# Supplementary material for: Crystal structure of a methyl benzoate quadruple-bonded dimolybdenum complex
Source: Acta Crystallogr E Crystallogr Commun. 2023 Feb 28;79(Pt 3):231–5. doi: 10.1107/S2056989023001457 (PMC9993912; doi:10.1107/S2056989023001457)
Supplement: Supplementary file 1 [file e-79-00231-sup1.cif]

##############################################################################
#                                                                            #
# This CIF contains the data in a paper accepted for publication in          #
# Acta Crystallographica Section E. It conforms to the requirements of       #
# Notes for Authors for Acta Crystallographica Section E, and has been       #
# peer reviewed under the auspices of the IUCr Commission on Journals.       #
#                                                                            #
# Full details of the Crystallographic Information File format               #
# are given in the paper "The Crystallographic Information File (CIF):       #
# a New Standard Archive File for Crystallography" by S. R. Hall, F. H.      #
# Allen and I. D. Brown [Acta Cryst. (1991), A47, 655-685].                  #
#                                                                            #
# The current version of the core CIF dictionary is obtainable from          #
# ftp://ftp.iucr.org/pub/cif_core.dic.                                       #
#                                                                            #
# Software is freely available for graphical display of the structure(s)     #
# in this CIF. For information consult the CIF software page                 #
# http://www.iucr.org/resources/cif/software.                                #
#                                                                            #
# This file may be used for bona fide research purposes within the           #
# scientific community so long as proper attribution is given to the journal # 
# article from which it was obtained.                                        #
#                                                                            #
##############################################################################
data_I
_audit_creation_method     'SHELXL-2014/7'
_journal_date_recd_electronic     2022-12-23
_journal_date_accepted     2023-02-16
_journal_name_full     'Acta Crystallographica, Section E'
_journal_year     2023
_journal_volume     79
_journal_issue      3
_journal_page_first     231
_journal_page_last     235
_journal_paper_category     GM
_journal_paper_doi     10.1107/S2056989023001457
_journal_coeditor_code     EX2066
_publ_contact_author_name     'Dilek K. Dogutan'
_publ_contact_author_address
;
Department of Chemistry and Chemical Biology, Harvard University, Cambridge,
MA 02138, USA
;
_publ_contact_author_email     'dkiper@fas.harvard.edu'
_publ_contact_author_fax     ?
_publ_contact_author_phone     ?
_publ_section_title
;
Crystal structure of a methyl benzoate quadruple-bonded dimolybdenum complex
;
loop_
    _publ_author_name
    _publ_author_footnote
    _publ_author_address
    'Bass, Lillian Dawson'
;
Authors contributed equally to this work.
;
;
Department of Chemistry and Chemical Biology, Harvard University, Cambridge, MA
02138,
USA
;
    'Lee, Jessie H.'
;
Authors contributed equally to this work.
;
;
Department of Chemistry and Chemical Biology, Harvard University, Cambridge, MA
02138,
USA
;
    'Lilygren, McKenzie C.'
;
Authors contributed equally to this work.
;
;
Department of Chemistry and Chemical Biology, Harvard University, Cambridge, MA
02138,
USA
;
    'Hartnett, Alaina C.' .
;
Department of Chemistry and Chemical Biology, Harvard University, Cambridge, MA
02138,
USA
;
    'Campbell, Brandon M.' .
;
Department of Chemistry and Chemical Biology, Harvard University, Cambridge, MA
02138,
USA
;
    'Morphet, Daniel R.' .
;
Department of Chemistry and Chemical Biology, Harvard University, Cambridge, MA
02138,
USA
;
    'Dogutan, Dilek K.' .
;
Department of Chemistry and Chemical Biology, Harvard University, Cambridge, MA
02138,
USA
;
    'Zheng, Shao-Liang'
;
Additional correspondence author, email: zheng@chemistry.harvard.edu.
;
;
Department of Chemistry and Chemical Biology, Harvard University, Cambridge, MA
02138,
USA
;
_publ_section_synopsis
;
The quadruple-bond complex,
[Mo~2~(<i>p</i>-O~2~CC~6~H~4~CH~3~)~4~\\cdot2(C~4~H~8~O)]\\cdot2C~4~H~8~O,
crystallizes within a triclinic space group <i>P</i>\=1. The slightly electron
donating group on the paddlewheel carboxylate together with the axial THF
negligibly perturbs the Mo---Mo bond distance.
;
_chemical_name_systematic
;\
Tetrakis(\m-4-methylbenzoato-\k^2^<i>O</i>:<i>O</i>')\
[bis(tetrahydrofuran-\k<i>O</i>)molybdenum(II)] tetrahydrofuran disolvate
;
_chemical_name_common     ?
_chemical_formula_moiety     'C40 H44 Mo2 O10, 2(C4 H8 O)'
_chemical_formula_sum     'C48 H60 Mo2 O12'
_chemical_formula_iupac     '[Mo2 (C8 H7 O2)4 (C4 H8 O)2], 2C4 H8 O'
_chemical_formula_weight     1020.84
_chemical_melting_point     ?
_space_group_crystal_system     triclinic
_space_group_name_H-M_alt     'P -1'
_space_group_name_Hall     '-P 1'
loop_
    _space_group_symop_operation_xyz
    'x, y, z'
    '-x, -y, -z'
_cell_length_a     9.3923(7)
_cell_length_b     10.6505(8)
_cell_length_c     12.2955(9)
_cell_angle_alpha     78.001(2)
_cell_angle_beta     74.374(2)
_cell_angle_gamma     69.853(2)
_cell_volume     1102.96(14)
_cell_formula_units_Z     1
_cell_measurement_reflns_used     9495
_cell_measurement_theta_min     2.36
_cell_measurement_theta_max     27.2
_cell_measurement_temperature     100(2)
_exptl_crystal_description     block
_exptl_crystal_colour     orange
_exptl_crystal_size_max     0.220
_exptl_crystal_size_mid     0.180
_exptl_crystal_size_min     0.140
_exptl_crystal_density_diffrn     1.537
_exptl_crystal_density_meas     ?
_exptl_crystal_density_method     ?
_exptl_crystal_F_000     528
_exptl_absorpt_coefficient_mu     0.633
_exptl_absorpt_correction_type     multi-scan
_exptl_absorpt_process_details
;
(SADABS; Krause <i>et al.</i>,  2015)
;
_exptl_absorpt_correction_T_min     0.7306
_exptl_absorpt_correction_T_max     0.7670
_diffrn_ambient_temperature     100(2)
_diffrn_radiation_type     MoK\a
_diffrn_radiation_wavelength     0.71073
_diffrn_radiation_source     'I\mS microfocus tube'
_diffrn_measurement_device_type
;
Bruker D8 goniometer with Photon 100 CMOS detector
;
_diffrn_measurement_method     'omega and phi scans'
_diffrn_detector_area_resol_mean     ?
_diffrn_reflns_number     22892
_diffrn_reflns_av_R_equivalents     0.0273
_diffrn_reflns_av_unetI/netI     0.0189
_diffrn_reflns_theta_min     2.365
_diffrn_reflns_theta_max     25.087
_diffrn_reflns_theta_full     25.087
_diffrn_measured_fraction_theta_max     0.996
_diffrn_measured_fraction_theta_full     0.996
_diffrn_reflns_limit_h_min     -11
_diffrn_reflns_limit_h_max     11
_diffrn_reflns_limit_k_min     -12
_diffrn_reflns_limit_k_max     12
_diffrn_reflns_limit_l_min     -14
_diffrn_reflns_limit_l_max     14
_refine_special_details
;
 Refinement of F^2^ against ALL reflections.  The weighted R-factor wR and
 goodness of fit S are based on F^2^, conventional R-factors R are based
 on F, with F set to zero for negative F^2^. The threshold expression of
 F^2^ > 2sigma(F^2^) is used only for calculating R-factors(gt) etc. and is
 not relevant to the choice of reflections for refinement.  R-factors based
 on F^2^ are statistically about twice as large as those based on F, and R-
 factors based on all data will be even larger. All non-H atoms were located
 in difference-Fourier maps, and then refined anisotropically.
;
_reflns_number_total     3909
_reflns_number_gt     3693
_reflns_threshold_expression     'I > 2\s(I)'
_refine_ls_structure_factor_coef     Fsqd
_refine_ls_matrix_type     full
_refine_ls_R_factor_all     0.0281
_refine_ls_R_factor_gt     0.0256
_refine_ls_wR_factor_gt     0.0649
_refine_ls_wR_factor_ref     0.0665
_refine_ls_goodness_of_fit_ref     1.089
_refine_ls_restrained_S_all     1.089
_refine_ls_number_reflns     3909
_refine_ls_number_parameters     282
_refine_ls_number_restraints     0
_refine_ls_hydrogen_treatment     constr
_refine_ls_weighting_scheme     calc
_refine_ls_weighting_details
              'w=1/[\s^2^(Fo^2^)+(0.0302P)^2^+1.5476P] where P=(Fo^2^+2Fc^2^)/3'
_atom_sites_solution_hydrogens     geom
_atom_sites_solution_primary     dual
_atom_sites_solution_secondary     ?
_refine_ls_shift/su_max     0.002
_refine_ls_shift/su_mean     0.000
_refine_diff_density_max     0.902
_refine_diff_density_min     -0.652
_refine_ls_extinction_method     none
_refine_ls_extinction_coef     .
loop_
    _atom_type_symbol
    _atom_type_description
    _atom_type_scat_dispersion_real
    _atom_type_scat_dispersion_imag
    _atom_type_scat_source
    'C' 'C' 0.0033 0.0016
                         'International Tables Vol C Tables 4.2.6.8 and 6.1.1.4'
    'H' 'H' 0.0000 0.0000
                         'International Tables Vol C Tables 4.2.6.8 and 6.1.1.4'
    'Mo' 'Mo' -1.6832 0.6857
                         'International Tables Vol C Tables 4.2.6.8 and 6.1.1.4'
    'O' 'O' 0.0106 0.0060
                         'International Tables Vol C Tables 4.2.6.8 and 6.1.1.4'
_computing_cell_refinement
;
SAINT 8.37A (Bruker, 2015)
;
_computing_data_reduction
;
SAINT 8.37A (Bruker, 2015)
;
_computing_structure_solution
;
<i>SHELXT2014/5</i> (Sheldrick, 2015a)
;
_computing_structure_refinement
;
<i>SHELXL2014/7</i> (Sheldrick, 2015b)
;
_computing_molecular_graphics
;
SHELXTL (Sheldrick, 2008)
;
_computing_publication_material
;
SHELXTL (Sheldrick, 2008)
;
loop_
    _atom_site_type_symbol
    _atom_site_label
    _atom_site_fract_x
    _atom_site_fract_y
    _atom_site_fract_z
    _atom_site_U_iso_or_equiv
    _atom_site_adp_type
    _atom_site_calc_flag
    _atom_site_occupancy
    _atom_site_disorder_assembly
    _atom_site_disorder_group
    Mo Mo1 0.39274(2) 0.06805(2) 0.53300(2) 0.01099(8) Uani d 1 . .
    O O1 0.46193(18) 0.23761(15) 0.44960(13) 0.0131(3) Uani d 1 . .
    O O2 0.68863(17) 0.09443(15) 0.37715(13) 0.0127(3) Uani d 1 . .
    O O3 0.46834(18) 0.07766(15) 0.67574(13) 0.0132(3) Uani d 1 . .
    O O4 0.69515(18) -0.07015(15) 0.60914(13) 0.0129(3) Uani d 1 . .
    C C1 0.5992(3) 0.2138(2) 0.38833(19) 0.0134(5) Uani d 1 . .
    C C2 0.6581(3) 0.3276(2) 0.33066(19) 0.0130(5) Uani d 1 . .
    C C3 0.5784(3) 0.4587(2) 0.35819(19) 0.0149(5) Uani d 1 . .
    H H3 0.4818 0.4759 0.4117 0.018 Uiso calc 1 . .
    C C4 0.6392(3) 0.5629(2) 0.3081(2) 0.0170(5) Uani d 1 . .
    H H4 0.5854 0.6506 0.3294 0.020 Uiso calc 1 . .
    C C5 0.7784(3) 0.5418(2) 0.2267(2) 0.0164(5) Uani d 1 . .
    C C6 0.8555(3) 0.4114(2) 0.1982(2) 0.0167(5) Uani d 1 . .
    H H6 0.9496 0.3951 0.1421 0.020 Uiso calc 1 . .
    C C7 0.7978(3) 0.3058(2) 0.24985(19) 0.0152(5) Uani d 1 . .
    H H7 0.8535 0.2175 0.2303 0.018 Uiso calc 1 . .
    C C8 0.8424(3) 0.6562(2) 0.1713(2) 0.0211(5) Uani d 1 . .
    H H8A 0.7822 0.7132 0.1154 0.032 Uiso calc 1 . .
    H H8B 0.9513 0.6202 0.1329 0.032 Uiso calc 1 . .
    H H8C 0.8357 0.7098 0.2294 0.032 Uiso calc 1 . .
    C C9 0.6052(3) 0.0033(2) 0.68511(19) 0.0134(5) Uani d 1 . .
    C C10 0.6588(3) 0.0043(2) 0.78726(19) 0.0135(5) Uani d 1 . .
    C C11 0.5778(3) 0.1055(2) 0.8573(2) 0.0187(5) Uani d 1 . .
    H H11 0.4876 0.1734 0.8393 0.022 Uiso calc 1 . .
    C C12 0.6274(3) 0.1077(2) 0.9520(2) 0.0201(5) Uani d 1 . .
    H H12 0.5719 0.1784 0.9976 0.024 Uiso calc 1 . .
    C C13 0.7570(3) 0.0086(2) 0.9827(2) 0.0170(5) Uani d 1 . .
    C C14 0.8374(3) -0.0929(2) 0.9130(2) 0.0160(5) Uani d 1 . .
    H H14 0.9261 -0.1620 0.9323 0.019 Uiso calc 1 . .
    C C15 0.7901(3) -0.0945(2) 0.81614(19) 0.0154(5) Uani d 1 . .
    H H15 0.8475 -0.1635 0.7690 0.018 Uiso calc 1 . .
    C C16 0.8066(3) 0.0121(3) 1.0881(2) 0.0225(5) Uani d 1 . .
    H H16A 0.7314 -0.0101 1.1555 0.034 Uiso calc 1 . .
    H H16B 0.8114 0.1025 1.0882 0.034 Uiso calc 1 . .
    H H16C 0.9093 -0.0538 1.0892 0.034 Uiso calc 1 . .
    O O1S 0.10283(19) 0.19386(16) 0.61146(14) 0.0175(4) Uani d 1 . .
    C C1S -0.0151(3) 0.1276(3) 0.6333(2) 0.0256(6) Uani d 1 . .
    H H1SA -0.0575 0.1121 0.7161 0.031 Uiso calc 1 . .
    H H1SB 0.0293 0.0395 0.6034 0.031 Uiso calc 1 . .
    C C2S -0.1417(3) 0.2203(3) 0.5732(2) 0.0280(6) Uani d 1 . .
    H H2SA -0.1805 0.1685 0.5360 0.034 Uiso calc 1 . .
    H H2SB -0.2297 0.2731 0.6273 0.034 Uiso calc 1 . .
    C C3S -0.0621(3) 0.3109(3) 0.4864(3) 0.0319(7) Uani d 1 . .
    H H3SA -0.0080 0.2693 0.4155 0.038 Uiso calc 1 . .
    H H3SB -0.1370 0.3997 0.4679 0.038 Uiso calc 1 . .
    C C4S 0.0514(3) 0.3239(2) 0.5461(2) 0.0207(5) Uani d 1 . .
    H H4SA 0.1401 0.3459 0.4902 0.025 Uiso calc 1 . .
    H H4SB 0.0005 0.3954 0.5966 0.025 Uiso calc 1 . .
    O O2S 0.2645(3) 0.5866(2) 0.05605(18) 0.0418(5) Uani d 1 . .
    C C5S 0.2502(4) 0.5990(3) 0.1730(3) 0.0358(7) Uani d 1 . .
    H H5SA 0.1489 0.6638 0.2027 0.043 Uiso calc 1 . .
    H H5SB 0.3343 0.6304 0.1809 0.043 Uiso calc 1 . .
    C C6S 0.2628(3) 0.4590(3) 0.2366(2) 0.0319(6) Uani d 1 . .
    H H6SA 0.3031 0.4452 0.3061 0.038 Uiso calc 1 . .
    H H6SB 0.1613 0.4413 0.2575 0.038 Uiso calc 1 . .
    C C7S 0.3761(4) 0.3726(3) 0.1498(3) 0.0346(7) Uani d 1 . .
    H H7SA 0.3680 0.2800 0.1655 0.042 Uiso calc 1 . .
    H H7SB 0.4842 0.3684 0.1463 0.042 Uiso calc 1 . .
    C C8S 0.3238(4) 0.4464(3) 0.0429(3) 0.0358(7) Uani d 1 . .
    H H8SA 0.4121 0.4303 -0.0236 0.043 Uiso calc 1 . .
    H H8SB 0.2420 0.4152 0.0310 0.043 Uiso calc 1 . .
loop_
    _atom_site_aniso_label
    _atom_site_aniso_U_11
    _atom_site_aniso_U_22
    _atom_site_aniso_U_33
    _atom_site_aniso_U_12
    _atom_site_aniso_U_13
    _atom_site_aniso_U_23
    Mo1 0.01006(11) 0.01080(11) 0.01143(11) -0.00298(7) -0.00185(7) -0.00096(7)
    O1 0.0120(8) 0.0122(8) 0.0138(8) -0.0031(6) -0.0019(6) -0.0013(6)
    O2 0.0110(8) 0.0115(8) 0.0140(8) -0.0029(6) -0.0010(6) -0.0016(6)
    O3 0.0117(8) 0.0131(8) 0.0141(8) -0.0027(6) -0.0024(6) -0.0022(6)
    O4 0.0117(8) 0.0137(8) 0.0127(8) -0.0035(6) -0.0016(6) -0.0025(6)
    C1 0.0132(12) 0.0167(12) 0.0114(11) -0.0046(9) -0.0043(9) -0.0018(9)
    C2 0.0130(11) 0.0145(11) 0.0120(11) -0.0043(9) -0.0045(9) 0.0001(9)
    C3 0.0124(11) 0.0167(12) 0.0142(11) -0.0036(9) -0.0022(9) -0.0012(9)
    C4 0.0190(12) 0.0113(11) 0.0201(12) -0.0019(9) -0.0071(10) -0.0013(9)
    C5 0.0169(12) 0.0169(12) 0.0164(12) -0.0061(10) -0.0075(10) 0.0027(9)
    C6 0.0147(12) 0.0184(12) 0.0162(12) -0.0061(10) -0.0019(9) -0.0011(9)
    C7 0.0155(12) 0.0136(11) 0.0158(12) -0.0029(9) -0.0034(9) -0.0028(9)
    C8 0.0208(13) 0.0165(12) 0.0249(13) -0.0073(10) -0.0036(10) 0.0010(10)
    C9 0.0138(12) 0.0102(11) 0.0155(12) -0.0053(9) -0.0022(9) 0.0015(9)
    C10 0.0131(11) 0.0142(11) 0.0136(11) -0.0072(9) -0.0018(9) 0.0009(9)
    C11 0.0187(12) 0.0156(12) 0.0200(13) -0.0032(10) -0.0041(10) -0.0022(10)
    C12 0.0233(13) 0.0172(12) 0.0190(12) -0.0050(10) -0.0012(10) -0.0073(10)
    C13 0.0187(12) 0.0210(12) 0.0146(12) -0.0130(10) -0.0012(9) -0.0003(9)
    C14 0.0124(11) 0.0194(12) 0.0159(12) -0.0068(10) -0.0028(9) 0.0014(9)
    C15 0.0143(12) 0.0160(12) 0.0150(12) -0.0056(9) 0.0001(9) -0.0030(9)
    C16 0.0254(14) 0.0297(14) 0.0159(12) -0.0129(11) -0.0040(10) -0.0031(10)
    O1S 0.0154(8) 0.0144(8) 0.0207(9) -0.0039(7) -0.0050(7) 0.0020(7)
    C1S 0.0168(13) 0.0222(13) 0.0380(16) -0.0108(11) -0.0065(11) 0.0047(11)
    C2S 0.0230(14) 0.0279(15) 0.0367(16) -0.0105(12) -0.0138(12) 0.0023(12)
    C3S 0.0328(16) 0.0319(16) 0.0329(16) -0.0119(13) -0.0164(13) 0.0076(12)
    C4S 0.0186(13) 0.0149(12) 0.0242(13) -0.0051(10) -0.0027(10) 0.0041(10)
    O2S 0.0511(14) 0.0390(12) 0.0312(11) -0.0086(11) -0.0081(10) -0.0058(9)
    C5S 0.0371(17) 0.0394(17) 0.0315(16) -0.0117(14) -0.0052(13) -0.0086(13)
    C6S 0.0288(15) 0.0413(17) 0.0281(15) -0.0157(13) -0.0076(12) 0.0005(13)
    C7S 0.0352(17) 0.0314(16) 0.0390(17) -0.0140(13) -0.0055(13) -0.0046(13)
    C8S 0.0331(16) 0.0350(17) 0.0391(17) -0.0134(13) -0.0022(13) -0.0065(13)
_geom_special_details
;
 All esds (except the esd in the dihedral angle between two l.s. planes)
 are estimated using the full covariance matrix.  The cell esds are taken
 into account individually in the estimation of esds in distances, angles
 and torsion angles; correlations between esds in cell parameters are only
 used when they are defined by crystal symmetry.  An approximate (isotropic)
 treatment of cell esds is used for estimating esds involving l.s. planes.
;
loop_
    _geom_bond_atom_site_label_1
    _geom_bond_atom_site_label_2
    _geom_bond_site_symmetry_2
    _geom_bond_distance
    _geom_bond_publ_flag
    Mo1 O3 . 2.0955(15) y
    Mo1 O1 . 2.1011(15) y
    Mo1 Mo1 2_656 2.1012(4) y
    Mo1 O2 2_656 2.1119(15) y
    Mo1 O4 2_656 2.1177(15) y
    Mo1 O1S . 2.5980(16) y
    O1 C1 . 1.275(3) ?
    O2 C1 . 1.271(3) ?
    O2 Mo1 2_656 2.1119(15) ?
    O3 C9 . 1.278(3) ?
    O4 C9 . 1.274(3) ?
    O4 Mo1 2_656 2.1177(15) ?
    C1 C2 . 1.473(3) ?
    C2 C7 . 1.396(3) ?
    C2 C3 . 1.402(3) ?
    C3 C4 . 1.378(3) ?
    C3 H3 . 0.9500 ?
    C4 C5 . 1.395(3) ?
    C4 H4 . 0.9500 ?
    C5 C6 . 1.397(3) ?
    C5 C8 . 1.499(3) ?
    C6 C7 . 1.378(3) ?
    C6 H6 . 0.9500 ?
    C7 H7 . 0.9500 ?
    C8 H8A . 0.9800 ?
    C8 H8B . 0.9800 ?
    C8 H8C . 0.9800 ?
    C9 C10 . 1.477(3) ?
    C10 C15 . 1.393(3) ?
    C10 C11 . 1.397(3) ?
    C11 C12 . 1.373(4) ?
    C11 H11 . 0.9500 ?
    C12 C13 . 1.392(4) ?
    C12 H12 . 0.9500 ?
    C13 C14 . 1.396(3) ?
    C13 C16 . 1.501(3) ?
    C14 C15 . 1.384(3) ?
    C14 H14 . 0.9500 ?
    C15 H15 . 0.9500 ?
    C16 H16A . 0.9800 ?
    C16 H16B . 0.9800 ?
    C16 H16C . 0.9800 ?
    O1S C4S . 1.443(3) ?
    O1S C1S . 1.449(3) ?
    C1S C2S . 1.515(4) ?
    C1S H1SA . 0.9900 ?
    C1S H1SB . 0.9900 ?
    C2S C3S . 1.506(4) ?
    C2S H2SA . 0.9900 ?
    C2S H2SB . 0.9900 ?
    C3S C4S . 1.503(4) ?
    C3S H3SA . 0.9900 ?
    C3S H3SB . 0.9900 ?
    C4S H4SA . 0.9900 ?
    C4S H4SB . 0.9900 ?
    O2S C8S . 1.430(4) ?
    O2S C5S . 1.438(4) ?
    C5S C6S . 1.514(4) ?
    C5S H5SA . 0.9900 ?
    C5S H5SB . 0.9900 ?
    C6S C7S . 1.497(4) ?
    C6S H6SA . 0.9900 ?
    C6S H6SB . 0.9900 ?
    C7S C8S . 1.497(4) ?
    C7S H7SA . 0.9900 ?
    C7S H7SB . 0.9900 ?
    C8S H8SA . 0.9900 ?
    C8S H8SB . 0.9900 ?
loop_
    _geom_angle_atom_site_label_1
    _geom_angle_atom_site_label_2
    _geom_angle_atom_site_label_3
    _geom_angle_site_symmetry_1
    _geom_angle_site_symmetry_3
    _geom_angle
    _geom_angle_publ_flag
    O3 Mo1 O1 . . 89.23(6) ?
    O3 Mo1 Mo1 . 2_656 92.27(4) y
    O1 Mo1 Mo1 . 2_656 93.14(4) y
    O3 Mo1 O2 . 2_656 89.85(6) ?
    O1 Mo1 O2 . 2_656 176.49(6) ?
    Mo1 Mo1 O2 2_656 2_656 90.28(4) y
    O3 Mo1 O4 . 2_656 176.30(6) ?
    O1 Mo1 O4 . 2_656 89.37(6) ?
    Mo1 Mo1 O4 2_656 2_656 91.23(4) y
    O2 Mo1 O4 2_656 2_656 91.34(6) ?
    O3 Mo1 O1S . . 94.89(6) ?
    O1 Mo1 O1S . . 97.74(6) ?
    Mo1 Mo1 O1S 2_656 . 167.04(4) ?
    O2 Mo1 O1S 2_656 . 78.97(5) ?
    O4 Mo1 O1S 2_656 . 81.90(6) ?
    C1 O1 Mo1 . . 116.16(14) ?
    C1 O2 Mo1 . 2_656 118.39(14) ?
    C9 O3 Mo1 . . 117.32(14) ?
    C9 O4 Mo1 . 2_656 117.29(14) ?
    O2 C1 O1 . . 122.0(2) ?
    O2 C1 C2 . . 118.7(2) ?
    O1 C1 C2 . . 119.3(2) ?
    C7 C2 C3 . . 118.6(2) ?
    C7 C2 C1 . . 120.3(2) ?
    C3 C2 C1 . . 121.0(2) ?
    C4 C3 C2 . . 120.4(2) ?
    C4 C3 H3 . . 119.8 ?
    C2 C3 H3 . . 119.8 ?
    C3 C4 C5 . . 121.3(2) ?
    C3 C4 H4 . . 119.4 ?
    C5 C4 H4 . . 119.4 ?
    C4 C5 C6 . . 117.9(2) ?
    C4 C5 C8 . . 120.9(2) ?
    C6 C5 C8 . . 121.2(2) ?
    C7 C6 C5 . . 121.3(2) ?
    C7 C6 H6 . . 119.3 ?
    C5 C6 H6 . . 119.3 ?
    C6 C7 C2 . . 120.4(2) ?
    C6 C7 H7 . . 119.8 ?
    C2 C7 H7 . . 119.8 ?
    C5 C8 H8A . . 109.5 ?
    C5 C8 H8B . . 109.5 ?
    H8A C8 H8B . . 109.5 ?
    C5 C8 H8C . . 109.5 ?
    H8A C8 H8C . . 109.5 ?
    H8B C8 H8C . . 109.5 ?
    O4 C9 O3 . . 121.8(2) ?
    O4 C9 C10 . . 119.8(2) ?
    O3 C9 C10 . . 118.3(2) ?
    C15 C10 C11 . . 118.5(2) ?
    C15 C10 C9 . . 121.3(2) ?
    C11 C10 C9 . . 120.1(2) ?
    C12 C11 C10 . . 120.5(2) ?
    C12 C11 H11 . . 119.7 ?
    C10 C11 H11 . . 119.7 ?
    C11 C12 C13 . . 121.5(2) ?
    C11 C12 H12 . . 119.2 ?
    C13 C12 H12 . . 119.2 ?
    C12 C13 C14 . . 117.9(2) ?
    C12 C13 C16 . . 120.3(2) ?
    C14 C13 C16 . . 121.8(2) ?
    C15 C14 C13 . . 121.0(2) ?
    C15 C14 H14 . . 119.5 ?
    C13 C14 H14 . . 119.5 ?
    C14 C15 C10 . . 120.5(2) ?
    C14 C15 H15 . . 119.8 ?
    C10 C15 H15 . . 119.8 ?
    C13 C16 H16A . . 109.5 ?
    C13 C16 H16B . . 109.5 ?
    H16A C16 H16B . . 109.5 ?
    C13 C16 H16C . . 109.5 ?
    H16A C16 H16C . . 109.5 ?
    H16B C16 H16C . . 109.5 ?
    C4S O1S C1S . . 108.66(18) ?
    C4S O1S Mo1 . . 111.78(13) ?
    C1S O1S Mo1 . . 120.84(14) ?
    O1S C1S C2S . . 106.7(2) ?
    O1S C1S H1SA . . 110.4 ?
    C2S C1S H1SA . . 110.4 ?
    O1S C1S H1SB . . 110.4 ?
    C2S C1S H1SB . . 110.4 ?
    H1SA C1S H1SB . . 108.6 ?
    C3S C2S C1S . . 103.6(2) ?
    C3S C2S H2SA . . 111.0 ?
    C1S C2S H2SA . . 111.0 ?
    C3S C2S H2SB . . 111.0 ?
    C1S C2S H2SB . . 111.0 ?
    H2SA C2S H2SB . . 109.0 ?
    C4S C3S C2S . . 102.6(2) ?
    C4S C3S H3SA . . 111.2 ?
    C2S C3S H3SA . . 111.2 ?
    C4S C3S H3SB . . 111.2 ?
    C2S C3S H3SB . . 111.2 ?
    H3SA C3S H3SB . . 109.2 ?
    O1S C4S C3S . . 105.1(2) ?
    O1S C4S H4SA . . 110.7 ?
    C3S C4S H4SA . . 110.7 ?
    O1S C4S H4SB . . 110.7 ?
    C3S C4S H4SB . . 110.7 ?
    H4SA C4S H4SB . . 108.8 ?
    C8S O2S C5S . . 108.1(2) ?
    O2S C5S C6S . . 105.4(2) ?
    O2S C5S H5SA . . 110.7 ?
    C6S C5S H5SA . . 110.7 ?
    O2S C5S H5SB . . 110.7 ?
    C6S C5S H5SB . . 110.7 ?
    H5SA C5S H5SB . . 108.8 ?
    C7S C6S C5S . . 101.5(2) ?
    C7S C6S H6SA . . 111.5 ?
    C5S C6S H6SA . . 111.5 ?
    C7S C6S H6SB . . 111.5 ?
    C5S C6S H6SB . . 111.5 ?
    H6SA C6S H6SB . . 109.3 ?
    C6S C7S C8S . . 101.3(2) ?
    C6S C7S H7SA . . 111.5 ?
    C8S C7S H7SA . . 111.5 ?
    C6S C7S H7SB . . 111.5 ?
    C8S C7S H7SB . . 111.5 ?
    H7SA C7S H7SB . . 109.3 ?
    O2S C8S C7S . . 107.0(2) ?
    O2S C8S H8SA . . 110.3 ?
    C7S C8S H8SA . . 110.3 ?
    O2S C8S H8SB . . 110.3 ?
    C7S C8S H8SB . . 110.3 ?
    H8SA C8S H8SB . . 108.6 ?
loop_
    _geom_torsion_atom_site_label_1
    _geom_torsion_atom_site_label_2
    _geom_torsion_atom_site_label_3
    _geom_torsion_atom_site_label_4
    _geom_torsion_site_symmetry_1
    _geom_torsion_site_symmetry_2
    _geom_torsion_site_symmetry_3
    _geom_torsion_site_symmetry_4
    _geom_torsion
    _geom_torsion_publ_flag
    Mo1 O2 C1 O1 2_656 . . . -1.7(3) ?
    Mo1 O2 C1 C2 2_656 . . . 176.87(14) ?
    Mo1 O1 C1 O2 . . . . 0.8(3) ?
    Mo1 O1 C1 C2 . . . . -177.72(15) ?
    O2 C1 C2 C7 . . . . 11.2(3) ?
    O1 C1 C2 C7 . . . . -170.2(2) ?
    O2 C1 C2 C3 . . . . -166.7(2) ?
    O1 C1 C2 C3 . . . . 11.9(3) ?
    C7 C2 C3 C4 . . . . -1.5(3) ?
    C1 C2 C3 C4 . . . . 176.4(2) ?
    C2 C3 C4 C5 . . . . 1.9(4) ?
    C3 C4 C5 C6 . . . . -0.7(3) ?
    C3 C4 C5 C8 . . . . 179.0(2) ?
    C4 C5 C6 C7 . . . . -1.0(3) ?
    C8 C5 C6 C7 . . . . 179.3(2) ?
    C5 C6 C7 C2 . . . . 1.5(4) ?
    C3 C2 C7 C6 . . . . -0.2(3) ?
    C1 C2 C7 C6 . . . . -178.1(2) ?
    Mo1 O4 C9 O3 2_656 . . . -1.3(3) ?
    Mo1 O4 C9 C10 2_656 . . . 178.91(15) ?
    Mo1 O3 C9 O4 . . . . 2.6(3) ?
    Mo1 O3 C9 C10 . . . . -177.62(14) ?
    O4 C9 C10 C15 . . . . -14.9(3) ?
    O3 C9 C10 C15 . . . . 165.3(2) ?
    O4 C9 C10 C11 . . . . 165.2(2) ?
    O3 C9 C10 C11 . . . . -14.6(3) ?
    C15 C10 C11 C12 . . . . 0.4(4) ?
    C9 C10 C11 C12 . . . . -179.6(2) ?
    C10 C11 C12 C13 . . . . -1.3(4) ?
    C11 C12 C13 C14 . . . . 0.9(4) ?
    C11 C12 C13 C16 . . . . -178.8(2) ?
    C12 C13 C14 C15 . . . . 0.3(3) ?
    C16 C13 C14 C15 . . . . -180.0(2) ?
    C13 C14 C15 C10 . . . . -1.2(3) ?
    C11 C10 C15 C14 . . . . 0.8(3) ?
    C9 C10 C15 C14 . . . . -179.2(2) ?
    C4S O1S C1S C2S . . . . 2.6(3) ?
    Mo1 O1S C1S C2S . . . . -128.57(18) ?
    O1S C1S C2S C3S . . . . 19.8(3) ?
    C1S C2S C3S C4S . . . . -33.5(3) ?
    C1S O1S C4S C3S . . . . -24.1(3) ?
    Mo1 O1S C4S C3S . . . . 111.77(19) ?
    C2S C3S C4S O1S . . . . 35.7(3) ?
    C8S O2S C5S C6S . . . . -14.8(3) ?
    O2S C5S C6S C7S . . . . 34.5(3) ?
    C5S C6S C7S C8S . . . . -39.8(3) ?
    C5S O2S C8S C7S . . . . -11.0(3) ?
    C6S C7S C8S O2S . . . . 32.4(3) ?
_shelx_space_group_comment
;
The symmetry employed for this shelxl refinement is uniquely defined
by the following loop, which should always be used as a source of
symmetry information in preference to the above space-group names.
They are only intended as comments.
;
_shelx_estimated_absorpt_T_min     0.873
_shelx_estimated_absorpt_T_max     0.917
_shelx_hkl_file
;
  -1   0   0  291.31    7.10
  -1   0   0  307.49    7.12
  -1   0   0  285.53    7.08
   1   0   0  279.42    7.10
   1   0   0  296.06    7.13
   1   0   0  304.49    7.09
  -2   0   0   36.93    1.12
  -2   0   0   37.14    1.09
  -2   0   0   37.71    1.07
   2   0   0   37.22    1.09
   2   0   0   37.74    1.12
   2   0   0   38.37    1.07
   2   0   0   38.77    1.14
   2   0   0   38.09    1.14
  -3   0   0   31.81    1.09
  -3   0   0   32.75    1.06
   3   0   0   35.22    1.14
   3   0   0   33.82    1.08
   3   0   0   31.74    1.02
  -4   0   0  160.97    4.34
  -4   0   0  160.66    4.27
   4   0   0  164.46    4.30
   4   0   0  163.98    4.38
   4   0   0  164.68    4.23
   4   0   0  162.61    4.36
   4   0   0  164.67    4.39
  -5   0   0  135.26    3.65
  -5   0   0  134.56    3.73
   5   0   0  136.24    3.76
   5   0   0  133.68    3.59
   5   0   0  116.68    3.70
   5   0   0  132.37    3.76
   5   0   0  137.47    3.68
   5   0   0  128.90    3.76
  -6   0   0   18.81    0.94
  -6   0   0   18.21    0.99
   6   0   0   20.56    1.02
   6   0   0   17.39    1.07
   6   0   0   18.56    0.89
   6   0   0   21.01    1.05
   6   0   0   19.98    0.95
   6   0   0   17.19    1.05
   6   0   0   19.48    1.06
  -7   0   0    0.40    0.31
  -7   0   0    0.28    0.27
   7   0   0   -0.38    0.28
   7   0   0    0.12    0.37
   7   0   0   -0.23    0.39
   7   0   0   -0.48    0.31
  -8   0   0   16.50    1.03
  -8   0   0   16.28    1.12
   8   0   0   16.02    1.12
   8   0   0   14.95    1.02
   8   0   0   17.18    1.26
   8   0   0   13.73    1.43
  -9   0   0   33.25    1.63
   9   0   0   32.64    1.89
   9   0   0   38.36    1.83
   9   0   0   34.30    1.63
 -10   0   0   20.28    1.37
  10   0   0   19.73    1.76
  10   0   0   19.86    1.69
   9  -1   0   24.81    1.42
   9  -1   0   22.73    1.57
   9  -1   0   20.86    1.61
   9  -1   0   22.67    1.50
  -9   1   0   21.17    1.56
   8  -1   0    5.28    1.01
   8  -1   0    5.58    1.01
   8  -1   0    5.77    0.84
   8  -1   0    4.19    0.86
   8  -1   0    7.56    0.93
  -8   1   0    6.84    0.83
   7  -1   0    2.42    0.46
   7  -1   0    1.92    0.49
   7  -1   0    2.52    0.48
   7  -1   0    2.49    0.53
   7  -1   0    1.75    0.53
  -7   1   0    2.14    0.44
   6  -1   0    4.30    0.63
   6  -1   0    4.40    0.73
   6  -1   0    4.18    0.74
   6  -1   0    4.56    0.63
   6  -1   0    4.15    0.61
   6  -1   0    4.01    0.69
  -6   1   0    5.07    0.60
   5  -1   0   84.70    2.69
   5  -1   0   84.24    2.68
   5  -1   0   89.34    2.73
   5  -1   0   88.41    2.68
   5  -1   0   86.06    2.55
   5  -1   0   91.62    2.55
  -5   1   0   87.68    2.68
  -5   1   0   85.09    2.63
  -5   1   0   84.62    2.51
   4  -1   0  138.30    4.06
   4  -1   0  153.07    4.09
   4  -1   0  155.10    4.08
   4  -1   0  151.42    3.96
  -4   1   0  147.07    4.05
  -4   1   0  149.36    3.97
  -4   1   0  152.24    4.08
   3  -1   0  139.13    3.73
   3  -1   0  139.25    3.65
   3  -1   0  144.12    3.75
   3  -1   0  136.24    3.73
  -3   1   0  139.51    3.73
  -3   1   0  141.00    3.64
  -3   1   0  137.04    3.71
  -3   1   0  143.96    3.74
   2  -1   0    8.04    0.41
   2  -1   0    8.54    0.40
   2  -1   0    8.40    0.43
  -2   1   0    7.80    0.41
  -2   1   0    8.42    0.43
  -2   1   0    8.16    0.39
  -2   1   0    8.11    0.41
   1  -1   0  148.19    3.82
   1  -1   0  150.29    3.83
   1  -1   0  166.28    3.82
   1  -1   0  153.21    3.82
  -1   1   0  150.52    3.83
  -1   1   0  148.99    3.82
  -1  -1   0  240.95    5.75
  -1  -1   0  242.26    5.77
   1   1   0  241.37    5.75
   1   1   0  220.97    5.76
  -2  -1   0   67.95    1.87
  -2  -1   0   69.96    1.84
  -2  -1   0   67.74    1.73
  -2  -1   0   67.42    1.81
   2   1   0   65.22    1.81
   2   1   0   68.24    1.73
   2   1   0   71.03    1.85
  -3  -1   0    4.61    0.35
  -3  -1   0    4.60    0.28
  -3  -1   0    4.05    0.37
  -3  -1   0    4.73    0.30
   3   1   0    5.05    0.29
   3   1   0    5.01    0.31
   3   1   0    4.83    0.35
   3   1   0    4.58    0.36
  -4  -1   0   47.25    1.43
  -4  -1   0   47.38    1.54
   4   1   0   48.64    1.47
   4   1   0   49.11    1.45
   4   1   0   48.80    1.57
   4   1   0   46.97    1.58
   4   1   0   47.16    1.46
  -5  -1   0   72.02    2.24
  -5  -1   0   72.22    2.11
   5   1   0   70.76    2.31
   5   1   0   71.71    2.30
   5   1   0   73.86    2.15
   5   1   0   73.21    2.14
   5   1   0   74.03    2.29
  -6  -1   0   13.38    0.78
  -6  -1   0   10.62    0.66
   6   1   0   11.12    0.71
   6   1   0   10.94    0.67
   6   1   0   10.82    0.82
   6   1   0   11.76    0.75
   6   1   0   10.69    0.83
   6   1   0   11.49    0.80
  -7  -1   0    3.89    0.51
  -7  -1   0    2.92    0.49
   7   1   0    4.02    0.67
   7   1   0    3.99    0.66
   7   1   0    4.64    0.87
   7   1   0    5.25    0.84
   7   1   0    3.31    0.60
   7   1   0    3.96    0.63
  -8  -1   0    5.60    0.69
  -8  -1   0    7.63    0.82
   8   1   0    7.31    0.89
   8   1   0    7.11    0.92
   8   1   0    6.60    0.77
   8   1   0    8.70    1.01
  -9  -1   0   28.24    1.55
  -9  -1   0   25.68    1.33
   9   1   0   24.49    1.51
   9   1   0   27.74    1.40
   9   1   0   28.00    1.68
 -10  -1   0  105.29    3.70
 -10  -1   0  104.23    3.42
  10   1   0  107.29    3.75
  10   1   0  106.43    3.48
  10   1   0  107.49    3.94
   9  -2   0   21.83    1.48
   9  -2   0   17.82    1.42
   9  -2   0   22.12    1.72
   9  -2   0   21.58    1.60
  -9   2   0   21.49    1.46
   8  -2   0   23.49    1.51
   8  -2   0   25.70    1.53
   8  -2   0   27.90    1.66
   8  -2   0   26.84    1.48
   8  -2   0   26.27    1.37
   8  -2   0   24.84    1.39
  -8   2   0   25.65    1.71
   7  -2   0   23.58    1.24
   7  -2   0   26.22    1.46
   7  -2   0   26.57    1.41
   7  -2   0   25.81    1.26
   7  -2   0   26.93    1.40
  -7   2   0   26.12    1.35
   6  -2   0    1.88    0.50
   6  -2   0    2.16    0.38
   6  -2   0    1.28    0.45
   6  -2   0    1.88    0.45
   6  -2   0    1.96    0.44
   6  -2   0    1.75    0.37
   5  -2   0   56.22    1.99
   5  -2   0   55.75    1.87
   5  -2   0   56.60    1.96
   5  -2   0   55.35    1.73
   5  -2   0   52.10    1.93
   5  -2   0   54.34    1.97
   5  -2   0   56.41    1.73
  -5   2   0   56.02    1.94
  -5   2   0   52.86    1.78
  -5   2   0   54.20    1.94
   4  -2   0   67.77    2.17
   4  -2   0   62.14    2.11
   4  -2   0   65.69    2.13
   4  -2   0   67.13    2.16
   4  -2   0   70.90    1.93
   4  -2   0   66.23    2.07
  -4   2   0   72.69    2.15
  -4   2   0   65.76    2.03
  -4   2   0   65.05    2.14
   3  -2   0  169.37    4.37
   3  -2   0  153.75    4.31
   3  -2   0  166.72    4.38
   3  -2   0  163.63    4.31
  -3   2   0  162.44    4.33
  -3   2   0  161.63    4.36
   2  -2   0  115.73    3.15
   2  -2   0  119.43    3.19
   2  -2   0  118.28    3.21
   2  -2   0  121.10    3.18
   2  -2   0  113.86    2.93
  -2   2   0  120.94    3.15
  -2   2   0  117.45    3.15
  -2   2   0  115.97    3.17
   1  -2   0   67.05    1.86
   1  -2   0   68.76    1.94
   1  -2   0   65.57    1.90
   1  -2   0   70.59    1.89
  -1   2   0   72.31    1.89
  -1   2   0   67.51    1.90
  -1   2   0   69.45    1.87
  -1   2   0   66.37    1.92
   0  -2   0  405.80    9.76
   0  -2   0  429.44    9.87
   0  -2   0  396.10    9.75
   0  -2   0  407.26    9.76
   0   2   0  397.60    9.75
   0   2   0  394.12    9.75
   0   2   0  380.61    9.84
   0   2   0  402.32    9.75
  -1  -2   0  569.45   13.63
  -1  -2   0  559.86   13.64
  -1  -2   0  570.09   13.72
   1   2   0  552.79   13.72
   1   2   0  517.38   13.51
   1   2   0  610.54   13.64
   1   2   0  571.28   13.65
  -2  -2   0   79.50    2.21
  -2  -2   0   80.15    2.21
  -2  -2   0   80.77    2.17
   2   2   0   77.62    2.21
   2   2   0   81.92    2.21
   2   2   0   88.30    2.19
  -3  -2   0   20.60    0.81
  -3  -2   0   20.31    0.59
  -3  -2   0   20.83    0.77
  -3  -2   0   19.36    0.75
   3   2   0   19.74    0.90
   3   2   0   20.35    0.78
   3   2   0   20.40    0.60
   3   2   0   21.80    0.79
  -4  -2   0    7.48    0.46
  -4  -2   0    7.33    0.48
  -4  -2   0    7.26    0.51
  -4  -2   0    6.71    0.35
   4   2   0    7.51    0.48
   4   2   0    6.62    0.49
   4   2   0    7.10    0.37
   4   2   0    7.30    0.51
  -5  -2   0   54.13    1.76
  -5  -2   0   52.15    1.55
  -5  -2   0   53.09    1.83
   5   2   0   51.05    1.80
   5   2   0   50.50    1.67
   5   2   0   55.69    1.82
   5   2   0   53.82    1.58
  -6  -2   0   26.22    0.99
  -6  -2   0   27.19    1.17
   6   2   0   26.73    1.10
   6   2   0   27.07    1.04
   6   2   0   24.96    1.23
   6   2   0   27.44    1.26
   6   2   0   26.95    1.11
  -7  -2   0   35.89    1.47
  -7  -2   0   33.94    1.26
   7   2   0   32.41    1.55
   7   2   0   35.63    1.41
   7   2   0   34.91    1.39
   7   2   0   34.98    1.60
   7   2   0   35.65    1.36
   7   2   0   32.63    1.57
  -8  -2   0    1.57    0.46
  -8  -2   0    1.87    0.35
   8   2   0    1.55    0.48
   8   2   0    1.30    0.43
   8   2   0    1.29    0.43
   8   2   0    0.62    0.43
  -9  -2   0    5.43    1.09
  -9  -2   0    5.62    0.73
   9   2   0    5.95    1.04
   9   2   0    6.43    0.94
   9   2   0    6.43    1.05
   9   2   0    6.41    1.09
 -10  -2   0   38.00    1.99
  10   2   0   35.22    1.81
  10   2   0   38.68    2.12
  10   2   0   43.42    2.23
   9  -3   0   16.64    1.45
   9  -3   0   17.09    1.66
   9  -3   0   16.71    2.38
   9  -3   0   14.70    1.60
  -9   3   0   19.91    1.51
   8  -3   0   15.92    1.45
   8  -3   0   19.35    1.22
   8  -3   0   15.03    1.32
  -8   3   0   16.78    1.32
   7  -3   0   63.55    2.13
   7  -3   0   65.75    2.50
   7  -3   0   63.85    2.52
   7  -3   0   62.80    2.38
   7  -3   0   64.72    2.13
  -7   3   0   62.67    2.43
  -7   3   0   62.46    2.19
   6  -3   0   64.80    2.00
   6  -3   0   66.32    2.30
   6  -3   0   64.18    2.36
   6  -3   0   61.05    2.00
   6  -3   0   64.49    2.34
  -6   3   0   63.86    2.35
  -6   3   0   62.87    2.14
   5  -3   0    0.65    0.23
   5  -3   0    0.30    0.24
   5  -3   0    0.47    0.36
   5  -3   0    0.37    0.40
   5  -3   0    0.27    0.26
   5  -3   0    0.00    0.31
   5  -3   0   -0.08    0.35
  -5   3   0    0.39    0.28
  -5   3   0   -0.08    0.33
  -5   3   0    0.61    0.24
   4  -3   0   56.43    1.98
   4  -3   0   55.95    1.93
   4  -3   0   55.83    1.96
   4  -3   0   57.89    1.61
   4  -3   0   58.69    1.94
   4  -3   0   54.66    1.93
   4  -3   0   55.54    1.62
  -4   3   0   55.38    1.87
  -4   3   0   56.99    1.97
  -4   3   0   57.82    1.93
   3  -3   0  105.05    3.08
   3  -3   0  111.08    3.11
   3  -3   0  108.96    3.10
   3  -3   0  113.48    3.10
   3  -3   0  109.54    2.73
   3  -3   0  109.93    2.74
  -3   3   0  103.73    3.06
  -3   3   0  102.30    3.04
  -3   3   0  103.73    3.11
   2  -3   0  171.37    4.49
   2  -3   0  155.56    4.63
   2  -3   0  172.04    4.43
   2  -3   0  175.59    4.46
  -2   3   0  165.85    4.47
  -2   3   0  168.67    4.41
  -2   3   0  166.84    4.47
   1  -3   0   98.17    2.55
   1  -3   0   93.61    2.62
  -1   3   0   84.28    2.64
  -1   3   0   90.17    2.54
  -1   3   0   97.62    2.53
  -1   3   0   85.17    2.76
   0  -3   0   71.00    1.90
   0  -3   0   65.61    1.88
   0  -3   0   65.82    1.87
   0  -3   0   68.19    2.01
   0   3   0   67.37    1.87
   0   3   0   67.74    2.03
   0   3   0   65.93    1.71
   0   3   0   69.30    1.89
   0   3   0   66.45    1.88
  -1  -3   0  152.19    3.82
  -1  -3   0  159.12    4.06
  -1  -3   0  153.60    3.93
  -1  -3   0  152.47    3.91
   1   3   0  148.88    3.81
   1   3   0  151.57    3.92
   1   3   0  150.57    3.90
   1   3   0  154.32    4.06
  -2  -3   0   61.57    1.82
  -2  -3   0   60.90    1.73
   2   3   0   56.71    1.83
   2   3   0   63.90    1.77
   2   3   0   58.84    1.50
   2   3   0   60.02    1.72
  -3  -3   0   22.24    0.86
   3   3   0   22.77    0.83
   3   3   0   17.94    0.95
   3   3   0   21.02    0.85
  -4  -3   0    7.11    0.59
  -4  -3   0    8.17    0.51
   4   3   0    7.60    0.54
   4   3   0    7.54    0.52
   4   3   0    8.28    0.56
  -5  -3   0  102.76    2.95
  -5  -3   0  101.77    3.05
  -5  -3   0  101.61    2.90
   5   3   0  105.99    3.00
   5   3   0  101.34    2.64
   5   3   0  101.19    3.03
   5   3   0   97.87    2.93
  -6  -3   0   86.75    2.53
  -6  -3   0   82.88    2.70
  -6  -3   0   84.79    2.61
   6   3   0   80.44    2.54
   6   3   0   85.62    2.31
   6   3   0   81.80    2.65
   6   3   0   81.86    2.69
  -7  -3   0    9.93    0.78
  -7  -3   0    9.11    0.83
   7   3   0    9.52    0.79
   7   3   0    8.44    0.95
   7   3   0   10.44    0.96
   7   3   0   11.36    0.68
   7   3   0   10.21    0.84
  -8  -3   0   19.97    1.18
   8   3   0   19.06    1.14
   8   3   0   18.78    1.03
   8   3   0   21.75    1.21
   8   3   0   19.57    1.29
  -9  -3   0    2.69    0.57
   9   3   0    2.82    0.64
   9   3   0    2.83    0.65
   9   3   0    2.53    0.56
  10   3   0   10.02    1.36
  10   3   0   12.67    1.21
  10   3   0   12.27    1.26
   8  -4   0   58.29    2.60
   8  -4   0   57.48    2.09
   8  -4   0   56.85    2.56
  -8   4   0   57.61    2.53
  -8   4   0   55.73    2.18
   7  -4   0   50.21    1.72
   7  -4   0   49.87    2.21
   7  -4   0   39.87    2.58
   7  -4   0   51.48    2.19
   7  -4   0   49.05    1.72
  -7   4   0   48.94    2.15
  -7   4   0   50.92    1.93
   6  -4   0    8.01    0.66
   6  -4   0    5.00    1.01
   6  -4   0    7.83    0.63
   6  -4   0    5.88    0.87
  -6   4   0    6.82    0.87
  -6   4   0    5.71    0.71
   5  -4   0    2.27    0.40
   5  -4   0    2.18    0.43
   5  -4   0    2.26    0.47
   5  -4   0    2.91    0.42
   5  -4   0    1.80    0.52
  -5   4   0    1.99    0.48
  -5   4   0    2.18    0.41
  -5   4   0    1.96    0.43
   4  -4   0   29.33    1.32
   4  -4   0   29.19    1.35
   4  -4   0   29.46    1.29
   4  -4   0   28.74    1.35
   4  -4   0   29.48    0.90
   4  -4   0   30.21    1.39
   4  -4   0   30.38    0.90
  -4   4   0   29.26    1.35
  -4   4   0   28.86    1.27
  -4   4   0   27.84    1.27
   3  -4   0   42.46    1.62
   3  -4   0   41.64    1.56
   3  -4   0   42.36    1.58
   3  -4   0   46.38    1.57
   3  -4   0   42.17    1.62
  -3   4   0   40.34    1.56
  -3   4   0   41.99    1.54
  -3   4   0   41.94    1.61
   2  -4   0   68.52    2.15
   2  -4   0   71.84    2.24
   2  -4   0   70.71    2.20
   2  -4   0   70.99    2.27
  -2   4   0   72.19    2.16
  -2   4   0   68.91    2.25
  -2   4   0   71.34    2.23
  -2   4   0   72.59    2.19
   1  -4   0   18.03    0.80
   1  -4   0   18.48    0.82
   1  -4   0   17.52    0.79
   1  -4   0   19.05    0.90
  -1   4   0   19.39    0.81
  -1   4   0   17.04    0.80
  -1   4   0   17.14    0.87
  -1   4   0   18.62    0.78
   0  -4   0   23.58    0.92
   0  -4   0   24.35    0.92
   0  -4   0   26.21    1.06
   0   4   0   22.93    0.70
   0   4   0   23.99    1.04
   0   4   0   24.23    0.90
   0   4   0   24.63    0.91
   0   4   0   24.71    0.91
  -1  -4   0   77.01    2.18
  -1  -4   0   77.03    2.19
  -1  -4   0   76.53    2.33
  -1  -4   0   76.74    2.09
   1   4   0   74.03    2.19
   1   4   0   76.24    2.35
   1   4   0   75.39    2.08
   1   4   0   75.65    2.05
   1   4   0   78.25    2.29
  -2  -4   0   77.47    2.35
  -2  -4   0   78.62    2.25
  -2  -4   0   80.83    2.23
  -2  -4   0   76.50    2.01
   2   4   0   80.08    2.25
   2   4   0   75.99    2.22
   2   4   0   74.83    2.36
   2   4   0   76.81    2.01
  -3  -4   0  251.85    6.42
  -3  -4   0  241.39    6.28
  -3  -4   0  246.02    6.36
   3   4   0  235.82    6.43
   3   4   0  250.70    6.35
   3   4   0  252.70    6.29
  -4  -4   0  140.14    3.86
  -4  -4   0  148.78    3.96
  -4  -4   0  139.90    3.95
   4   4   0  144.12    3.87
   4   4   0  144.68    3.95
   4   4   0  136.78    3.97
  -5  -4   0    0.09    0.17
  -5  -4   0    0.13    0.21
  -5  -4   0   -0.12    0.21
   5   4   0    0.22    0.24
   5   4   0    0.17    0.24
   5   4   0   -0.11    0.21
  -6  -4   0   37.32    1.46
  -6  -4   0   39.38    1.49
   6   4   0   38.91    1.54
   6   4   0   37.29    1.58
   6   4   0   37.98    1.10
   6   4   0   37.36    1.09
   6   4   0   38.75    1.59
   6   4   0   40.10    1.59
  -7  -4   0   29.99    1.47
  -7  -4   0   32.12    1.40
  -7  -4   0   30.42    1.32
   7   4   0   30.67    1.04
   7   4   0   32.40    1.53
   7   4   0   30.89    1.42
   7   4   0   32.31    1.05
  -8  -4   0  129.20    3.88
  -8  -4   0  127.74    4.03
   8   4   0  123.55    3.81
   8   4   0  124.45    3.40
  -9  -4   0    6.91    0.89
   9   4   0    5.07    0.97
   9   4   0    5.09    0.82
   9   4   0    6.96    0.77
   9   4   0    7.29    1.14
 -10  -4   0    7.59    1.05
  10   4   0    6.70    1.24
  10   4   0    4.73    1.00
  10   4   0    9.50    1.23
   8  -5   0    4.67    0.92
   8  -5   0    6.94    1.27
  -8   5   0    6.84    1.08
  -8   5   0    6.61    1.00
   7  -5   0    6.55    1.00
   7  -5   0    9.07    1.16
  -7   5   0    5.99    0.95
  -7   5   0    9.04    1.15
   6  -5   0   16.60    1.24
   6  -5   0   15.58    1.42
   6  -5   0   15.07    0.72
   6  -5   0   16.54    1.23
  -6   5   0   19.02    1.28
  -6   5   0   16.91    1.09
   5  -5   0   20.57    1.37
   5  -5   0   21.28    1.23
   5  -5   0   20.21    1.24
  -5   5   0   21.64    1.28
  -5   5   0   20.90    1.16
   4  -5   0    0.40    0.30
   4  -5   0   -0.59    0.38
   4  -5   0    0.23    0.28
  -4   5   0    0.07    0.30
  -4   5   0    0.28    0.30
  -4   5   0    0.10    0.32
   3  -5   0    4.19    0.70
   3  -5   0    4.66    0.70
   3  -5   0    3.89    0.54
   3  -5   0    3.67    0.62
   3  -5   0    3.55    0.52
  -3   5   0    4.34    0.57
  -3   5   0    3.92    0.58
  -3   5   0    3.02    0.52
   2  -5   0  194.31    5.39
   2  -5   0  196.90    5.28
   2  -5   0  193.88    5.23
  -2   5   0  187.92    5.19
  -2   5   0  194.68    5.30
  -2   5   0  194.29    5.24
  -2   5   0  198.55    5.41
   1  -5   0  183.22    4.89
   1  -5   0  177.76    4.86
   1  -5   0  182.79    5.04
   1  -5   0  179.33    4.83
  -1   5   0  176.38    4.86
  -1   5   0  177.54    5.04
  -1   5   0  183.08    4.84
  -1   5   0  188.36    4.86
   0  -5   0   42.86    1.61
   0  -5   0   43.22    1.46
   0  -5   0   40.69    1.41
   0  -5   0   41.00    1.43
   0   5   0   42.44    1.43
   0   5   0   40.69    1.40
   0   5   0   40.45    1.14
   0   5   0   41.73    1.42
  -1  -5   0   13.44    0.69
  -1  -5   0   13.78    0.83
  -1  -5   0   12.23    0.68
  -1  -5   0   13.82    0.68
   1   5   0   12.80    0.81
   1   5   0   13.29    0.55
   1   5   0   14.23    0.69
   1   5   0   13.01    0.65
   1   5   0   13.51    0.62
  -2  -5   0  132.04    3.68
  -2  -5   0  137.43    3.89
  -2  -5   0  135.62    3.49
  -2  -5   0  136.96    3.73
   2   5   0  134.61    3.48
   2   5   0  135.05    3.91
   2   5   0  135.15    3.71
   2   5   0  137.07    3.61
   2   5   0  135.62    3.66
  -3  -5   0  111.23    3.16
  -3  -5   0  107.66    3.20
  -3  -5   0  115.48    3.34
  -3  -5   0  112.33    2.82
   3   5   0  114.42    3.15
   3   5   0  112.20    2.81
   3   5   0  114.73    3.22
   3   5   0  108.22    3.35
   3   5   0  117.50    3.16
  -4  -5   0    9.16    0.65
  -4  -5   0    9.71    0.74
  -4  -5   0   10.37    0.62
   4   5   0    9.87    0.69
   4   5   0    9.77    0.67
   4   5   0    9.36    0.64
   4   5   0    8.88    0.73
  -5  -5   0   33.05    1.39
  -5  -5   0   35.43    1.40
  -5  -5   0   32.80    1.31
   5   5   0   32.27    1.38
   5   5   0   33.66    1.39
   5   5   0   34.73    1.36
   5   5   0   33.12    1.45
  -6  -5   0   28.65    1.28
  -6  -5   0   29.31    1.26
   6   5   0   26.29    1.32
   6   5   0   29.09    1.38
   6   5   0   30.45    1.34
   6   5   0   27.71    1.38
  -7  -5   0   20.58    1.09
  -7  -5   0   18.80    1.19
  -7  -5   0   18.96    1.10
   7   5   0   20.87    1.20
   7   5   0   18.41    1.21
  -8  -5   0    2.19    0.51
  -8  -5   0    0.73    0.42
  -8  -5   0    1.27    0.47
   8   5   0    1.66    0.56
  -9  -5   0   12.00    1.01
  -9  -5   0   14.16    1.23
   9   5   0    9.05    1.16
 -10  -5   0    2.58    0.61
  10   5   0    1.28    0.75
   7  -6   0   19.61    1.61
   7  -6   0   19.49    1.58
  -7   6   0   18.50    1.35
  -7   6   0   16.75    1.55
   6  -6   0   19.31    1.41
   6  -6   0   19.72    1.42
  -6   6   0   17.84    1.38
  -6   6   0   22.50    1.30
   5  -6   0   18.69    1.29
   5  -6   0   15.81    1.46
   5  -6   0   16.49    1.20
  -5   6   0   18.54    1.18
  -5   6   0   16.55    1.28
   4  -6   0    5.80    1.02
   4  -6   0    9.03    0.86
   4  -6   0    9.04    0.84
  -4   6   0    7.60    0.80
  -4   6   0    7.27    0.88
   3  -6   0   29.43    1.34
   3  -6   0   28.89    1.37
   3  -6   0   25.44    1.47
  -3   6   0   29.05    1.36
  -3   6   0   29.08    1.41
  -3   6   0   28.71    1.40
   2  -6   0   38.87    1.63
   2  -6   0   39.68    1.56
   2  -6   0   39.42    1.72
   2  -6   0   38.13    1.56
  -2   6   0   38.57    1.67
  -2   6   0   38.36    1.58
  -2   6   0   38.36    1.56
  -2   6   0   38.50    1.51
   1  -6   0  179.53    4.82
   1  -6   0  169.80    4.83
   1  -6   0  174.90    4.85
   1  -6   0  179.31    5.06
  -1   6   0  167.83    4.77
  -1   6   0  175.86    5.07
  -1   6   0  175.92    4.85
  -1   6   0  179.44    4.82
   0  -6   0  164.86    4.55
   0  -6   0  160.43    4.76
   0  -6   0  168.81    4.52
   0  -6   0  171.30    4.56
   0   6   0  163.31    4.50
   0   6   0  166.57    4.80
   0   6   0  161.77    4.12
   0   6   0  169.44    4.53
   0   6   0  163.13    4.50
  -1  -6   0   91.90    2.71
  -1  -6   0   91.34    2.61
  -1  -6   0   89.03    2.92
  -1  -6   0   90.69    2.72
   1   6   0   89.98    2.60
   1   6   0   84.80    2.91
   1   6   0   94.95    2.69
   1   6   0   90.65    2.45
   1   6   0   91.80    2.71
  -2  -6   0   42.97    1.54
  -2  -6   0   42.58    1.34
  -2  -6   0   43.23    1.72
  -2  -6   0   42.84    1.52
   2   6   0   41.77    1.37
   2   6   0   42.09    1.52
   2   6   0   43.17    1.73
   2   6   0   44.75    1.51
   2   6   0   37.75    1.44
  -3  -6   0  170.92    4.67
  -3  -6   0  171.79    4.74
  -3  -6   0  174.97    4.91
  -3  -6   0  168.60    4.34
   3   6   0  163.40    4.92
   3   6   0  175.28    4.34
   3   6   0  173.12    4.73
   3   6   0  174.35    4.63
   3   6   0  179.74    4.67
  -4  -6   0   35.66    1.35
  -4  -6   0   35.61    1.50
   4   6   0   34.15    1.36
   4   6   0   33.13    1.52
   4   6   0   33.57    1.39
   4   6   0   34.09    1.35
  -5  -6   0   22.97    1.21
  -5  -6   0   22.51    1.17
  -5  -6   0   22.69    1.09
   5   6   0   25.48    1.15
   5   6   0   23.75    1.27
   5   6   0   22.50    1.17
   5   6   0   24.12    1.20
  -6  -6   0    0.18    0.33
  -6  -6   0    0.24    0.28
  -6  -6   0    0.20    0.25
   6   6   0    0.61    0.35
   6   6   0   -0.21    0.42
   6   6   0    0.37    0.36
  -7  -6   0   -0.29    0.41
  -7  -6   0    0.03    0.30
  -7  -6   0    0.59    0.38
   7   6   0    0.15    0.39
   7   6   0   -0.21    0.43
  -8  -6   0   36.24    1.62
  -8  -6   0   35.09    1.62
  -8  -6   0   34.23    1.89
   8   6   0   33.61    1.77
  -9  -6   0   52.60    2.15
  -9  -6   0   50.59    2.36
  -9  -6   0   49.78    2.31
   9   6   0   52.92    2.31
 -10  -6   0    8.04    1.11
 -10  -6   0    8.25    1.35
  10   6   0    9.54    1.42
   6  -7   0    5.22    0.86
   6  -7   0    5.86    1.20
   5  -7   0   14.82    1.26
   5  -7   0   13.93    1.45
  -5   7   0   17.44    1.30
  -5   7   0   15.27    1.32
   4  -7   0   92.26    3.16
   4  -7   0   95.91    3.25
  -4   7   0   92.31    3.26
  -4   7   0   90.10    3.21
   3  -7   0    0.21    0.31
   3  -7   0    0.81    0.43
  -3   7   0    0.08    0.35
  -3   7   0    0.64    0.39
   2  -7   0   21.18    1.16
   2  -7   0   21.85    1.19
   2  -7   0   18.71    1.34
  -2   7   0   21.03    1.27
  -2   7   0   20.06    1.17
  -2   7   0   18.79    1.09
   1  -7   0  126.91    4.07
   1  -7   0  129.96    3.81
   1  -7   0  125.39    3.83
   1  -7   0  127.22    3.84
  -1   7   0  129.75    3.83
  -1   7   0  126.75    3.76
  -1   7   0  129.92    3.81
  -1   7   0  136.23    4.12
   0  -7   0   99.43    3.02
   0  -7   0   94.04    2.96
   0  -7   0  100.92    3.05
   0  -7   0   97.20    3.27
   0   7   0   97.53    2.98
   0   7   0  105.62    3.05
   0   7   0   98.45    3.28
   0   7   0   97.91    2.52
   0   7   0   93.37    2.54
   0   7   0   96.86    2.97
  -1  -7   0   24.38    1.34
  -1  -7   0   24.14    1.16
  -1  -7   0   23.92    1.13
  -1  -7   0   25.52    1.08
   1   7   0   25.62    0.90
   1   7   0   25.22    1.35
   1   7   0   25.55    1.16
   1   7   0   24.70    1.08
   1   7   0   26.11    1.17
  -2  -7   0   20.48    1.04
  -2  -7   0   19.23    1.23
  -2  -7   0   20.21    0.86
  -2  -7   0   19.35    1.00
   2   7   0   20.80    0.85
   2   7   0   19.59    0.86
   2   7   0   18.89    0.98
   2   7   0   19.83    0.99
   2   7   0   19.85    1.20
  -3  -7   0    2.60    0.49
  -3  -7   0    3.17    0.52
  -3  -7   0    3.97    0.76
  -3  -7   0    3.16    0.35
   3   7   0    2.80    0.59
   3   7   0    2.94    0.55
   3   7   0    2.14    0.33
   3   7   0    3.98    0.48
   3   7   0    2.90    0.54
  -4  -7   0   36.79    1.52
  -4  -7   0   34.19    1.42
  -4  -7   0   37.24    1.66
   4   7   0   33.15    1.62
   4   7   0   34.14    1.40
   4   7   0   34.75    1.49
   4   7   0   36.60    1.46
  -5  -7   0   15.94    0.99
  -5  -7   0   15.20    1.15
  -5  -7   0   17.07    0.95
   5   7   0   15.91    1.01
   5   7   0   13.96    1.07
   5   7   0   13.98    0.99
   5   7   0   14.52    0.99
  -6  -7   0   15.07    1.04
  -6  -7   0   15.71    0.96
  -6  -7   0   15.48    1.14
   6   7   0   12.64    1.02
   6   7   0   15.61    1.17
  -7  -7   0    0.59    0.55
  -7  -7   0    0.68    0.42
  -7  -7   0    0.82    0.40
   7   7   0    0.93    0.50
   7   7   0    0.75    0.52
  -8  -7   0   31.55    1.50
  -8  -7   0   29.51    1.65
   8   7   0   33.93    1.80
  -9  -7   0   33.41    1.91
  -9  -7   0   31.96    1.82
   9   7   0   35.74    1.95
 -10  -7   0   38.61    2.26
 -10  -7   0   43.91    2.06
  10   7   0   41.67    2.28
   5  -8   0   18.51    1.46
   5  -8   0   17.05    1.52
  -5   8   0   17.32    1.56
  -5   8   0   20.35    1.52
   4  -8   0   56.68    2.79
   4  -8   0   58.04    2.45
  -4   8   0   60.06    2.53
  -4   8   0   62.89    2.55
   3  -8   0    6.62    0.89
   3  -8   0    4.29    0.89
  -3   8   0    4.51    0.92
  -3   8   0    6.27    0.89
   2  -8   0    3.41    0.60
   2  -8   0    3.55    0.63
  -2   8   0    3.56    0.76
  -2   8   0    3.72    0.82
   1  -8   0   -0.13    0.30
   1  -8   0    0.54    0.30
  -1   8   0    0.04    0.32
  -1   8   0    0.09    0.36
  -1   8   0    0.38    0.38
   0  -8   0   99.47    3.17
   0  -8   0  103.39    3.18
   0  -8   0   97.08    3.08
   0   8   0  103.24    3.11
   0   8   0   97.66    2.53
   0   8   0   99.54    2.57
   0   8   0   97.08    3.10
   0   8   0   97.38    3.44
   0   8   0   93.69    3.10
  -1  -8   0   96.25    2.98
  -1  -8   0   95.68    2.98
  -1  -8   0   92.33    2.83
   1   8   0   89.48    2.88
   1   8   0   87.12    2.91
   1   8   0   92.10    3.25
   1   8   0   89.07    2.80
  -2  -8   0    2.30    0.49
  -2  -8   0    1.78    0.41
  -2  -8   0    1.71    0.38
   2   8   0    1.99    0.35
   2   8   0    1.96    0.43
   2   8   0    1.35    0.44
   2   8   0    2.18    0.44
   2   8   0    1.90    0.44
  -3  -8   0   23.18    1.20
  -3  -8   0   19.98    1.10
  -3  -8   0   20.78    0.90
   3   8   0   23.45    1.02
   3   8   0   21.53    1.37
   3   8   0   20.69    0.92
   3   8   0   22.92    1.22
   3   8   0   22.25    1.15
  -4  -8   0   20.68    1.11
  -4  -8   0   19.83    0.73
  -4  -8   0   19.99    1.13
   4   8   0   20.61    1.05
   4   8   0   19.78    1.29
   4   8   0   18.69    1.10
  -5  -8   0    2.45    0.52
  -5  -8   0    2.21    0.48
   5   8   0    1.43    0.45
   5   8   0    2.64    0.48
   5   8   0    1.92    0.54
  -6  -8   0   32.74    1.63
  -6  -8   0   33.33    1.52
   6   8   0   33.33    1.60
   6   8   0   34.39    1.80
  -7  -8   0   -0.39    0.35
  -7  -8   0   -0.06    0.35
   7   8   0   -0.53    0.46
  -8  -8   0    2.31    0.56
  -8  -8   0    1.61    0.54
   8   8   0    2.70    0.73
  -9  -8   0   50.19    2.39
  -9  -8   0   50.15    2.20
   9   8   0   48.35    2.46
   4  -9   0   11.19    1.34
   4  -9   0   14.98    1.52
  -4   9   0   11.48    1.41
  -4   9   0   14.21    1.37
   3  -9   0   34.50    1.83
   3  -9   0   36.41    1.87
  -3   9   0   35.02    1.92
  -3   9   0   36.41    1.88
   2  -9   0    2.74    0.61
   2  -9   0    3.12    0.66
  -2   9   0    3.07    0.60
  -2   9   0    3.65    1.07
   1  -9   0    0.58    0.42
   1  -9   0    0.43    0.48
  -1   9   0    0.62    0.43
  -1   9   0    0.90    0.45
   0  -9   0    4.71    0.76
   0  -9   0    4.21    0.81
   0   9   0    3.09    0.55
   0   9   0    4.90    0.90
  -1  -9   0   22.50    1.28
  -1  -9   0   19.97    1.20
  -1  -9   0   19.62    1.14
   1   9   0   20.68    1.12
   1   9   0   23.00    0.87
   1   9   0   18.27    0.84
   1   9   0   20.30    1.41
  -2  -9   0   35.95    1.49
  -2  -9   0   40.59    1.74
  -2  -9   0   39.12    1.70
   2   9   0   40.33    2.12
   2   9   0   37.45    1.52
   2   9   0   39.42    1.37
  -3  -9   0   18.39    1.16
  -3  -9   0   18.29    0.91
  -3  -9   0   19.26    1.11
   3   9   0   16.57    1.27
   3   9   0   14.86    1.11
   3   9   0   18.13    0.98
   3   9   0   17.30    0.91
  -4  -9   0    0.30    0.35
  -4  -9   0    0.29    0.37
   4   9   0   -0.38    0.36
   4   9   0    0.13    0.44
   4   9   0    1.09    0.52
  -5  -9   0   14.97    0.98
  -5  -9   0   14.24    1.11
   5   9   0   15.00    1.30
   5   9   0   13.71    1.31
  -6  -9   0   52.96    2.55
  -6  -9   0   54.49    2.12
   6   9   0   55.18    2.53
  -7  -9   0   17.28    1.31
  -7  -9   0   16.61    1.16
  -8  -9   0    0.98    0.54
  -8  -9   0    2.11    0.55
   8   9   0    0.26    0.65
  -9  -9   0   12.20    1.39
  -9  -9   0   10.75    1.16
   9   9   0    9.48    1.55
   3 -10   0   32.38    2.01
   3 -10   0   30.52    2.01
  -3  10   0   34.61    2.04
  -3  10   0   31.01    1.99
   2 -10   0   12.45    1.35
   2 -10   0   12.46    1.32
  -2  10   0   13.93    1.34
  -2  10   0   12.03    1.39
   1 -10   0   16.67    1.39
   1 -10   0   18.63    1.37
  -1  10   0   15.82    1.43
  -1  10   0   17.55    1.34
   0 -10   0    0.51    0.49
   0 -10   0    1.20    0.62
   0  10   0    1.94    0.63
   0  10   0    0.42    0.45
  -1 -10   0  115.30    3.68
  -1 -10   0  108.47    3.62
   1  10   0  110.74    3.50
   1  10   0  113.46    3.03
   1  10   0  110.61    4.03
   1  10   0  103.59    3.06
  -2 -10   0   76.07    2.55
  -2 -10   0   77.93    2.83
  -2 -10   0   81.57    2.83
   2  10   0   71.27    3.10
   2  10   0   75.83    2.30
   2  10   0   78.21    2.37
   2  10   0   76.28    2.56
  -3 -10   0   14.28    1.16
  -3 -10   0   13.64    0.91
  -3 -10   0   15.33    1.07
   3  10   0   13.92    0.93
   3  10   0   14.05    0.94
   3  10   0   15.67    1.38
  -4 -10   0    2.94    0.57
  -4 -10   0    4.17    0.87
  -4 -10   0    3.67    0.58
   4  10   0    3.10    0.74
   4  10   0    2.87    0.52
  -5 -10   0   13.56    1.22
  -5 -10   0   13.19    1.05
   5  10   0   12.46    1.40
  -6 -10   0   25.80    1.46
  -6 -10   0   26.74    1.62
   6  10   0   25.62    1.80
  -7 -10   0   47.33    2.02
  -7 -10   0   45.65    2.22
   7  10   0   44.68    2.41
  -8 -10   0    6.56    0.85
  -8 -10   0    7.13    1.24
   8  10   0    5.68    1.06
   1 -11   0   65.97    2.80
   1 -11   0   65.53    2.80
  -1  11   0   66.12    3.07
  -1  11   0   66.21    2.77
   0 -11   0    3.55    0.82
   0 -11   0    5.15    0.88
   0  11   0    4.63    0.87
   0  11   0    6.13    1.15
  -1 -11   0   20.63    1.49
  -1 -11   0   22.55    1.47
   1  11   0   21.48    1.42
   1  11   0   18.79    1.67
   1  11   0   19.04    1.00
  -2 -11   0  105.81    3.61
  -2 -11   0  106.73    3.65
   2  11   0  104.11    3.07
   2  11   0  105.36    4.04
   2  11   0  103.47    3.36
  -3 -11   0   52.86    2.30
  -3 -11   0   47.36    1.99
   3  11   0   48.74    1.91
   3  11   0   50.84    2.60
   3  11   0   52.48    1.86
   3  11   0   48.67    1.90
  -4 -11   0   22.34    1.50
  -4 -11   0   23.98    1.59
   4  11   0   25.74    1.85
  -5 -11   0    0.02    0.51
  -5 -11   0   -0.35    0.62
   5  11   0   -0.53    0.57
  -6 -11   0   18.31    1.54
  -6 -11   0   14.36    1.54
   6  11   0   19.58    1.79
  -7 -11   0   22.88    1.71
  -7 -11   0   20.92    1.46
   7  11   0   22.93    2.02
  -1 -12   0   -0.75    0.68
  -1 -12   0    0.17    0.60
   1  12   0    0.30    0.71
   1  12   0    0.33    0.62
  -2 -12   0   66.18    2.75
  -2 -12   0   66.17    2.82
   2  12   0   61.33    3.08
   2  12   0   67.19    2.56
  -3 -12   0   25.63    1.63
  -3 -12   0   30.16    1.88
   3  12   0   23.73    1.31
   3  12   0   29.43    2.19
   3  12   0   29.80    1.57
  -4 -12   0   14.72    1.36
  -4 -12   0   12.40    1.46
   4  12   0   15.31    1.15
   4  12   0   16.83    1.75
  -5 -12   0    0.67    0.56
  -5 -12   0    0.44    0.68
   5  12   0    0.28    0.81
   4  12  -1   11.67    1.69
  -4 -12   1   15.74    1.59
  -4 -12   1   13.78    1.32
   3  12  -1   40.27    1.87
   3  12  -1   41.47    2.54
  -3 -12   1   39.04    2.21
  -3 -12   1   39.58    1.98
   2  12  -1   14.24    1.67
   2  12  -1   12.92    1.36
  -2 -12   1   11.95    1.33
  -2 -12   1   14.61    1.58
   7  11  -1    3.07    1.04
  -7 -11   1    4.53    1.01
  -7 -11   1    6.06    1.04
   6  11  -1    1.80    0.86
  -6 -11   1    2.46    0.75
   5  11  -1    6.29    1.40
  -5 -11   1    6.29    1.16
  -5 -11   1    4.36    0.91
   4  11  -1    0.54    0.61
   4  11  -1    0.46    0.41
  -4 -11   1    1.63    0.63
  -4 -11   1    0.50    0.49
   3  11  -1   44.07    1.77
   3  11  -1   43.41    2.42
  -3 -11   1   40.71    1.91
  -3 -11   1   43.36    2.14
   2  11  -1   45.41    1.93
   2  11  -1   45.64    2.46
  -2 -11   1   46.42    2.23
   1  11  -1   13.01    1.44
   1  11  -1   13.88    1.20
   1  11  -1   11.82    0.80
  -1 -11   1   12.70    1.34
  -1 -11   1   13.52    1.22
   0  11  -1   12.13    1.27
   0  11  -1   11.61    1.47
   0 -11   1   11.23    1.39
   0 -11   1    9.65    1.19
  -1  11  -1    4.13    0.85
  -1  11  -1    3.91    0.86
   1 -11   1    2.38    0.65
   1 -11   1    3.65    0.90
   8  10  -1    1.36    0.82
  -8 -10   1    1.53    0.64
   7  10  -1    8.87    1.45
  -7 -10   1    7.14    1.00
  -7 -10   1    6.72    1.18
   6  10  -1   14.66    1.54
  -6 -10   1   12.24    1.07
  -6 -10   1   14.52    1.36
   5  10  -1   44.66    2.37
  -5 -10   1   42.94    2.12
  -5 -10   1   47.25    1.92
   4  10  -1    3.36    0.81
   4  10  -1    4.85    0.65
  -4 -10   1    3.20    0.73
  -4 -10   1    4.02    0.76
  -4 -10   1    3.56    0.64
   3  10  -1   40.39    1.55
   3  10  -1   39.22    2.16
   3  10  -1   35.28    1.56
  -3 -10   1   38.64    1.72
  -3 -10   1   38.45    1.91
  -3 -10   1   41.31    1.54
   2  10  -1   20.54    1.02
   2  10  -1   20.60    1.58
   2  10  -1   21.11    1.18
  -2 -10   1   17.61    1.19
  -2 -10   1   19.65    1.24
   1  10  -1   40.96    2.16
   1  10  -1   41.83    1.80
   1  10  -1   39.66    1.36
  -1 -10   1   41.86    1.84
  -1 -10   1   36.42    2.10
   0  10  -1   19.40    1.52
   0  10  -1   18.70    1.30
   0 -10   1   16.75    1.40
   0 -10   1   20.08    1.41
  -1  10  -1    5.40    1.12
  -1  10  -1    6.77    1.04
   1 -10   1    7.77    1.04
   1 -10   1    7.18    1.14
  -2  10  -1    5.87    1.22
  -2  10  -1    5.03    0.89
   2 -10   1    5.08    1.06
   2 -10   1    5.00    0.84
  -3  10  -1   10.86    1.41
  -3  10  -1    9.32    1.40
   3 -10   1    9.38    1.34
   3 -10   1    8.78    1.40
   9   9  -1   11.46    1.73
  -9  -9   1   14.50    1.48
  -9  -9   1   11.75    1.21
   8   9  -1    1.72    0.81
  -8  -9   1    1.92    0.65
  -8  -9   1    2.43    0.59
   7   9  -1   10.60    1.38
  -7  -9   1   10.01    1.13
  -7  -9   1    9.58    0.98
   6   9  -1   52.42    3.09
  -6  -9   1   53.32    2.09
  -6  -9   1   55.25    2.31
   5   9  -1   33.41    1.98
   5   9  -1   36.53    1.65
  -5  -9   1   32.40    1.53
   4   9  -1   29.14    1.75
   4   9  -1   30.60    1.46
   4   9  -1   31.59    1.13
   4   9  -1   28.05    1.39
  -4  -9   1   33.12    1.44
  -4  -9   1   30.51    1.57
   3   9  -1    1.34    0.53
   3   9  -1    1.53    0.50
   3   9  -1    0.94    0.36
   3   9  -1    1.08    0.33
  -3  -9   1    0.82    0.39
  -3  -9   1    0.85    0.31
  -3  -9   1    0.90    0.36
   2   9  -1   32.42    1.39
   2   9  -1   34.01    1.54
   2   9  -1   33.19    1.28
   2   9  -1   33.01    1.81
  -2  -9   1   33.72    1.53
  -2  -9   1   31.47    1.37
  -2  -9   1   32.07    1.61
   1   9  -1  110.83    3.42
   1   9  -1  112.78    3.08
   1   9  -1  115.12    3.98
  -1  -9   1  108.50    3.43
  -1  -9   1  115.76    3.56
  -1  -9   1  111.88    3.64
   0   9  -1   23.79    1.31
   0   9  -1   22.83    0.82
   0   9  -1   23.65    1.52
   0  -9   1   24.33    1.35
   0  -9   1   23.77    1.39
  -1   9  -1    8.14    1.10
  -1   9  -1   10.23    1.01
   1  -9   1    8.55    1.03
   1  -9   1   11.09    1.01
  -2   9  -1    3.71    0.70
   2  -9   1    3.51    0.91
   2  -9   1    3.59    0.67
  -3   9  -1   16.40    1.43
  -3   9  -1   17.06    1.42
   3  -9   1   16.30    1.38
   3  -9   1   18.70    1.38
  -4   9  -1   19.12    1.55
  -4   9  -1   19.16    1.60
   4  -9   1   15.84    1.51
   4  -9   1   15.57    1.49
   9   8  -1   25.93    1.95
  -9  -8   1   23.50    1.72
  -8  -8   1   10.68    0.99
  -8  -8   1   11.25    1.22
   7   8  -1    3.38    0.75
  -7  -8   1    2.70    0.51
  -7  -8   1    4.26    0.87
   6   8  -1   13.84    1.29
   6   8  -1   15.35    1.16
  -6  -8   1   16.23    1.18
  -6  -8   1   15.13    0.97
   5   8  -1   32.67    1.74
   5   8  -1   28.60    1.42
  -5  -8   1   29.53    1.52
  -5  -8   1   29.49    1.35
   4   8  -1  123.12    4.12
   4   8  -1  119.90    3.64
   4   8  -1  127.86    3.26
   4   8  -1  124.40    3.68
  -4  -8   1  128.53    3.89
  -4  -8   1  127.83    3.26
  -4  -8   1  120.95    3.66
   3   8  -1    4.70    0.62
   3   8  -1    5.15    0.51
   3   8  -1    4.35    0.66
   3   8  -1    4.04    0.78
  -3  -8   1    4.72    0.48
  -3  -8   1    3.08    0.64
  -3  -8   1    4.61    0.61
   2   8  -1    6.61    0.88
   2   8  -1    4.24    0.68
   2   8  -1    3.82    0.61
   2   8  -1    6.03    0.57
   2   8  -1    4.57    0.60
  -2  -8   1    5.41    0.58
  -2  -8   1    4.50    0.64
  -2  -8   1    4.63    0.71
   1   8  -1    2.04    0.48
   1   8  -1    1.95    0.49
   1   8  -1    3.04    0.56
   1   8  -1    2.84    0.51
   1   8  -1    2.39    0.43
  -1  -8   1    3.79    0.69
  -1  -8   1    2.46    0.46
   0   8  -1  105.95    2.78
   0   8  -1  106.50    3.63
   0   8  -1  101.52    3.26
   0   8  -1  105.18    3.27
   0  -8   1  102.38    3.26
   0  -8   1  103.18    3.35
   0  -8   1  115.71    3.38
  -1   8  -1   88.56    3.00
  -1   8  -1   88.84    3.25
   1  -8   1   95.00    3.04
   1  -8   1   90.65    3.04
  -2   8  -1   10.75    1.00
  -2   8  -1    8.79    0.97
   2  -8   1   10.15    0.92
   2  -8   1    8.96    0.95
  -3   8  -1    0.77    0.45
  -3   8  -1    0.31    0.49
   3  -8   1    0.35    0.48
   3  -8   1    0.72    0.52
  -4   8  -1   37.83    1.96
  -4   8  -1   38.28    1.97
   4  -8   1   38.83    1.90
   4  -8   1   37.06    1.96
  -5   8  -1   53.00    2.50
   5  -8   1   50.38    2.35
   5  -8   1   51.06    2.43
  10   7  -1   12.78    1.79
 -10  -7   1   16.23    1.58
 -10  -7   1   19.60    1.37
   9   7  -1   21.63    1.77
  -9  -7   1   23.16    1.44
  -9  -7   1   23.56    1.69
   8   7  -1   36.21    1.98
  -8  -7   1   35.37    1.82
  -8  -7   1   33.34    1.58
   7   7  -1    1.64    0.55
   7   7  -1    1.42    0.59
  -7  -7   1    0.94    0.35
   6   7  -1   16.93    1.29
   6   7  -1   18.13    1.14
  -6  -7   1   16.41    1.12
  -6  -7   1   14.90    0.94
   5   7  -1   20.06    1.32
   5   7  -1   18.65    1.14
   5   7  -1   22.30    1.11
  -5  -7   1   22.19    1.05
  -5  -7   1   20.11    1.30
  -5  -7   1   20.07    1.19
   4   7  -1   10.98    0.79
   4   7  -1   13.52    0.84
   4   7  -1   10.86    0.48
   4   7  -1   10.37    0.97
   4   7  -1   11.51    0.92
  -4  -7   1   11.87    0.75
  -4  -7   1   11.63    0.47
  -4  -7   1   12.31    0.86
  -4  -7   1    9.70    1.03
   3   7  -1   76.69    2.35
   3   7  -1   77.55    2.37
   3   7  -1   75.00    2.51
   3   7  -1   76.07    2.75
  -3  -7   1   73.75    2.51
  -3  -7   1   74.73    2.39
  -3  -7   1   75.63    2.14
  -3  -7   1   74.92    2.70
   2   7  -1    2.99    0.54
   2   7  -1    2.20    0.46
   2   7  -1    2.01    0.41
   2   7  -1    2.15    0.40
   2   7  -1    2.92    0.52
  -2  -7   1    2.09    0.45
  -2  -7   1    2.55    0.54
  -2  -7   1    1.93    0.36
  -2  -7   1    2.86    0.42
   1   7  -1   70.35    2.60
   1   7  -1   71.43    2.22
   1   7  -1   71.47    2.36
   1   7  -1   71.12    2.03
   1   7  -1   68.76    2.23
  -1  -7   1   72.54    2.23
  -1  -7   1   73.11    2.39
  -1  -7   1   62.89    2.49
  -1  -7   1   70.09    2.28
   0   7  -1  171.81    4.24
   0   7  -1  166.84    4.61
   0   7  -1  166.69    4.64
   0   7  -1  164.99    4.99
   0   7  -1  170.16    4.74
   0  -7   1  162.81    4.65
   0  -7   1  161.08    4.63
   0  -7   1  168.60    4.74
   0  -7   1  169.94    4.98
  -1   7  -1  118.04    3.82
  -1   7  -1  114.18    3.51
  -1   7  -1  120.92    3.61
  -1   7  -1  123.01    3.62
   1  -7   1  121.80    3.64
   1  -7   1  119.92    3.58
   1  -7   1  117.41    3.60
   1  -7   1  117.47    3.83
  -2   7  -1    4.08    0.68
  -2   7  -1    2.96    0.68
   2  -7   1    3.78    0.74
   2  -7   1    4.27    0.63
   2  -7   1    3.86    0.70
  -3   7  -1    0.94    0.40
  -3   7  -1    0.37    0.39
   3  -7   1    0.23    0.35
   3  -7   1    0.49    0.39
   3  -7   1    1.17    0.73
  -4   7  -1   23.81    1.40
  -4   7  -1   24.16    1.48
   4  -7   1   23.08    1.77
   4  -7   1   24.56    1.46
  -5   7  -1   28.10    1.70
  -5   7  -1   28.14    1.56
   5  -7   1   26.19    1.60
   5  -7   1   28.02    1.62
  -6   7  -1   34.78    1.82
  -6   7  -1   37.68    2.10
   6  -7   1   31.75    1.90
   6  -7   1   34.65    1.97
  10   6  -1    9.27    1.57
 -10  -6   1    7.37    1.11
 -10  -6   1   10.13    1.36
   9   6  -1   13.95    1.47
  -9  -6   1   14.70    1.15
  -9  -6   1   10.66    1.23
   8   6  -1   29.48    1.72
  -8  -6   1   28.24    1.41
   7   6  -1   10.85    1.04
   7   6  -1   10.75    1.12
  -7  -6   1   12.20    0.86
  -7  -6   1   12.32    0.99
  -7  -6   1   12.68    1.06
   6   6  -1    0.88    0.44
   6   6  -1    1.17    0.39
  -6  -6   1    0.79    0.32
  -6  -6   1    1.49    0.44
  -6  -6   1    0.75    0.44
   5   6  -1   41.03    1.63
   5   6  -1   42.89    1.83
   5   6  -1   38.27    1.66
   5   6  -1   43.26    1.57
  -5  -6   1   37.33    1.70
  -5  -6   1   42.07    1.69
  -5  -6   1   42.74    1.54
   4   6  -1   20.35    1.01
   4   6  -1   19.54    1.16
   4   6  -1   19.39    0.95
   4   6  -1   19.09    1.04
  -4  -6   1   18.92    1.04
  -4  -6   1   19.38    1.13
  -4  -6   1   20.43    0.96
   3   6  -1  134.08    3.80
   3   6  -1  125.27    3.97
   3   6  -1  125.23    3.61
   3   6  -1  132.55    3.38
   3   6  -1  132.61    3.66
  -3  -6   1  133.56    3.39
  -3  -6   1  133.29    3.81
  -3  -6   1  133.55    3.95
  -3  -6   1  130.56    3.65
   2   6  -1   38.50    1.28
   2   6  -1   36.30    1.59
   2   6  -1   34.44    1.40
   2   6  -1   37.97    1.32
   2   6  -1   35.27    1.21
  -2  -6   1   39.11    1.61
  -2  -6   1   35.99    1.43
  -2  -6   1   35.40    1.33
  -2  -6   1   34.89    1.33
   1   6  -1   34.25    1.25
   1   6  -1   31.68    1.30
   1   6  -1   32.89    1.49
   1   6  -1   32.37    1.21
  -1  -6   1   33.69    1.26
  -1  -6   1   32.49    1.46
  -1  -6   1   32.67    1.33
  -1  -6   1   33.93    1.22
   0   6  -1   34.29    1.32
   0   6  -1   34.63    1.54
   0   6  -1   34.82    1.35
   0   6  -1   36.20    1.08
   0   6  -1   34.77    1.39
   0  -6   1   35.65    1.41
   0  -6   1   36.36    1.36
   0  -6   1   37.36    1.37
   0  -6   1   35.27    1.56
  -1   6  -1  187.33    5.03
  -1   6  -1  183.63    5.08
  -1   6  -1  189.68    5.09
  -1   6  -1  182.87    5.29
   1  -6   1  188.08    5.11
   1  -6   1  180.92    5.09
   1  -6   1  177.08    5.25
   1  -6   1  194.04    5.10
  -2   6  -1  103.72    3.21
  -2   6  -1   99.36    3.15
  -2   6  -1  106.10    3.36
   2  -6   1  105.04    3.18
   2  -6   1  105.38    3.24
   2  -6   1  102.00    3.20
   2  -6   1  105.10    3.37
  -3   6  -1    7.94    0.80
  -3   6  -1    7.23    0.80
  -3   6  -1    8.83    0.81
   3  -6   1    9.64    0.79
   3  -6   1    7.90    0.78
   3  -6   1    9.83    1.01
  -4   6  -1    9.58    0.96
  -4   6  -1   10.94    0.91
   4  -6   1   10.84    1.11
   4  -6   1    9.89    0.88
   4  -6   1   10.81    0.93
  -5   6  -1   31.23    1.55
  -5   6  -1   32.51    1.70
   5  -6   1   29.47    1.60
   5  -6   1   29.33    1.73
   5  -6   1   33.62    1.63
  -6   6  -1   10.46    1.21
  -6   6  -1    9.57    0.98
   6  -6   1    9.30    1.12
   6  -6   1    9.21    1.19
  -7   6  -1   11.18    1.10
  -7   6  -1   12.70    1.36
   7  -6   1    7.61    1.30
   7  -6   1    8.66    1.30
  10   5  -1    7.58    1.42
 -10  -5   1    6.59    1.08
   9   5  -1    2.83    0.57
   9   5  -1    4.97    1.10
  -9  -5   1    4.92    0.84
  -9  -5   1    3.29    0.71
  -8  -5   1    0.36    0.82
  -8  -5   1    1.15    0.41
  -8  -5   1    1.77    0.56
   7   5  -1    2.48    0.57
  -7  -5   1    2.29    0.43
  -7  -5   1    3.21    0.66
  -7  -5   1    1.52    0.48
   6   5  -1   12.56    0.89
   6   5  -1   12.16    0.96
   6   5  -1   10.95    0.96
   6   5  -1   13.10    0.98
  -6  -5   1   11.95    0.89
  -6  -5   1   13.15    0.79
   5   5  -1    0.09    0.25
   5   5  -1   -0.42    0.28
   5   5  -1    0.41    0.30
   5   5  -1    0.25    0.28
  -5  -5   1   -0.11    0.18
  -5  -5   1    0.17    0.24
  -5  -5   1   -0.06    0.29
   4   5  -1   -0.05    0.21
   4   5  -1    0.09    0.25
   4   5  -1    0.12    0.22
   4   5  -1    0.04    0.21
  -4  -5   1    0.17    0.18
  -4  -5   1    0.17    0.25
  -4  -5   1   -0.07    0.18
   3   5  -1  156.71    4.16
   3   5  -1  155.64    4.24
   3   5  -1  152.10    3.82
   3   5  -1  153.54    4.41
   3   5  -1  151.19    4.08
  -3  -5   1  152.75    4.25
  -3  -5   1  158.16    3.83
  -3  -5   1  149.98    4.34
  -3  -5   1  150.18    4.09
   2   5  -1  300.69    7.68
   2   5  -1  309.46    7.84
   2   5  -1  302.68    7.56
   2   5  -1  306.36    8.05
   2   5  -1  315.40    7.71
  -2  -5   1  308.30    7.99
  -2  -5   1  308.62    7.58
  -2  -5   1  291.42    7.70
  -2  -5   1  310.08    7.86
   1   5  -1   77.31    2.12
   1   5  -1   83.53    2.25
   1   5  -1   74.07    2.18
   1   5  -1   70.09    2.46
   1   5  -1   75.62    2.31
  -1  -5   1   76.12    2.33
  -1  -5   1   79.84    2.26
   0   5  -1   78.02    2.33
   0   5  -1   78.16    2.28
   0   5  -1   77.77    2.51
   0   5  -1   75.21    2.24
   0   5  -1   74.31    2.02
   0  -5   1   73.69    2.26
   0  -5   1   75.31    2.46
   0  -5   1   76.49    2.34
   0  -5   1   77.46    2.28
  -1   5  -1   82.26    2.14
  -1   5  -1   80.81    2.54
  -1   5  -1   84.93    2.50
  -1   5  -1   79.86    2.68
  -1   5  -1   93.25    2.59
   1  -5   1   88.97    2.56
   1  -5   1   84.84    2.57
   1  -5   1   84.86    2.58
   1  -5   1   81.87    2.68
  -2   5  -1  135.19    3.99
  -2   5  -1  131.37    3.84
  -2   5  -1  139.44    3.93
   2  -5   1  134.40    3.91
   2  -5   1  135.79    3.99
   2  -5   1  140.53    3.90
   2  -5   1  137.47    3.87
  -3   5  -1    2.46    0.50
  -3   5  -1    1.20    0.33
  -3   5  -1    1.27    0.34
   3  -5   1    1.34    0.40
   3  -5   1    1.36    0.34
   3  -5   1    1.22    0.34
   3  -5   1    1.69    0.42
   3  -5   1    1.55    0.38
  -4   5  -1   18.87    1.06
  -4   5  -1   19.22    1.15
  -4   5  -1   16.62    1.07
   4  -5   1   21.34    1.19
   4  -5   1   19.22    1.09
   4  -5   1   19.46    1.12
  -5   5  -1    1.20    0.45
  -5   5  -1    0.84    0.37
   5  -5   1    0.33    0.49
   5  -5   1    0.70    0.34
   5  -5   1    1.09    0.41
  -6   5  -1   34.53    1.51
  -6   5  -1   32.76    1.73
   6  -5   1   33.10    1.09
   6  -5   1   31.74    1.71
   6  -5   1   32.95    1.08
   6  -5   1   32.21    1.65
   6  -5   1   31.64    1.70
  -7   5  -1   37.50    1.64
  -7   5  -1   35.95    1.93
   7  -5   1   37.77    1.92
   7  -5   1   34.69    1.92
  -8   5  -1    8.09    1.26
  -8   5  -1    6.87    1.09
   8  -5   1    7.67    1.30
   8  -5   1    8.38    1.36
  10   4  -1   -0.86    0.59
  10   4  -1   -0.13    0.67
 -10  -4   1    0.19    0.54
   9   4  -1    8.93    1.14
   9   4  -1    7.81    0.85
   9   4  -1    8.18    1.33
   9   4  -1    9.92    1.37
  -9  -4   1    9.14    0.94
   8   4  -1   20.40    0.95
   8   4  -1   19.54    1.31
   8   4  -1   20.14    0.95
   8   4  -1   17.78    1.35
  -8  -4   1   19.53    1.29
  -8  -4   1   21.45    1.18
   7   4  -1   96.87    2.65
   7   4  -1   95.87    3.12
   7   4  -1   99.83    3.17
   7   4  -1   97.08    2.64
  -7  -4   1   97.16    3.22
  -7  -4   1   96.55    3.06
  -7  -4   1  100.62    3.05
   6   4  -1   56.66    1.58
   6   4  -1   58.22    1.60
   6   4  -1   55.25    2.07
   6   4  -1   56.98    2.10
   6   4  -1   61.03    2.07
   6   4  -1   58.07    2.10
  -6  -4   1   57.75    2.03
  -6  -4   1   58.15    1.95
  -6  -4   1   56.62    2.09
   5   4  -1   42.08    1.64
   5   4  -1   40.76    1.61
   5   4  -1   43.23    1.63
   5   4  -1   42.52    1.54
  -5  -4   1   44.77    1.62
  -5  -4   1   42.42    1.49
   4   4  -1    1.62    0.36
   4   4  -1    1.09    0.27
   4   4  -1    1.69    0.36
   4   4  -1    1.18    0.28
  -4  -4   1    1.08    0.26
  -4  -4   1    1.52    0.30
  -4  -4   1    1.16    0.32
   3   4  -1  377.12    9.13
   3   4  -1  330.73    9.17
   3   4  -1  375.75    9.07
   3   4  -1  325.52    9.07
  -3  -4   1  380.30    9.21
  -3  -4   1  372.04    8.98
   2   4  -1  750.27   18.66
   2   4  -1  784.49   18.86
   2   4  -1  794.40   18.95
   2   4  -1  774.39   18.80
   2   4  -1  778.61   19.10
  -2  -4   1  756.67   18.84
  -2  -4   1  766.73   18.67
  -2  -4   1  801.73   19.08
   1   4  -1  192.64    4.98
   1   4  -1  200.54    4.98
   1   4  -1  201.75    5.13
   1   4  -1  195.83    5.28
   1   4  -1  197.47    5.01
  -1  -4   1  193.85    5.13
  -1  -4   1  199.57    4.99
  -1  -4   1  205.96    5.27
  -1  -4   1  185.12    5.15
   0   4  -1    6.53    0.52
   0   4  -1    6.64    0.46
   0   4  -1    6.14    0.48
   0   4  -1    6.50    0.43
   0   4  -1    5.99    0.32
   0  -4   1    6.73    0.47
   0  -4   1    7.29    0.43
   0  -4   1    6.58    0.52
   0  -4   1    5.95    0.49
   0  -4   1    6.60    0.34
  -1   4  -1    0.10    0.15
  -1   4  -1    0.04    0.16
  -1   4  -1    0.36    0.17
  -1   4  -1    0.26    0.08
  -1   4  -1    0.36    0.16
   1  -4   1    0.05    0.22
   1  -4   1    0.31    0.09
   1  -4   1    0.30    0.17
   1  -4   1    0.19    0.15
  -2   4  -1   40.40    1.51
  -2   4  -1   39.13    1.44
  -2   4  -1   40.84    1.49
   2  -4   1   43.44    1.49
   2  -4   1   42.49    1.53
   2  -4   1   40.42    1.44
  -3   4  -1   33.32    1.37
  -3   4  -1   35.61    1.43
  -3   4  -1   37.12    1.42
   3  -4   1   34.72    1.44
   3  -4   1   35.26    1.39
   3  -4   1   35.93    1.41
   3  -4   1   36.17    1.40
   3  -4   1   35.55    1.38
  -4   4  -1   35.99    1.53
  -4   4  -1   35.20    1.50
  -4   4  -1   37.48    1.43
   4  -4   1   37.38    1.51
   4  -4   1   35.53    1.07
   4  -4   1   35.71    1.49
   4  -4   1   34.57    1.53
   4  -4   1   38.19    1.50
  -5   4  -1    1.19    0.39
  -5   4  -1    1.57    0.33
  -5   4  -1    1.57    0.44
   5  -4   1    1.86    0.48
   5  -4   1    0.62    0.34
   5  -4   1    0.91    0.24
   5  -4   1    0.98    0.31
  -6   4  -1    1.92    0.48
  -6   4  -1    2.85    0.57
   6  -4   1    2.26    0.51
   6  -4   1    2.61    0.56
   6  -4   1    2.93    0.54
   6  -4   1    3.59    0.55
   6  -4   1    4.24    0.90
  -7   4  -1    1.64    0.55
   7  -4   1    2.04    0.47
   7  -4   1    1.63    0.58
   7  -4   1    3.03    0.69
   7  -4   1    3.47    0.69
   7  -4   1    2.09    0.62
  -8   4  -1   40.72    1.74
  -8   4  -1   44.37    2.14
   8  -4   1   42.56    2.24
   8  -4   1   43.76    1.73
   8  -4   1   42.08    2.16
  10   3  -1    9.59    1.41
  10   3  -1   12.31    1.42
  10   3  -1    9.17    1.25
 -10  -3   1   11.46    1.17
   9   3  -1    4.24    0.67
   9   3  -1    5.42    0.69
   9   3  -1    4.87    0.82
   9   3  -1    5.16    1.05
   8   3  -1   12.75    0.92
   8   3  -1   15.19    1.12
   8   3  -1   10.83    1.10
   8   3  -1   13.14    0.88
  -8  -3   1   13.55    0.99
   7   3  -1   89.79    2.98
   7   3  -1   89.14    2.93
   7   3  -1   91.05    2.94
   7   3  -1   94.36    2.64
   7   3  -1   93.47    2.64
  -7  -3   1   91.53    3.04
  -7  -3   1   92.52    2.89
   6   3  -1  125.84    3.29
   6   3  -1  120.63    3.69
   6   3  -1  125.42    3.68
   6   3  -1  122.08    3.63
   6   3  -1  121.46    3.60
  -6  -3   1  125.49    3.56
  -6  -3   1  122.79    3.70
  -6  -3   1  123.54    3.57
   5   3  -1   89.97    2.64
   5   3  -1   85.11    2.68
   5   3  -1   85.29    2.34
   5   3  -1   89.28    2.73
   5   3  -1   89.38    2.71
   5   3  -1   88.21    2.33
  -5  -3   1   88.41    2.72
  -5  -3   1   87.56    2.58
  -5  -3   1   88.10    2.65
   4   3  -1    0.29    0.11
   4   3  -1    0.22    0.17
   4   3  -1    0.32    0.20
   4   3  -1    0.47    0.12
   4   3  -1    0.53    0.21
   4   3  -1    0.33    0.20
  -4  -3   1    0.04    0.14
  -4  -3   1    0.11    0.18
  -4  -3   1    0.21    0.18
   3   3  -1   16.66    0.68
   3   3  -1   17.24    0.77
   3   3  -1   16.30    0.80
   3   3  -1   15.81    0.50
  -3  -3   1   17.25    0.68
  -3  -3   1   17.03    0.78
   2   3  -1  853.80   20.77
   2   3  -1  874.07   20.76
   2   3  -1  845.52   20.64
   2   3  -1  821.71   20.50
  -2  -3   1  864.05   20.78
  -2  -3   1  876.54   20.65
  -2  -3   1  856.62   20.51
   1   3  -1  364.52    8.82
   1   3  -1  353.91    8.78
   1   3  -1  369.73    8.81
   1   3  -1  347.69    9.21
   1   3  -1  372.50    8.93
  -1  -3   1  363.91    8.84
  -1  -3   1  374.41    8.79
  -1  -3   1  315.15    9.04
  -1  -3   1  360.86    9.01
  -1  -3   1  376.72    8.82
   0   3  -1   14.95    0.57
   0   3  -1   14.39    0.59
   0   3  -1   14.07    0.49
   0   3  -1   14.66    0.62
   0  -3   1   13.50    0.58
   0  -3   1   14.84    0.50
   0  -3   1   14.77    0.69
   0  -3   1   11.61    0.66
   0  -3   1   14.62    0.57
  -1   3  -1    1.31    0.25
  -1   3  -1    1.73    0.28
  -1   3  -1    1.42    0.23
   1  -3   1    1.73    0.24
  -2   3  -1   60.61    1.87
  -2   3  -1   60.67    1.89
  -2   3  -1   59.41    1.90
   2  -3   1   60.16    1.56
   2  -3   1   61.86    1.88
   2  -3   1   61.91    1.86
  -3   3  -1  219.04    5.91
  -3   3  -1  228.80    5.98
  -3   3  -1  220.75    6.00
   3  -3   1  236.73    5.96
   3  -3   1  221.35    5.97
   3  -3   1  229.67    5.98
   3  -3   1  230.52    5.62
   3  -3   1  236.03    5.98
  -4   3  -1   16.15    0.80
  -4   3  -1   16.34    0.91
  -4   3  -1   17.09    0.90
   4  -3   1   15.41    0.89
   4  -3   1   16.85    0.93
   4  -3   1   16.71    0.88
   4  -3   1   16.08    0.93
   4  -3   1   17.65    0.88
   4  -3   1   16.59    0.67
  -5   3  -1   14.31    0.92
  -5   3  -1   12.49    0.72
  -5   3  -1   13.32    0.89
   5  -3   1   14.76    0.70
   5  -3   1   11.57    0.94
   5  -3   1   13.44    0.96
   5  -3   1   14.03    0.94
   5  -3   1   12.73    0.87
   5  -3   1   13.76    0.86
  -6   3  -1    8.61    0.67
  -6   3  -1    8.79    0.87
   6  -3   1    9.71    0.88
   6  -3   1    9.30    0.69
   6  -3   1   10.87    0.89
   6  -3   1   10.52    0.93
   6  -3   1    8.66    0.72
  -7   3  -1  178.43    4.96
  -7   3  -1  178.74    5.34
   7  -3   1  184.29    4.89
   7  -3   1  181.87    5.07
   7  -3   1  168.00    5.35
   7  -3   1  176.37    4.89
   7  -3   1  198.05    5.45
  -8   3  -1   48.59    2.19
   8  -3   1   48.86    2.50
   8  -3   1   47.10    2.19
   8  -3   1   48.37    1.88
   8  -3   1   49.37    2.29
  -9   3  -1   13.81    1.41
   9  -3   1   14.83    1.66
   9  -3   1   14.91    1.36
   9  -3   1   17.71    1.55
  10   2  -1   51.86    2.23
  10   2  -1   53.05    2.30
  10   2  -1   53.14    2.56
 -10  -2   1   49.86    2.25
   9   2  -1    3.51    0.76
   9   2  -1    6.09    1.02
   9   2  -1    4.53    0.95
   9   2  -1    5.69    1.09
   9   2  -1    6.97    1.15
  -9  -2   1    5.49    1.13
   8   2  -1    5.15    0.85
   8   2  -1    5.58    0.97
   8   2  -1    3.87    0.83
   8   2  -1    5.51    0.85
  -8  -2   1    6.54    0.82
   7   2  -1   70.90    2.34
   7   2  -1   68.90    2.35
   7   2  -1   69.09    2.20
   7   2  -1   71.15    2.45
   7   2  -1   64.55    2.42
  -7  -2   1   67.82    2.34
   6   2  -1   79.23    2.45
   6   2  -1   78.33    2.51
   6   2  -1   77.95    2.49
   6   2  -1   75.77    2.43
   6   2  -1   77.02    2.26
   6   2  -1   72.49    2.52
  -6  -2   1   75.94    2.41
  -6  -2   1   76.03    2.53
   5   2  -1  137.39    3.93
   5   2  -1  137.41    3.86
   5   2  -1  139.99    3.87
   5   2  -1  141.35    3.66
   5   2  -1  139.55    3.91
  -5  -2   1  137.72    3.94
  -5  -2   1  140.18    3.82
   4   2  -1  100.50    2.85
   4   2  -1   97.18    2.85
   4   2  -1  102.06    2.79
   4   2  -1   98.48    2.60
   4   2  -1   98.17    2.83
   4   2  -1  101.68    2.61
  -4  -2   1   96.48    2.85
  -4  -2   1   96.50    2.80
  -4  -2   1   99.37    2.75
   3   2  -1   13.21    0.58
   3   2  -1   13.58    0.47
   3   2  -1   14.01    0.48
   3   2  -1   13.93    0.64
   3   2  -1   13.25    0.64
  -3  -2   1   13.73    0.64
  -3  -2   1   12.70    0.63
  -3  -2   1   13.28    0.56
   2   2  -1  764.08   18.38
   2   2  -1  776.23   18.49
   2   2  -1  777.59   18.47
   2   2  -1  758.94   18.27
   2   2  -1  788.52   18.55
  -2  -2   1  734.71   18.37
  -2  -2   1  739.34   18.49
  -2  -2   1  815.69   18.55
  -2  -2   1  712.97   18.26
   1   2  -1  678.87   16.54
   1   2  -1  686.11   16.73
   1   2  -1  698.76   16.61
   1   2  -1  702.61   16.66
   1   2  -1  678.02   16.53
  -1  -2   1  669.88   16.53
  -1  -2   1  688.87   16.55
  -1  -2   1  667.06   16.65
  -1  -2   1  709.57   16.72
  -1  -2   1  708.04   16.63
   0   2  -1    0.60    0.14
   0   2  -1    0.62    0.10
   0   2  -1    0.74    0.14
   0   2  -1    0.98    0.17
   0   2  -1    0.50    0.12
   0  -2   1    0.72    0.16
   0  -2   1    0.87    0.17
   0  -2   1    0.68    0.10
   0  -2   1    0.81    0.14
   0  -2   1    0.53    0.11
  -1   2  -1   14.53    0.45
  -1   2  -1   14.98    0.59
  -1   2  -1   14.65    0.61
   1  -2   1   14.84    0.57
   1  -2   1   14.49    0.45
   1  -2   1   15.10    0.61
  -2   2  -1    4.50    0.36
  -2   2  -1    4.21    0.33
  -2   2  -1    4.16    0.22
   2  -2   1    3.74    0.51
   2  -2   1    4.36    0.32
   2  -2   1    4.59    0.37
   2  -2   1    4.67    0.34
   2  -2   1    4.45    0.36
   2  -2   1    4.15    0.24
  -3   2  -1  259.92    6.54
  -3   2  -1  245.89    6.64
   3  -2   1  265.39    6.66
   3  -2   1  272.70    6.58
   3  -2   1  259.84    6.69
   3  -2   1  260.78    6.66
   3  -2   1  251.88    6.41
  -4   2  -1  101.47    2.96
  -4   2  -1   98.31    2.94
   4  -2   1  102.42    2.81
   4  -2   1   98.80    2.72
   4  -2   1   99.84    2.96
   4  -2   1  101.40    2.97
   4  -2   1   96.79    2.94
  -5   2  -1   20.15    1.03
  -5   2  -1   19.74    0.84
  -5   2  -1   19.28    1.01
   5  -2   1   18.76    0.91
   5  -2   1   20.11    1.06
   5  -2   1   20.15    0.87
   5  -2   1   19.77    1.05
   5  -2   1   20.85    1.08
  -6   2  -1    0.75    0.25
  -6   2  -1    0.86    0.34
   6  -2   1    1.36    0.37
   6  -2   1    0.69    0.32
   6  -2   1    1.13    0.40
   6  -2   1    0.25    0.40
  -7   2  -1   22.84    1.05
  -7   2  -1   23.02    1.30
   7  -2   1   21.82    1.30
   7  -2   1   20.87    1.19
   7  -2   1   22.33    1.18
   7  -2   1   26.73    1.43
   7  -2   1   26.52    1.22
  -8   2  -1   38.87    1.91
   8  -2   1   37.96    1.86
   8  -2   1   36.04    1.51
   8  -2   1   36.70    1.67
   8  -2   1   38.03    1.66
   8  -2   1   33.23    1.66
   8  -2   1   37.62    1.92
  -9   2  -1   41.59    2.00
   9  -2   1   42.71    2.12
   9  -2   1   45.16    1.99
   9  -2   1   42.39    2.26
   9  -2   1   40.89    1.80
  10   1  -1   23.94    1.66
  10   1  -1   22.35    1.85
   9   1  -1   32.57    1.84
   9   1  -1   32.87    1.65
   9   1  -1   27.48    1.78
  -9  -1   1   31.79    1.65
   8   1  -1   34.10    1.64
   8   1  -1   32.62    1.72
   8   1  -1   31.28    1.62
   8   1  -1   36.13    1.58
  -8  -1   1   33.67    1.60
  -8  -1   1   36.15    1.47
   7   1  -1   18.79    1.18
   7   1  -1   19.44    1.17
   7   1  -1   20.47    1.09
   7   1  -1   18.95    1.13
   7   1  -1   18.13    1.22
   7   1  -1   19.74    1.11
  -7  -1   1   18.43    1.06
  -7  -1   1   18.53    0.94
   6   1  -1   74.51    2.37
   6   1  -1   74.91    2.43
   6   1  -1   78.04    2.39
   6   1  -1   72.24    2.43
   6   1  -1   74.17    2.51
   6   1  -1   76.20    2.32
   6   1  -1   72.87    2.48
  -6  -1   1   74.32    2.40
  -6  -1   1   77.11    2.29
   5   1  -1   17.27    0.89
   5   1  -1   17.78    0.88
   5   1  -1   17.48    0.86
   5   1  -1   16.44    0.82
   5   1  -1   16.60    0.86
   5   1  -1   16.65    0.79
  -5  -1   1   15.83    0.80
  -5  -1   1   16.44    0.74
   4   1  -1   11.07    0.55
   4   1  -1   10.10    0.58
   4   1  -1   11.01    0.60
   4   1  -1   11.23    0.62
  -4  -1   1   10.32    0.61
  -4  -1   1   11.07    0.57
   3   1  -1    0.44    0.12
   3   1  -1    0.42    0.16
   3   1  -1    0.39    0.23
  -3  -1   1    0.36    0.12
  -3  -1   1    0.21    0.12
   2   1  -1  163.53    4.03
   2   1  -1  168.68    4.16
   2   1  -1  166.25    4.16
   2   1  -1  150.26    4.16
   2   1  -1  158.27    4.04
   2   1  -1  162.80    4.09
  -2  -1   1  170.61    4.18
  -2  -1   1  165.35    4.08
  -2  -1   1  162.98    4.16
   1   1  -1  259.75    6.37
   1   1  -1  262.95    6.50
   1   1  -1  266.71    6.36
   1   1  -1  260.86    6.45
  -1  -1   1  269.09    6.36
  -1  -1   1  264.53    6.45
  -1  -1   1  259.15    6.45
   0   1  -1  251.74    6.04
   0   1  -1  253.63    6.00
   0   1  -1  238.09    5.93
   0  -1   1  252.01    6.01
   0  -1   1  233.53    6.02
   0  -1   1  242.46    5.93
   0  -1   1  250.46    5.97
  -1   1  -1    7.93    0.33
  -1   1  -1    8.14    0.34
  -1   1  -1    7.03    0.28
  -1   1  -1    8.02    0.36
   1  -1   1    7.60    0.36
   1  -1   1    7.52    0.33
   1  -1   1    8.10    0.36
   1  -1   1    8.01    0.29
  -2   1  -1    0.26    0.08
  -2   1  -1    0.25    0.10
   2  -1   1    0.37    0.12
   2  -1   1    0.14    0.08
   2  -1   1    0.35    0.12
   2  -1   1    0.28    0.09
  -3   1  -1  244.89    6.14
  -3   1  -1  241.07    6.13
  -3   1  -1  233.40    5.95
  -3   1  -1  240.92    6.13
   3  -1   1  243.95    6.13
   3  -1   1  241.88    6.14
   3  -1   1  232.36    5.98
   3  -1   1  242.44    6.13
   3  -1   1  240.24    5.97
  -4   1  -1  115.79    3.30
  -4   1  -1  115.04    3.31
  -4   1  -1  114.29    3.27
  -4   1  -1  116.72    3.08
   4  -1   1  119.83    3.34
   4  -1   1  119.81    3.30
   4  -1   1  115.55    3.16
   4  -1   1  118.79    3.11
   4  -1   1  119.17    3.32
  -5   1  -1   11.51    0.75
  -5   1  -1   11.21    0.55
  -5   1  -1   11.20    0.69
   5  -1   1   11.60    0.76
   5  -1   1   12.08    0.64
   5  -1   1   10.57    0.74
   5  -1   1   11.56    0.75
   5  -1   1   10.74    0.65
  -6   1  -1    4.49    0.58
  -6   1  -1    5.88    0.64
   6  -1   1    5.61    0.65
   6  -1   1    4.89    0.71
   6  -1   1    5.66    0.74
   6  -1   1    5.83    0.70
   6  -1   1    4.73    0.58
  -7   1  -1    0.99    0.38
  -7   1  -1    0.65    0.35
   7  -1   1    0.30    0.36
   7  -1   1    0.73    0.37
   7  -1   1    0.77    0.31
   7  -1   1    0.67    0.38
   7  -1   1    0.36    0.43
  -8   1  -1   37.12    1.70
   8  -1   1   37.46    1.45
   8  -1   1   37.36    1.55
   8  -1   1   35.70    1.71
   8  -1   1   39.47    1.70
   9  -1   1   36.62    1.98
   9  -1   1   33.72    1.52
   9  -1   1   33.91    1.74
 -10   1  -1   33.05    1.87
  10  -1   1   33.82    2.00
  10  -1   1   33.41    2.04
  10  -1   1   34.05    2.20
  10   0  -1   33.16    2.13
  10   0  -1   31.83    2.02
  10   0  -1   34.80    2.04
   9   0  -1   39.88    1.88
   9   0  -1   45.19    2.18
  -9   0   1   39.02    1.79
   8   0  -1    3.83    0.76
   8   0  -1    3.55    0.81
   8   0  -1    2.15    0.65
  -8   0   1    3.10    0.65
   7   0  -1    1.60    0.51
   7   0  -1    0.05    0.41
   7   0  -1    1.35    0.39
   7   0  -1    1.31    0.44
   7   0  -1    0.44    0.42
  -7   0   1    0.92    0.33
  -7   0   1    0.68    0.30
   6   0  -1   13.97    0.91
   6   0  -1   13.71    0.95
   6   0  -1   14.04    0.90
   6   0  -1   14.34    0.94
   6   0  -1   13.95    0.97
   6   0  -1   15.27    0.90
   6   0  -1   14.91    0.85
  -6   0   1   13.30    0.85
  -6   0   1   14.22    0.82
   5   0  -1    9.56    0.67
   5   0  -1    8.86    0.67
   5   0  -1   11.32    0.70
   5   0  -1   11.56    0.70
   5   0  -1   10.99    0.67
   5   0  -1    9.91    0.71
   5   0  -1   10.35    0.73
  -5   0   1    9.50    0.61
  -5   0   1   10.13    0.66
   4   0  -1  220.79    5.59
   4   0  -1  195.01    5.55
   4   0  -1  217.23    5.64
   4   0  -1  226.17    5.60
   4   0  -1  214.36    5.67
   4   0  -1  223.16    5.68
  -4   0   1  221.82    5.63
  -4   0   1  215.14    5.57
   3   0  -1  235.45    5.81
   3   0  -1  243.90    5.83
   3   0  -1  227.61    5.84
   3   0  -1  205.70    5.94
  -3   0   1  227.67    5.82
  -3   0   1  240.89    5.84
   2   0  -1  397.86    9.71
   2   0  -1  393.49    9.75
   2   0  -1  397.20    9.70
   2   0  -1  397.47    9.71
   2   0  -1  396.19    9.73
  -2   0   1  406.42    9.74
  -2   0   1  390.49    9.70
  -2   0   1  405.22    9.71
   1   0  -1   63.68    1.63
   1   0  -1   62.45    1.66
   1   0  -1   65.03    1.66
   1   0  -1   63.13    1.65
   1   0  -1   64.87    1.71
   1   0  -1   63.32    1.66
  -1   0   1   64.30    1.67
  -1   0   1   63.55    1.71
  -1   0   1   64.92    1.66
  -1   0   1   64.01    1.64
   1   0   1   72.19    1.86
  -2   0  -1  206.07    5.03
  -2   0  -1  199.20    4.99
  -2   0  -1  195.41    5.02
  -2   0  -1  197.89    4.84
   2   0   1  201.88    5.02
   2   0   1  199.65    4.84
   2   0   1  200.98    4.99
   2   0   1  201.32    4.98
  -3   0  -1    6.42    0.41
  -3   0  -1    7.24    0.40
   3   0   1    6.74    0.38
   3   0   1    6.68    0.43
   3   0   1    6.99    0.40
   3   0   1    6.10    0.30
  -4   0  -1   61.56    1.87
  -4   0  -1   61.39    1.93
   4   0   1   62.92    1.95
   4   0   1   62.05    1.73
   4   0   1   62.05    1.96
   4   0   1   63.98    1.97
   4   0   1   65.20    1.90
  -5   0  -1   45.12    1.64
  -5   0  -1   45.87    1.56
   5   0   1   47.36    1.60
   5   0   1   46.93    1.41
   5   0   1   46.92    1.68
   5   0   1   47.53    1.70
   5   0   1   46.82    1.42
  -6   0  -1   40.30    1.58
  -6   0  -1   39.96    1.49
   6   0   1   39.87    1.54
   6   0   1   38.09    1.30
   6   0   1   39.72    1.33
   6   0   1   40.52    1.63
   6   0   1   40.97    1.52
   6   0   1   39.78    1.61
   6   0   1   39.72    1.62
  -7   0  -1    1.61    0.38
  -7   0  -1    1.38    0.36
   7   0   1    1.56    0.44
   7   0   1    1.24    0.43
   7   0   1    1.08    0.42
   7   0   1    1.63    0.33
  -8   0  -1   10.39    0.89
  -8   0  -1   11.12    1.00
   8   0   1   10.62    1.00
   8   0   1   10.74    1.11
   8   0   1   12.60    0.88
   8   0   1    9.05    1.13
   8   0   1   13.25    0.84
   8   0   1   10.57    1.05
  -9   0  -1   21.05    1.39
  -9   0  -1   20.10    1.27
   9   0   1   20.86    1.17
   9   0   1   21.24    1.56
   9   0   1   24.05    1.52
 -10   0  -1   40.62    1.90
  10   0   1   40.40    2.12
  10   0   1   39.00    2.26
   9  -1  -1   20.16    1.48
   9  -1  -1   18.93    1.44
   9  -1  -1   18.27    1.58
   9  -1  -1   17.57    1.45
  -9   1   1   18.64    1.31
   8  -1  -1    8.61    1.19
   8  -1  -1   10.70    1.29
   8  -1  -1   10.98    1.41
   8  -1  -1    9.65    1.07
   8  -1  -1    8.88    1.02
  -8   1   1   10.07    0.94
   7  -1  -1   14.63    1.12
   7  -1  -1   15.99    1.12
   7  -1  -1   15.62    1.07
   7  -1  -1   13.02    1.19
   7  -1  -1   14.92    1.04
   7  -1  -1   13.82    1.05
  -7   1   1   14.42    1.00
   6  -1  -1    9.50    0.83
   6  -1  -1    9.77    0.90
   6  -1  -1    7.85    0.84
   6  -1  -1    9.19    0.80
   6  -1  -1    8.12    0.84
   6  -1  -1    8.31    0.74
  -6   1   1    9.21    0.74
   5  -1  -1   88.74    2.78
   5  -1  -1   90.76    2.76
   5  -1  -1   89.37    2.78
   5  -1  -1   92.25    2.63
   5  -1  -1   93.05    2.80
   5  -1  -1   89.54    2.73
  -5   1   1   87.06    2.68
  -5   1   1   91.01    2.73
   4  -1  -1   60.50    1.92
   4  -1  -1   62.16    1.81
   4  -1  -1   59.55    1.91
   4  -1  -1   60.33    1.90
   4  -1  -1   58.93    1.92
   4  -1  -1   59.99    1.92
  -4   1   1   57.49    1.86
  -4   1   1   61.30    1.91
   3  -1  -1  181.21    4.73
   3  -1  -1  185.83    4.62
   3  -1  -1  181.32    4.72
   3  -1  -1  178.53    4.72
   3  -1  -1  186.50    4.74
   3  -1  -1  180.99    4.72
  -3   1   1  176.69    4.72
   2  -1  -1  153.44    3.86
   2  -1  -1  151.85    3.79
   2  -1  -1  147.19    3.89
   2  -1  -1  153.14    3.89
   2  -1  -1  146.80    3.91
  -2   1   1  151.68    3.91
  -2   1   1  151.66    3.90
   1  -1  -1  331.79    7.88
   1  -1  -1  339.51    7.93
   1  -1  -1  326.61    7.96
   1  -1  -1  319.08    8.01
  -1   1   1  325.42    8.01
  -1   1   1  329.06    7.88
  -1   1   1  322.48    7.91
  -1   1   1  326.39    7.96
  -1   1   1  316.63    7.98
   0  -1  -1  232.25    5.62
   0  -1  -1  229.69    5.62
   0  -1  -1  227.15    5.53
   0  -1  -1  232.63    5.57
   0   1   1  228.75    5.66
   0   1   1  233.68    5.57
  -1  -1  -1  186.38    4.38
  -1  -1  -1  176.36    4.41
  -1  -1  -1  179.90    4.35
   1   1   1  171.34    4.34
   1   1   1  180.60    4.38
   1   1   1  178.03    4.40
  -2  -1  -1   31.48    0.88
  -2  -1  -1   31.32    0.97
   2   1   1   30.35    0.97
   2   1   1   31.25    0.88
   2   1   1   31.47    0.86
  -3  -1  -1   62.59    1.71
  -3  -1  -1   62.56    1.64
   3   1   1   62.10    1.72
   3   1   1   61.98    1.83
   3   1   1   64.91    1.66
  -4  -1  -1   42.44    1.44
  -4  -1  -1   44.05    1.33
   4   1   1   44.04    1.34
   4   1   1   42.87    1.47
   4   1   1   43.21    1.47
   4   1   1   44.11    1.47
   4   1   1   44.14    1.26
   4   1   1   42.67    1.25
  -5  -1  -1    8.03    0.59
  -5  -1  -1    7.48    0.49
   5   1   1    8.42    0.63
   5   1   1    7.09    0.60
   5   1   1    7.95    0.46
   5   1   1    7.80    0.53
   5   1   1    8.13    0.46
  -6  -1  -1    0.57    0.23
  -6  -1  -1    0.63    0.21
   6   1   1    0.39    0.21
   6   1   1    0.35    0.26
   6   1   1    0.02    0.28
   6   1   1    0.11    0.26
   6   1   1    0.28    0.19
   6   1   1    0.42    0.32
  -7  -1  -1   50.78    1.91
  -7  -1  -1   49.27    1.74
   7   1   1   50.63    1.81
   7   1   1   51.24    1.64
   7   1   1   52.53    2.02
   7   1   1   44.17    1.95
  -8  -1  -1    1.64    0.42
   8   1   1    2.40    0.49
   8   1   1    2.13    0.45
   8   1   1    1.62    0.44
   8   1   1    2.34    0.57
   8   1   1    1.58    0.37
  -9  -1  -1   29.51    1.60
  -9  -1  -1   29.70    1.42
   9   1   1   30.23    1.39
   9   1   1   32.75    1.69
   9   1   1   30.06    1.34
   9   1   1   31.29    1.76
 -10  -1  -1  115.11    3.99
 -10  -1  -1  119.86    3.71
  10   1   1  111.74    4.16
  10   1   1  121.42    4.05
   9  -2  -1   21.76    1.63
   9  -2  -1   24.75    1.62
   9  -2  -1   19.18    1.72
   9  -2  -1   21.33    1.56
  -9   2   1   20.75    1.44
   8  -2  -1   11.18    1.12
   8  -2  -1    9.25    1.10
   8  -2  -1    8.32    0.99
   8  -2  -1    8.20    1.38
   8  -2  -1   10.31    1.21
   7  -2  -1   26.53    1.46
   7  -2  -1   25.03    1.30
   7  -2  -1   25.36    1.43
   7  -2  -1   25.43    1.42
  -7   2   1   24.61    1.36
   6  -2  -1    8.85    0.81
   6  -2  -1    7.73    0.90
   6  -2  -1    8.71    0.83
   6  -2  -1   10.26    0.92
   6  -2  -1    7.20    0.89
   6  -2  -1    9.01    0.75
  -6   2   1    8.88    0.79
  -6   2   1    9.14    0.72
   5  -2  -1    8.52    0.73
   5  -2  -1    7.21    0.76
   5  -2  -1    8.22    0.61
   5  -2  -1    6.76    0.74
   5  -2  -1    7.84    0.68
   5  -2  -1    9.60    0.76
   5  -2  -1    8.24    0.72
  -5   2   1    8.06    0.66
  -5   2   1    8.08    0.63
   4  -2  -1  106.24    3.12
   4  -2  -1  112.80    3.24
   4  -2  -1  109.01    3.21
   4  -2  -1  113.36    3.26
   4  -2  -1  110.59    3.21
   4  -2  -1  114.72    3.23
  -4   2   1  111.40    3.18
  -4   2   1  112.99    3.24
   3  -2  -1  393.28    9.48
   3  -2  -1  403.00    9.74
   3  -2  -1  378.84    9.70
   3  -2  -1  387.10    9.73
   3  -2  -1  399.01    9.69
   3  -2  -1  389.88    9.74
  -3   2   1  380.37    9.66
  -3   2   1  381.00    9.73
  -3   2   1  378.45    9.71
   2  -2  -1  380.15    8.87
   2  -2  -1  353.65    9.02
   2  -2  -1  374.78    9.10
   2  -2  -1  371.99    9.15
   2  -2  -1  357.31    9.10
  -2   2   1  361.91    9.11
  -2   2   1  361.98    9.02
   1  -2  -1   15.36    0.60
   1  -2  -1   15.32    0.64
   1  -2  -1   13.96    0.42
   1  -2  -1   14.17    0.53
   1  -2  -1   14.58    0.60
  -1   2   1   15.32    0.64
  -1   2   1   14.73    0.54
  -1   2   1   14.56    0.60
  -1   2   1   14.22    0.42
  -1   2   1   14.62    0.58
   0  -2  -1   87.08    2.28
   0  -2  -1   86.69    2.16
   0  -2  -1   87.85    2.22
   0  -2  -1   90.49    2.38
   0  -2  -1   87.37    2.30
   0   2   1   88.05    2.21
   0   2   1   86.85    2.36
   0   2   1   85.87    2.27
   0   2   1   85.98    2.29
   0   2   1   85.64    2.16
  -1  -2  -1   94.39    2.34
  -1  -2  -1   90.49    2.46
  -1  -2  -1   97.44    2.38
  -1  -2  -1   87.06    2.33
  -1  -2  -1   97.21    2.45
   1   2   1   95.27    2.44
   1   2   1   91.99    2.47
   1   2   1   90.55    2.38
  -2  -2  -1   81.88    2.18
  -2  -2  -1   84.24    2.22
  -2  -2  -1   84.11    2.19
  -2  -2  -1   80.49    2.02
   2   2   1   83.36    2.19
   2   2   1   81.20    2.19
   2   2   1   77.94    2.01
   2   2   1   78.71    2.20
  -3  -2  -1   92.60    2.43
  -3  -2  -1   91.23    2.32
   3   2   1   92.03    2.45
   3   2   1   91.71    2.55
   3   2   1   92.05    2.33
   3   2   1   91.11    2.53
  -4  -2  -1   19.72    0.85
  -4  -2  -1   21.27    0.75
  -4  -2  -1   21.00    0.70
  -4  -2  -1   21.00    0.90
   4   2   1   21.34    0.72
   4   2   1   20.84    0.77
   4   2   1   21.30    0.89
  -5  -2  -1   37.46    1.45
  -5  -2  -1   39.14    1.22
   5   2   1   37.80    1.44
   5   2   1   39.24    1.26
   5   2   1   39.36    1.24
   5   2   1   38.72    1.44
  -6  -2  -1   37.11    1.25
  -6  -2  -1   37.21    1.46
   6   2   1   38.20    1.30
   6   2   1   36.58    1.26
   6   2   1   36.18    1.50
   6   2   1   35.73    1.51
  -7  -2  -1   54.64    1.78
  -7  -2  -1   59.33    2.04
   7   2   1   55.86    1.79
   7   2   1   53.61    2.11
   7   2   1   54.65    1.79
   7   2   1   53.99    1.85
  -8  -2  -1    4.48    0.70
  -8  -2  -1    3.57    0.56
   8   2   1    3.10    0.62
   8   2   1    5.10    0.65
   8   2   1    5.27    0.79
   8   2   1    4.79    0.68
  -9  -2  -1   11.31    1.05
  -9  -2  -1   13.02    0.89
   9   2   1   12.52    0.94
   9   2   1   12.05    1.16
   9   2   1   13.05    1.17
   9   2   1   12.64    1.20
   9   2   1   11.52    1.00
 -10  -2  -1   51.11    1.90
 -10  -2  -1   48.02    2.22
  10   2   1   47.48    1.89
  10   2   1   48.97    2.35
  10   2   1   47.18    2.36
   9  -3  -1    2.88    0.88
   9  -3  -1    1.44    0.88
   9  -3  -1    2.24    0.90
   9  -3  -1    3.06    0.82
  -9   3   1    2.65    0.69
   8  -3  -1   17.09    1.44
   8  -3  -1   19.09    1.53
   8  -3  -1   17.80    1.25
  -8   3   1   17.43    1.39
   7  -3  -1   36.09    1.80
   7  -3  -1   34.03    1.47
   7  -3  -1   34.74    1.83
   7  -3  -1   32.79    1.45
   7  -3  -1   35.27    1.75
  -7   3   1   34.85    1.56
  -7   3   1   37.49    1.77
   6  -3  -1   58.02    2.23
   6  -3  -1   58.98    1.90
   6  -3  -1   57.82    2.24
   6  -3  -1   58.44    1.91
   6  -3  -1   57.73    2.26
  -6   3   1   59.94    2.11
  -6   3   1   59.18    2.22
   5  -3  -1   13.00    0.99
   5  -3  -1   14.08    0.71
   5  -3  -1   12.28    0.96
   5  -3  -1   14.38    0.93
   5  -3  -1   14.36    0.93
   5  -3  -1   14.11    1.01
  -5   3   1   13.08    0.87
  -5   3   1   12.96    0.84
  -5   3   1   12.80    0.88
   4  -3  -1   60.81    2.08
   4  -3  -1   61.04    1.70
   4  -3  -1   58.78    2.02
   4  -3  -1   58.40    2.03
   4  -3  -1   59.68    2.06
   4  -3  -1   56.22    1.96
  -4   3   1   58.22    2.03
  -4   3   1   54.93    1.96
  -4   3   1   64.86    1.99
   3  -3  -1  102.07    2.91
   3  -3  -1   98.55    2.90
   3  -3  -1  100.88    2.56
   3  -3  -1   95.85    2.83
   3  -3  -1   98.78    2.93
   3  -3  -1  103.11    2.97
  -3   3   1   98.06    2.83
  -3   3   1   99.07    2.93
  -3   3   1   95.63    2.90
   2  -3  -1  119.62    3.24
   2  -3  -1  118.40    2.87
   2  -3  -1  119.88    3.26
   2  -3  -1  116.59    3.15
   2  -3  -1  118.49    3.31
  -2   3   1  112.34    3.26
  -2   3   1  114.25    3.24
  -2   3   1  107.18    3.26
  -2   3   1  121.83    3.23
   1  -3  -1  187.67    4.81
   1  -3  -1  185.51    4.72
   1  -3  -1  182.81    4.80
  -1   3   1  192.18    4.80
  -1   3   1  184.26    4.89
  -1   3   1  182.35    4.71
  -1   3   1  186.21    4.81
   0  -3  -1    4.97    0.30
   0  -3  -1    5.39    0.34
   0  -3  -1    5.07    0.40
   0   3   1    4.98    0.22
   0   3   1    4.60    0.44
   0   3   1    4.74    0.33
   0   3   1    5.28    0.29
   0   3   1    4.84    0.33
  -1  -3  -1   73.07    2.02
  -1  -3  -1   72.57    2.10
  -1  -3  -1   72.90    1.96
  -1  -3  -1   70.71    1.91
   1   3   1   74.18    1.96
   1   3   1   69.67    1.91
   1   3   1   72.88    1.92
   1   3   1   70.55    2.10
   1   3   1   74.05    2.02
  -2  -3  -1   29.50    0.81
  -2  -3  -1   30.29    0.98
  -2  -3  -1   29.91    1.05
  -2  -3  -1   28.83    0.81
  -2  -3  -1   30.29    1.01
   2   3   1   30.23    0.98
   2   3   1   30.67    1.01
   2   3   1   28.76    1.04
  -3  -3  -1    4.33    0.36
  -3  -3  -1    5.15    0.38
  -3  -3  -1    4.41    0.36
   3   3   1    4.75    0.37
   3   3   1    4.07    0.37
  -4  -3  -1    2.86    0.34
  -4  -3  -1    3.26    0.36
  -4  -3  -1    3.49    0.19
  -4  -3  -1    3.61    0.35
   4   3   1    2.82    0.36
   4   3   1    2.36    0.38
   4   3   1    3.69    0.39
   4   3   1    2.82    0.21
  -5  -3  -1    4.61    0.50
  -5  -3  -1    5.31    0.48
  -5  -3  -1    5.27    0.31
  -5  -3  -1    5.76    0.43
   5   3   1    5.19    0.48
   5   3   1    5.39    0.54
   5   3   1    6.11    0.56
   5   3   1    4.91    0.34
  -6  -3  -1   44.12    1.33
  -6  -3  -1   44.42    1.46
  -6  -3  -1   44.90    1.64
   6   3   1   43.58    1.69
   6   3   1   41.63    1.67
   6   3   1   44.46    1.37
   6   3   1   44.36    1.52
  -7  -3  -1   77.19    2.19
  -7  -3  -1   79.33    2.56
   7   3   1   69.29    2.77
   7   3   1   72.59    2.59
   7   3   1   76.12    2.24
   7   3   1   78.91    2.36
  -8  -3  -1  127.35    3.91
  -8  -3  -1  125.49    3.51
   8   3   1  129.48    4.07
   8   3   1  127.95    3.59
   8   3   1  127.92    3.64
   8   3   1  126.88    3.65
  -9  -3  -1    5.00    0.61
  -9  -3  -1    4.81    0.94
   9   3   1    5.35    0.83
   9   3   1    6.88    0.93
   9   3   1    5.43    0.91
 -10  -3  -1   18.57    1.37
 -10  -3  -1   17.65    1.05
  10   3   1   15.31    1.24
  10   3   1   15.13    1.52
  10   3   1   20.62    1.54
   8  -4  -1   19.50    1.59
   8  -4  -1   22.80    1.64
   8  -4  -1   18.42    1.64
  -8   4   1   19.90    1.37
  -8   4   1   21.33    1.59
   7  -4  -1   69.00    2.71
   7  -4  -1   70.53    2.82
   7  -4  -1   71.96    2.35
   7  -4  -1   70.32    3.24
   7  -4  -1   67.04    2.24
  -7   4   1   72.50    2.76
  -7   4   1   69.51    2.53
   6  -4  -1   86.76    2.40
   6  -4  -1   79.26    2.93
   6  -4  -1   79.97    2.41
   6  -4  -1   80.63    2.91
   6  -4  -1   83.30    2.89
  -6   4   1   83.23    2.77
  -6   4   1   86.09    2.95
   5  -4  -1    2.01    0.37
   5  -4  -1    1.51    0.55
   5  -4  -1    1.63    0.47
   5  -4  -1    1.48    0.30
   5  -4  -1    1.37    0.38
  -5   4   1    1.35    0.37
  -5   4   1    1.24    0.38
   4  -4  -1   30.99    0.94
   4  -4  -1   30.37    1.44
   4  -4  -1   28.74    1.28
   4  -4  -1   28.82    1.33
   4  -4  -1   29.28    0.94
   4  -4  -1   28.39    1.34
   4  -4  -1   30.02    1.40
  -4   4   1   30.31    1.32
  -4   4   1   30.05    1.29
  -4   4   1   29.92    1.35
   3  -4  -1   44.51    1.67
   3  -4  -1   43.93    1.59
   3  -4  -1   48.26    1.77
   3  -4  -1   44.06    1.70
   3  -4  -1   46.20    1.69
  -3   4   1   43.77    1.68
  -3   4   1   50.83    1.64
  -3   4   1   46.92    1.71
   2  -4  -1  266.20    6.97
   2  -4  -1  257.70    6.93
   2  -4  -1  262.85    6.84
   2  -4  -1  272.52    7.05
  -2   4   1  275.25    6.93
  -2   4   1  267.23    7.03
  -2   4   1  264.46    6.96
  -2   4   1  276.04    6.86
   1  -4  -1   72.93    2.17
   1  -4  -1   73.37    2.08
   1  -4  -1   70.31    2.16
   1  -4  -1   73.31    2.29
  -1   4   1   67.95    2.07
  -1   4   1   70.12    2.15
  -1   4   1   75.23    2.15
  -1   4   1   69.39    2.25
   0  -4  -1    9.64    0.55
   0  -4  -1   10.52    0.64
   0  -4  -1    9.15    0.59
   0   4   1   10.76    0.56
   0   4   1   10.13    0.64
   0   4   1    9.85    0.52
   0   4   1   10.43    0.37
   0   4   1   10.12    0.50
  -1  -4  -1   36.73    1.11
  -1  -4  -1   30.18    1.27
  -1  -4  -1   35.31    1.20
  -1  -4  -1   36.68    1.31
   1   4   1   35.95    1.11
   1   4   1   35.79    1.14
   1   4   1   35.56    1.32
  -2  -4  -1   73.39    2.16
  -2  -4  -1   76.90    2.30
  -2  -4  -1   73.18    1.98
  -2  -4  -1   80.37    2.23
   2   4   1   78.94    2.20
   2   4   1   73.67    2.30
  -3  -4  -1  137.05    3.68
  -3  -4  -1  132.15    3.62
  -3  -4  -1  133.13    3.61
   3   4   1  137.19    3.60
   3   4   1  131.02    3.69
   3   4   1  128.24    3.59
  -4  -4  -1   70.80    2.18
  -4  -4  -1   68.19    2.14
  -4  -4  -1   71.18    2.15
   4   4   1   73.50    2.17
   4   4   1   69.62    2.16
   4   4   1   67.59    2.18
  -5  -4  -1   10.57    0.66
  -5  -4  -1   11.09    0.64
  -5  -4  -1   10.93    0.70
   5   4   1   10.73    0.72
   5   4   1   10.28    0.68
   5   4   1   10.98    0.72
  -6  -4  -1   87.16    2.76
  -6  -4  -1   83.60    2.66
  -6  -4  -1   87.22    2.56
   6   4   1   83.84    2.60
   6   4   1   85.07    2.73
   6   4   1   83.80    2.73
   6   4   1   83.49    2.22
  -7  -4  -1   40.54    1.63
  -7  -4  -1   39.68    1.21
  -7  -4  -1   39.92    1.73
  -7  -4  -1   40.21    1.48
   7   4   1   41.20    1.74
   7   4   1   40.16    1.58
   7   4   1   39.43    1.26
  -8  -4  -1   71.65    2.52
   8   4   1   70.37    2.40
   8   4   1   71.23    2.21
  -9  -4  -1   37.50    1.80
   9   4   1   41.74    1.73
   9   4   1   37.76    1.93
   9   4   1   39.42    1.72
   9   4   1   37.86    1.47
 -10  -4  -1    0.35    0.52
  10   4   1    1.13    0.56
  10   4   1    0.41    0.58
  10   4   1    0.99    0.67
   7  -5  -1    1.54    0.66
   7  -5  -1    2.56    0.75
  -7   5   1    2.44    0.57
  -7   5   1    1.53    0.62
   6  -5  -1   30.13    2.15
   6  -5  -1   28.97    1.55
   6  -5  -1   28.60    1.02
   6  -5  -1   26.13    1.01
   6  -5  -1   29.25    1.62
  -6   5   1   27.70    1.46
  -6   5   1   27.81    1.58
   5  -5  -1   21.12    1.58
   5  -5  -1   23.40    1.36
   5  -5  -1   22.77    1.29
  -5   5   1   22.44    1.31
  -5   5   1   23.17    1.24
   4  -5  -1    4.71    0.65
   4  -5  -1    3.26    0.64
   4  -5  -1    4.18    0.87
  -4   5   1    3.83    0.65
  -4   5   1    4.20    0.62
  -4   5   1    4.04    0.65
   3  -5  -1   -0.22    0.24
   3  -5  -1   -0.19    0.24
   3  -5  -1    0.15    0.39
   3  -5  -1   -0.15    0.34
  -3   5   1   -0.09    0.22
  -3   5   1   -0.22    0.23
   2  -5  -1    7.11    0.66
   2  -5  -1    6.81    0.56
   2  -5  -1    7.09    0.60
   2  -5  -1    5.83    0.69
  -2   5   1    6.86    0.61
  -2   5   1    6.85    0.63
  -2   5   1    7.53    0.55
  -2   5   1    6.93    0.60
   1  -5  -1  111.24    3.28
   1  -5  -1  115.58    3.45
   1  -5  -1  112.22    3.30
   1  -5  -1  113.08    3.20
  -1   5   1  116.95    3.28
  -1   5   1  111.98    3.43
  -1   5   1  122.91    3.22
  -1   5   1  113.96    3.29
   0  -5  -1   74.00    2.43
   0  -5  -1   75.60    2.24
   0  -5  -1   76.63    2.30
   0  -5  -1   73.40    2.20
   0   5   1   75.36    2.46
   0   5   1   74.02    1.92
   0   5   1   72.91    2.22
   0   5   1   76.52    2.20
   0   5   1   77.65    1.94
   0   5   1   74.68    2.26
  -1  -5  -1    8.37    0.65
  -1  -5  -1    7.64    0.51
  -1  -5  -1    7.25    0.52
   1   5   1    7.10    0.45
   1   5   1    7.87    0.48
   1   5   1    8.01    0.63
   1   5   1    7.15    0.39
  -2  -5  -1   37.80    1.33
  -2  -5  -1   36.79    1.28
  -2  -5  -1   38.39    1.46
  -2  -5  -1   37.63    1.14
   2   5   1   36.34    1.28
   2   5   1   37.80    1.14
   2   5   1   33.38    1.42
   2   5   1   37.91    1.31
  -3  -5  -1  285.97    7.45
  -3  -5  -1  303.88    7.49
  -3  -5  -1  289.04    7.58
  -3  -5  -1  289.31    7.09
  -3  -5  -1  289.76    7.09
   3   5   1  294.91    7.44
   3   5   1  294.08    7.46
   3   5   1  283.59    7.61
  -4  -5  -1   22.60    1.01
  -4  -5  -1   23.39    1.06
  -4  -5  -1   22.66    1.02
   4   5   1   22.75    1.09
   4   5   1   22.40    0.99
   4   5   1   23.10    1.02
  -5  -5  -1   14.66    0.83
  -5  -5  -1   16.90    0.90
  -5  -5  -1   14.41    0.86
   5   5   1   16.51    0.90
   5   5   1   16.02    0.92
   5   5   1   16.85    0.92
  -6  -5  -1   -0.06    0.23
  -6  -5  -1   -0.12    0.21
  -6  -5  -1    0.14    0.26
   6   5   1    0.43    0.30
   6   5   1    0.22    0.30
   6   5   1   -0.12    0.28
  -7  -5  -1  111.28    3.32
  -7  -5  -1  108.34    3.42
  -7  -5  -1  103.88    3.17
   7   5   1  106.55    3.29
   7   5   1   99.41    3.35
  -8  -5  -1   59.72    2.11
  -8  -5  -1   61.12    2.28
  -8  -5  -1   59.97    2.39
   8   5   1   61.83    2.26
  -9  -5  -1   15.86    1.19
   9   5   1   15.81    1.22
   9   5   1   13.96    0.78
  10   5   1    0.95    0.65
  10   5   1    0.86    0.65
  10   5   1   -0.13    0.57
   7  -6  -1    2.74    0.70
   7  -6  -1    1.84    0.75
  -7   6   1    1.65    0.72
   6  -6  -1   12.42    1.24
   6  -6  -1   11.04    1.91
  -6   6   1   12.66    1.13
  -6   6   1   13.61    1.30
   5  -6  -1    4.93    0.89
   5  -6  -1    7.36    0.92
  -5   6   1    5.36    0.82
  -5   6   1    4.93    0.92
   4  -6  -1   14.18    1.02
   4  -6  -1   13.61    1.07
   4  -6  -1   17.48    1.35
  -4   6   1   15.07    1.08
  -4   6   1   14.01    1.00
  -4   6   1   15.14    1.11
   3  -6  -1    0.61    0.33
   3  -6  -1    2.03    0.55
   3  -6  -1    1.38    0.40
  -3   6   1    1.01    0.39
  -3   6   1    0.81    0.36
  -3   6   1    1.40    0.38
   2  -6  -1   -0.44    0.39
   2  -6  -1    0.45    0.28
   2  -6  -1    0.07    0.30
   2  -6  -1   -0.35    0.22
  -2   6   1    0.09    0.29
  -2   6   1    0.32    0.27
  -2   6   1   -0.20    0.26
  -2   6   1    0.15    0.27
   1  -6  -1  229.79    6.09
   1  -6  -1  227.45    6.29
   1  -6  -1  219.01    6.08
   1  -6  -1  234.42    6.00
  -1   6   1  228.76    6.08
  -1   6   1  225.31    5.97
  -1   6   1  224.43    6.29
  -1   6   1  225.14    6.05
   0  -6  -1  110.48    3.47
   0  -6  -1  121.73    3.34
   0  -6  -1  114.41    3.22
   0  -6  -1  109.47    3.23
   0   6   1  110.52    3.50
   0   6   1  110.92    2.82
   0   6   1  110.61    3.24
   0   6   1  110.32    3.22
   0   6   1  112.73    3.20
   0   6   1  113.17    2.84
  -1  -6  -1    8.98    0.63
  -1  -6  -1    9.67    0.78
  -1  -6  -1    8.88    0.61
  -1  -6  -1    9.08    0.57
   1   6   1    9.15    0.46
   1   6   1    8.98    0.45
   1   6   1    8.44    0.62
   1   6   1   10.10    0.61
   1   6   1    9.08    0.75
   1   6   1    8.39    0.56
  -2  -6  -1    0.56    0.21
  -2  -6  -1    0.38    0.28
  -2  -6  -1    0.84    0.24
  -2  -6  -1    0.97    0.24
   2   6   1    0.39    0.22
   2   6   1    0.46    0.21
   2   6   1    0.35    0.21
  -3  -6  -1    0.44    0.29
  -3  -6  -1    0.08    0.13
  -3  -6  -1    0.02    0.18
  -3  -6  -1    0.28    0.22
   3   6   1    0.31    0.22
   3   6   1   -0.01    0.25
   3   6   1   -0.03    0.22
  -4  -6  -1   38.00    1.47
  -4  -6  -1   38.94    1.49
  -4  -6  -1   38.82    1.58
   4   6   1   39.37    1.49
   4   6   1   37.46    1.45
   4   6   1   37.58    1.60
  -5  -6  -1   49.75    1.84
  -5  -6  -1   49.71    1.81
  -5  -6  -1   49.58    1.88
   5   6   1   48.85    1.81
   5   6   1   50.52    1.84
   5   6   1   51.66    1.94
  -6  -6  -1    3.79    0.57
  -6  -6  -1    2.92    0.64
  -6  -6  -1    3.22    0.55
   6   6   1    3.54    0.67
   6   6   1    3.61    0.59
   6   6   1    4.84    0.70
  -7  -6  -1    0.88    0.43
   7   6   1    0.83    0.41
   7   6   1    0.85    0.53
  -8  -6  -1   10.59    1.04
  -8  -6  -1    8.88    0.89
  -8  -6  -1   10.59    0.96
   8   6   1   11.80    1.08
  -9  -6  -1   50.40    2.29
  -9  -6  -1   52.18    2.26
  -9  -6  -1   46.67    2.00
   9   6   1   51.24    2.16
 -10  -6  -1   29.20    1.67
  10   6   1   29.50    1.75
   6  -7  -1   14.50    1.52
   6  -7  -1   17.21    1.57
  -6   7   1   18.56    1.58
   5  -7  -1   26.10    1.64
   5  -7  -1   25.75    1.57
  -5   7   1   28.24    1.71
  -5   7   1   27.06    1.59
   4  -7  -1   54.09    2.24
   4  -7  -1   52.59    2.13
  -4   7   1   53.68    2.29
  -4   7   1   54.56    2.29
   3  -7  -1   24.09    1.31
   3  -7  -1   22.75    1.31
  -3   7   1   22.25    1.26
  -3   7   1   25.33    1.37
  -3   7   1   23.46    1.39
   2  -7  -1   24.25    1.29
   2  -7  -1   22.53    1.21
   2  -7  -1   22.45    1.44
  -2   7   1   25.04    1.28
  -2   7   1   25.54    1.39
  -2   7   1   23.84    1.18
   1  -7  -1   35.54    1.53
   1  -7  -1   36.15    1.46
   1  -7  -1   34.74    1.54
   1  -7  -1   33.30    1.67
  -1   7   1   35.08    1.66
  -1   7   1   35.33    1.50
  -1   7   1   36.70    1.54
  -1   7   1   38.64    1.46
   0  -7  -1  209.54    5.72
   0  -7  -1  208.91    5.68
   0  -7  -1  212.56    5.81
   0  -7  -1  202.51    6.00
   0   7   1  214.56    5.73
   0   7   1  211.74    6.07
   0   7   1  225.34    5.72
   0   7   1  208.80    5.74
  -1  -7  -1   68.18    2.46
  -1  -7  -1   65.95    2.21
  -1  -7  -1   64.82    2.14
  -1  -7  -1   66.07    2.09
   1   7   1   67.00    2.19
   1   7   1   64.51    2.12
   1   7   1   67.26    2.45
   1   7   1   64.87    1.84
   1   7   1   64.35    2.08
   1   7   1   59.89    1.97
  -2  -7  -1   23.13    1.08
  -2  -7  -1   21.33    1.08
  -2  -7  -1   26.09    1.34
  -2  -7  -1   22.24    0.94
   2   7   1   21.95    1.26
   2   7   1   23.61    0.92
   2   7   1   22.67    1.07
   2   7   1   21.71    1.03
   2   7   1   23.75    0.96
  -3  -7  -1    2.68    0.58
  -3  -7  -1    2.39    0.43
  -3  -7  -1    3.20    0.35
  -3  -7  -1    3.03    0.50
   3   7   1    1.92    0.39
   3   7   1    2.39    0.47
   3   7   1    2.00    0.44
  -4  -7  -1   68.11    1.80
  -4  -7  -1   68.03    2.29
  -4  -7  -1   69.75    1.79
  -4  -7  -1   66.41    2.26
  -4  -7  -1   68.35    2.44
   4   7   1   65.95    2.24
   4   7   1   66.51    2.25
   4   7   1   65.17    2.45
  -5  -7  -1    4.34    0.59
  -5  -7  -1    3.15    0.55
  -5  -7  -1    4.11    0.59
   5   7   1    3.95    0.71
   5   7   1    3.25    0.53
   5   7   1    5.01    0.65
  -6  -7  -1    7.10    0.75
  -6  -7  -1    8.91    0.91
  -6  -7  -1    6.40    0.73
   6   7   1    6.96    0.86
   6   7   1    7.17    0.86
  -7  -7  -1    0.00    0.43
  -7  -7  -1    0.86    0.36
  -7  -7  -1    0.72    0.38
   7   7   1    1.07    0.44
  -8  -7  -1   17.01    1.17
  -8  -7  -1   17.41    1.24
  -8  -7  -1   14.10    1.23
   8   7   1   15.42    1.27
  -9  -7  -1   39.65    2.00
  -9  -7  -1   33.13    2.24
   9   7   1   39.96    1.96
 -10  -7  -1   40.59    2.04
 -10  -7  -1   39.09    2.20
  10   7   1   42.93    2.15
   5  -8  -1   21.75    1.63
   5  -8  -1   25.84    1.71
  -5   8   1   27.74    1.71
  -5   8   1   24.75    1.78
   4  -8  -1   54.48    2.29
  -4   8   1   51.84    2.36
   3  -8  -1  175.48    5.29
   3  -8  -1  178.02    5.11
  -3   8   1  174.07    5.28
  -3   8   1  168.61    5.37
   2  -8  -1   38.30    1.70
   2  -8  -1   39.63    1.80
  -2   8   1   39.11    2.49
  -2   8   1   38.80    1.92
  -2   8   1   41.80    1.83
   1  -8  -1   18.16    1.14
   1  -8  -1   16.48    1.05
  -1   8   1   15.85    1.21
  -1   8   1   15.50    1.06
  -1   8   1   15.81    1.02
   0  -8  -1  134.92    4.18
   0  -8  -1  142.65    4.12
   0  -8  -1  140.53    4.09
   0   8   1  138.87    4.10
   0   8   1  139.83    4.05
   0   8   1  143.03    4.49
  -1  -8  -1   88.38    2.82
  -1  -8  -1   91.86    2.91
  -1  -8  -1   89.36    2.75
   1   8   1   82.48    2.60
   1   8   1   83.09    2.82
   1   8   1   91.15    2.79
   1   8   1   88.10    3.16
   1   8   1   89.19    2.41
   1   8   1   89.82    2.75
  -2  -8  -1   29.21    1.82
  -2  -8  -1   32.13    1.42
  -2  -8  -1   31.03    1.37
  -2  -8  -1   32.46    1.25
   2   8   1   29.92    1.59
   2   8   1   30.51    1.23
   2   8   1   29.62    1.14
   2   8   1   28.58    1.30
   2   8   1   32.41    1.40
   2   8   1   31.09    1.11
  -3  -8  -1    3.13    0.61
  -3  -8  -1    4.39    0.59
  -3  -8  -1    4.98    0.92
  -3  -8  -1    3.47    0.45
   3   8   1    5.09    0.57
   3   8   1    4.16    0.66
   3   8   1    3.19    0.68
   3   8   1    4.28    0.71
  -4  -8  -1   17.57    0.70
  -4  -8  -1   16.15    1.25
  -4  -8  -1   18.69    1.08
  -4  -8  -1   17.23    0.68
  -4  -8  -1   18.06    1.06
   4   8   1   17.97    1.23
   4   8   1   17.07    1.09
   4   8   1   18.13    1.00
   4   8   1   17.92    1.10
  -5  -8  -1   33.11    1.47
  -5  -8  -1   32.33    1.51
  -5  -8  -1   29.67    2.04
   5   8   1   31.20    1.63
   5   8   1   28.66    1.47
   5   8   1   30.21    1.41
  -6  -8  -1  124.94    3.95
  -6  -8  -1  122.92    3.87
   6   8   1  125.82    4.23
   6   8   1  131.10    4.17
  -7  -8  -1    2.46    0.50
  -7  -8  -1    1.73    0.46
   7   8   1    2.34    0.65
  -8  -8  -1   14.24    1.12
  -8  -8  -1   14.70    1.18
   8   8   1   13.93    1.34
  -9  -8  -1   44.94    2.25
  -9  -8  -1   44.61    2.01
   9   8   1   47.92    2.29
 -10  -8  -1   43.86    2.37
 -10  -8  -1   43.94    2.16
  10   8   1   47.32    2.38
   4  -9  -1   25.24    1.74
   4  -9  -1   23.78    1.76
  -4   9   1   28.75    1.85
  -4   9   1   27.13    1.80
   3  -9  -1   50.97    2.33
   3  -9  -1   50.65    2.29
  -3   9   1   48.78    2.30
  -3   9   1   51.18    2.40
   2  -9  -1   67.31    2.62
   2  -9  -1   64.43    2.50
  -2   9   1   64.08    2.79
  -2   9   1   64.96    2.58
   1  -9  -1    2.21    0.51
   1  -9  -1    1.75    0.55
  -1   9   1    2.14    0.59
  -1   9   1    2.29    0.57
   0  -9  -1   21.90    1.29
   0  -9  -1   23.37    1.33
   0   9   1   20.68    1.43
   0   9   1   23.10    1.29
  -1  -9  -1   25.62    1.35
  -1  -9  -1   24.86    1.26
  -1  -9  -1   24.47    1.31
   1   9   1   20.99    1.22
   1   9   1   23.78    1.53
   1   9   1   22.84    0.92
   1   9   1   25.09    1.24
   1   9   1   24.99    0.90
  -2  -9  -1    3.25    0.67
  -2  -9  -1    3.59    0.63
  -2  -9  -1    3.49    0.70
   2   9   1    2.44    0.58
   2   9   1    3.16    0.59
   2   9   1    3.33    0.48
   2   9   1    2.22    0.55
   2   9   1    2.73    0.51
  -3  -9  -1   27.95    1.39
  -3  -9  -1   28.92    1.41
  -3  -9  -1   28.87    1.16
   3   9   1   28.52    1.19
   3   9   1   29.10    1.68
   3   9   1   26.33    1.18
  -4  -9  -1    3.59    0.70
  -4  -9  -1    3.23    0.58
  -4  -9  -1    2.36    0.42
   4   9   1    3.32    0.72
   4   9   1    3.32    0.67
  -5  -9  -1   43.60    1.89
  -5  -9  -1   41.61    1.83
   5   9   1   42.55    2.10
  -6  -9  -1    8.15    0.91
  -6  -9  -1    7.89    0.95
   6   9   1    9.38    1.18
  -7  -9  -1   39.40    1.93
  -7  -9  -1   41.01    1.83
   7   9   1   39.36    2.06
  -8  -9  -1   11.02    1.24
   8   9   1   14.63    1.44
  -9  -9  -1    7.32    1.12
  -9  -9  -1    6.86    1.20
   9   9   1    5.00    1.15
   3 -10  -1   41.61    2.25
   3 -10  -1   43.79    2.24
  -3  10   1   45.33    2.34
  -3  10   1   46.16    2.38
   2 -10  -1   57.76    2.55
   2 -10  -1   58.34    2.50
  -2  10   1   57.97    2.52
  -2  10   1   58.47    2.68
   1 -10  -1    4.64    0.97
   1 -10  -1    5.09    0.80
  -1  10   1    4.14    0.81
  -1  10   1    5.25    1.00
   0 -10  -1   13.11    1.15
   0 -10  -1   10.59    1.07
   0  10   1   13.92    1.12
   0  10   1   10.96    1.21
  -1 -10  -1   47.81    1.99
  -1 -10  -1   43.78    1.98
   1  10   1   46.69    1.90
   1  10   1   41.93    1.35
   1  10   1   42.69    2.22
  -2 -10  -1   47.87    2.09
  -2 -10  -1   46.46    1.84
  -2 -10  -1   50.09    2.06
   2  10   1   48.67    1.88
   2  10   1   48.14    1.59
   2  10   1   50.84    2.41
   2  10   1   47.51    1.64
  -3 -10  -1   26.37    1.44
  -3 -10  -1   25.48    1.20
  -3 -10  -1   25.70    1.45
   3  10   1   28.47    1.24
   3  10   1   26.30    1.19
   3  10   1   26.66    1.76
  -4 -10  -1    8.31    0.68
  -4 -10  -1    9.49    0.99
  -4 -10  -1    8.11    0.63
  -4 -10  -1    9.70    0.96
   4  10   1    8.78    1.18
   4  10   1    6.17    0.75
   4  10   1    6.34    0.85
  -5 -10  -1   41.23    1.87
  -5 -10  -1   42.60    2.18
   5  10   1   41.13    2.19
  -6 -10  -1   48.25    2.10
  -6 -10  -1   49.32    2.17
   6  10   1   47.76    2.41
  -7 -10  -1   56.78    2.49
   7  10   1   59.08    2.77
  -8 -10  -1    8.40    1.23
  -8 -10  -1    8.39    1.14
   8  10   1   11.48    1.56
  -9 -10  -1    0.18    0.68
  -9 -10  -1    1.63    0.75
   9  10   1    1.38    0.85
   1 -11  -1   36.02    2.06
   1 -11  -1   41.54    2.16
  -1  11   1   35.38    2.04
  -1  11   1   39.85    2.30
   0 -11  -1   -0.49    0.59
   0 -11  -1    0.05    0.57
   0  11   1   -0.65    0.59
   0  11   1   -0.47    0.54
  -1 -11  -1    7.47    1.11
  -1 -11  -1    7.36    1.12
   1  11   1    8.44    1.10
   1  11   1    9.19    1.27
  -2 -11  -1   55.02    2.99
  -2 -11  -1   58.90    2.48
   2  11   1   60.82    2.24
   2  11   1   54.91    1.86
   2  11   1   58.03    2.81
  -3 -11  -1   38.04    1.93
  -3 -11  -1   34.74    1.59
  -3 -11  -1   34.97    1.79
   3  11   1   38.67    1.51
   3  11   1   35.74    1.49
   3  11   1   35.47    2.13
  -4 -11  -1   13.55    0.85
  -4 -11  -1   14.21    1.25
  -4 -11  -1   13.79    1.32
   4  11   1   12.39    1.40
   4  11   1   16.13    1.06
   4  11   1   11.74    1.08
  -5 -11  -1    2.73    0.73
  -5 -11  -1    2.22    0.58
  -5 -11  -1    2.43    0.48
   5  11   1    1.88    0.50
   5  11   1    2.08    0.76
  -6 -11  -1   18.40    1.37
  -6 -11  -1   17.60    1.47
   6  11   1   15.90    1.64
   6  11   1   16.88    1.31
  -7 -11  -1   19.57    1.57
  -7 -11  -1   18.32    1.43
   7  11   1   17.22    1.72
   7  11   1   17.79    1.40
  -8 -11  -1   31.94    2.12
  -8 -11  -1   35.92    1.99
   8  11   1   40.38    2.11
   8  11   1   39.78    2.48
  -1 -12  -1    0.60    0.65
   1  12   1   -0.14    0.58
   1  12   1    0.16    0.65
  -2 -12  -1   15.47    1.42
  -2 -12  -1   16.96    1.52
   2  12   1   14.18    1.36
   2  12   1   18.73    1.77
  -3 -12  -1   27.45    1.80
  -3 -12  -1   29.13    1.67
   3  12   1   28.59    2.11
   3  12   1   27.72    1.35
  -4 -12  -1   14.94    1.02
  -4 -12  -1   14.04    1.44
  -4 -12  -1   16.15    1.37
   4  12   1   17.50    1.16
   4  12   1   14.49    1.68
  -5 -12  -1    2.54    0.66
  -5 -12  -1    2.41    0.75
   5  12   1    3.03    0.64
  -6 -12  -1    4.09    0.81
  -6 -12  -1    6.11    1.13
   6  12   1    4.22    0.78
   6  12   1    3.15    0.98
   6  11  -2   33.69    2.39
  -6 -11   2   37.34    1.80
  -6 -11   2   38.58    2.20
   5  11  -2   22.40    1.86
  -5 -11   2   22.79    1.37
  -5 -11   2   20.05    1.69
   4  11  -2    0.89    0.72
   4  11  -2    0.31    0.45
  -4 -11   2    1.53    0.70
  -4 -11   2    1.15    0.50
   3  11  -2   20.21    1.22
   3  11  -2   19.01    1.77
  -3 -11   2   18.45    1.47
  -3 -11   2   19.32    1.29
   2  11  -2   62.30    2.37
   2  11  -2   61.52    2.96
  -2 -11   2   62.60    2.68
  -2 -11   2   62.14    2.45
   1  11  -2   84.80    3.01
   1  11  -2   84.17    3.56
  -1 -11   2   85.55    3.09
  -1 -11   2   82.70    3.25
   0  11  -2   13.81    1.57
   0  11  -2   12.09    1.33
   0 -11   2   12.87    1.51
   0 -11   2   14.05    1.29
  -1  11  -2   -0.48    0.69
  -1  11  -2    1.03    0.74
   1 -11   2    0.58    0.62
   1 -11   2    0.90    0.69
   7  10  -2   11.18    1.62
  -7 -10   2    8.22    1.05
  -7 -10   2   11.12    1.38
   6  10  -2   21.17    1.80
  -6 -10   2   18.42    1.22
  -6 -10   2   20.44    1.58
   5  10  -2   31.59    2.04
  -5 -10   2   33.40    1.87
  -5 -10   2   34.62    1.60
   4  10  -2   19.15    1.60
   4  10  -2   17.41    0.96
  -4 -10   2   18.45    1.08
  -4 -10   2   19.49    1.41
  -4 -10   2   18.31    1.15
   3  10  -2    6.21    0.91
   3  10  -2    6.50    1.15
   3  10  -2    7.63    0.80
  -3 -10   2    6.37    0.87
  -3 -10   2    7.94    0.87
  -3 -10   2    5.24    0.86
   2  10  -2   35.56    2.07
   2  10  -2   32.80    1.43
   2  10  -2   35.12    1.57
  -2 -10   2   37.07    1.60
  -2 -10   2   35.16    1.84
  -2 -10   2   35.89    1.68
   1  10  -2  127.95    4.58
   1  10  -2  126.73    3.59
   1  10  -2  134.49    4.06
  -1 -10   2  130.99    4.07
  -1 -10   2  135.30    4.30
   0  10  -2   26.34    1.58
   0  10  -2   26.08    1.77
   0 -10   2   25.90    1.62
   0 -10   2   25.91    1.46
  -1  10  -2    1.75    0.72
  -1  10  -2    1.50    0.64
   1 -10   2    2.93    0.62
   1 -10   2    2.52    0.68
  -2  10  -2    0.58    0.60
  -2  10  -2    1.73    0.64
   2 -10   2    1.47    0.67
   2 -10   2    0.78    0.54
  -3  10  -2   11.35    1.43
  -3  10  -2    8.49    1.48
   3 -10   2   12.39    1.34
   3 -10   2   10.18    1.49
   8   9  -2    2.58    0.97
  -8  -9   2    3.06    0.69
  -8  -9   2    2.78    0.57
   7   9  -2    0.58    0.68
  -7  -9   2    0.90    0.45
  -7  -9   2    0.89    0.56
   6   9  -2   31.36    1.73
   6   9  -2   36.68    2.14
  -6  -9   2   38.69    1.95
  -6  -9   2   37.43    1.59
   5   9  -2   74.43    3.10
   5   9  -2   79.66    2.61
  -5  -9   2   71.35    2.53
  -5  -9   2   76.52    2.88
   4   9  -2   70.47    2.38
   4   9  -2   69.66    2.05
  -4  -9   2   66.13    2.05
  -4  -9   2   67.98    2.36
   3   9  -2    1.31    0.64
   3   9  -2    0.86    0.49
   3   9  -2    0.79    0.34
   3   9  -2    0.57    0.39
  -3  -9   2    0.95    0.36
  -3  -9   2    0.99    0.36
  -3  -9   2    0.75    0.39
   2   9  -2   28.14    1.39
   2   9  -2   28.27    1.22
   2   9  -2   28.02    1.72
   2   9  -2   27.90    1.30
  -2  -9   2   27.80    1.53
  -2  -9   2   28.59    1.29
  -2  -9   2   28.43    1.35
   1   9  -2   92.20    2.62
   1   9  -2   92.87    3.43
   1   9  -2   90.93    2.93
   1   9  -2   85.86    2.94
  -1  -9   2   90.26    2.95
  -1  -9   2   88.97    2.95
  -1  -9   2   94.68    3.20
   0   9  -2   48.60    1.63
   0   9  -2   51.66    2.05
   0   9  -2   48.50    2.36
   0  -9   2   49.59    2.14
   0  -9   2   53.58    2.03
  -1   9  -2    1.30    0.47
   1  -9   2    0.50    0.54
   1  -9   2    0.26    0.43
  -2   9  -2    0.15    0.54
  -2   9  -2    1.51    0.52
   2  -9   2   -0.02    0.46
   2  -9   2    1.58    0.53
  -3   9  -2    1.85    0.67
   3  -9   2    2.11    0.66
   3  -9   2    2.53    0.71
  -4   9  -2   36.91    2.02
  -4   9  -2   34.00    2.10
   4  -9   2   37.69    2.05
   4  -9   2   37.60    2.07
   9   8  -2   29.28    2.28
  -9  -8   2   30.48    1.94
  -9  -8   2   30.98    1.64
   8   8  -2   17.30    1.71
  -8  -8   2   17.16    1.14
  -8  -8   2   13.65    1.37
   7   8  -2    3.63    1.02
   7   8  -2    4.02    0.76
  -7  -8   2    5.16    0.78
  -7  -8   2    5.47    0.98
   6   8  -2   11.35    1.27
   6   8  -2    8.21    1.01
  -6  -8   2    9.26    1.02
  -6  -8   2   11.85    0.86
   5   8  -2   28.85    1.42
   5   8  -2   31.14    1.78
  -5  -8   2   32.02    1.62
  -5  -8   2   31.92    1.37
   4   8  -2   77.22    2.44
   4   8  -2   84.04    3.15
   4   8  -2   79.31    2.65
   4   8  -2   84.13    2.61
  -4  -8   2   80.56    2.60
  -4  -8   2   82.28    2.88
  -4  -8   2   85.78    2.29
   3   8  -2   51.21    1.87
   3   8  -2   56.81    1.90
   3   8  -2   52.45    1.71
   3   8  -2   52.75    2.32
  -3  -8   2   53.50    1.73
  -3  -8   2   53.06    1.88
  -3  -8   2   52.11    2.09
   2   8  -2   11.15    1.05
   2   8  -2    9.48    0.81
   2   8  -2   11.05    0.74
   2   8  -2   11.85    0.77
  -2  -8   2   10.92    0.79
  -2  -8   2   10.31    0.74
  -2  -8   2   10.21    0.91
   1   8  -2   -0.12    0.37
   1   8  -2    0.23    0.34
   1   8  -2   -0.19    0.23
   1   8  -2    0.19    0.29
  -1  -8   2   -0.26    0.31
  -1  -8   2   -0.40    0.27
   0   8  -2   24.05    1.25
   0   8  -2   25.58    1.46
   0   8  -2   24.53    0.93
   0   8  -2   25.73    1.27
   0  -8   2   25.13    1.30
   0  -8   2   23.80    1.22
   0  -8   2   24.06    1.34
  -1   8  -2   25.08    0.83
  -1   8  -2   25.94    1.36
  -1   8  -2   24.88    1.50
   1  -8   2   25.36    1.34
   1  -8   2   25.85    1.42
  -2   8  -2    2.31    0.50
  -2   8  -2    2.38    0.62
   2  -8   2    1.85    0.48
   2  -8   2    2.32    0.52
  -3   8  -2    1.37    0.51
  -3   8  -2    0.55    0.44
   3  -8   2    1.28    0.58
  -4   8  -2    8.64    1.14
  -4   8  -2   11.93    1.29
   4  -8   2   10.19    1.09
   4  -8   2   11.87    1.22
  -5   8  -2   20.45    1.65
  -5   8  -2   17.57    1.61
   5  -8   2   19.47    1.51
   5  -8   2   16.60    1.60
   9   7  -2   53.28    2.71
  -9  -7   2   51.39    2.44
  -9  -7   2   51.31    2.10
   8   7  -2   35.44    2.13
  -8  -7   2   38.98    1.97
  -8  -7   2   38.68    1.65
   7   7  -2    9.81    1.24
   7   7  -2    9.30    1.12
  -7  -7   2    8.74    1.02
  -7  -7   2   10.77    0.84
   6   7  -2   27.22    1.37
   6   7  -2   26.89    1.63
  -6  -7   2   26.09    1.20
  -6  -7   2   27.11    1.50
   5   7  -2   55.66    1.92
   5   7  -2   56.04    2.35
  -5  -7   2   51.10    1.84
  -5  -7   2   54.43    2.16
   4   7  -2  146.60    3.75
   4   7  -2  143.04    4.19
   4   7  -2  157.94    4.10
   4   7  -2  143.34    4.59
  -4  -7   2  147.76    4.38
  -4  -7   2  146.46    3.75
  -4  -7   2  142.05    4.08
   3   7  -2   87.69    3.16
   3   7  -2   91.93    2.74
   3   7  -2   93.31    2.68
   3   7  -2   92.26    2.54
   3   7  -2   84.85    2.89
  -3  -7   2   91.52    2.96
  -3  -7   2   89.67    2.71
   2   7  -2   13.73    0.76
   2   7  -2   14.16    0.93
   2   7  -2   14.88    0.83
   2   7  -2   14.58    0.77
   2   7  -2   14.33    1.06
  -2  -7   2   15.09    1.11
  -2  -7   2   16.02    0.98
  -2  -7   2   14.01    0.81
  -2  -7   2   14.01    0.75
   1   7  -2    5.11    0.49
   1   7  -2    5.63    0.67
   1   7  -2    6.28    0.61
   1   7  -2    5.84    0.75
   1   7  -2    5.55    0.59
  -1  -7   2    5.68    0.67
  -1  -7   2    4.33    0.54
  -1  -7   2    5.41    0.59
  -1  -7   2    5.18    0.86
   0   7  -2   61.05    2.37
   0   7  -2   60.80    2.09
   0   7  -2   56.54    2.14
   0   7  -2   61.18    2.05
   0  -7   2   62.12    2.11
   0  -7   2   63.92    2.21
   0  -7   2   58.44    2.05
   0  -7   2   59.89    2.36
  -1   7  -2   69.56    2.30
  -1   7  -2   69.57    2.38
  -1   7  -2   68.53    1.85
  -1   7  -2   66.75    2.55
  -1   7  -2   62.58    2.35
   1  -7   2   67.63    2.37
   1  -7   2   68.68    2.41
   1  -7   2   66.09    2.56
   1  -7   2   67.47    2.29
  -2   7  -2   43.76    1.96
  -2   7  -2   45.72    1.87
   2  -7   2   46.31    1.80
   2  -7   2   47.54    1.91
   2  -7   2   39.67    2.01
  -3   7  -2   16.77    1.16
  -3   7  -2   16.22    1.16
   3  -7   2   16.27    1.09
   3  -7   2   15.98    1.63
   3  -7   2   17.43    1.18
  -4   7  -2   27.09    1.58
  -4   7  -2   27.87    1.53
  -5   7  -2   75.42    2.77
  -5   7  -2   75.94    2.99
   5  -7   2   74.71    2.83
   5  -7   2   70.41    2.83
  -6   7  -2   30.93    1.67
  -6   7  -2   30.23    1.95
   6  -7   2   30.47    1.79
   6  -7   2   28.22    1.86
   9   6  -2   17.05    1.69
  -9  -6   2   19.62    1.23
  -9  -6   2   21.29    1.54
   8   6  -2   49.49    2.34
  -8  -6   2   52.30    1.98
   7   6  -2   38.34    1.92
   7   6  -2   34.55    1.65
  -7  -6   2   38.22    1.52
  -7  -6   2   36.04    1.79
   6   6  -2   45.17    1.76
   6   6  -2   48.16    2.11
  -6  -6   2   51.14    2.01
  -6  -6   2   44.18    2.07
  -6  -6   2   49.57    1.73
   5   6  -2   21.04    1.29
   5   6  -2   17.81    1.08
   5   6  -2   21.32    1.05
  -5  -6   2   20.97    1.24
  -5  -6   2   19.10    0.93
   4   6  -2   95.00    3.20
   4   6  -2   96.68    2.47
   4   6  -2   99.40    2.79
   4   6  -2   96.52    3.02
   4   6  -2   93.48    2.92
  -4  -6   2   89.83    3.09
  -4  -6   2   96.79    3.05
  -4  -6   2   92.85    2.76
  -4  -6   2   97.11    2.46
   3   6  -2  141.71    3.57
   3   6  -2  129.24    3.65
   3   6  -2  125.25    3.99
   3   6  -2  130.94    3.40
   3   6  -2  127.05    3.78
  -3  -6   2  132.39    3.40
  -3  -6   2  122.93    3.78
  -3  -6   2  131.00    3.58
  -3  -6   2  125.46    3.92
   2   6  -2  120.07    3.52
   2   6  -2  119.44    3.33
   2   6  -2  114.87    3.72
   2   6  -2  118.54    3.25
   2   6  -2  131.87    3.32
  -2  -6   2  120.54    3.69
  -2  -6   2  110.56    3.23
  -2  -6   2  120.22    3.34
  -2  -6   2  119.54    3.54
   1   6  -2    5.36    0.50
   1   6  -2    4.61    0.42
   1   6  -2    4.25    0.61
   1   6  -2    4.04    0.56
   1   6  -2    4.94    0.49
  -1  -6   2    4.62    0.48
  -1  -6   2    4.50    0.55
  -1  -6   2    5.03    0.47
  -1  -6   2    4.75    0.68
   0   6  -2   24.56    1.07
   0   6  -2   22.77    1.02
   0   6  -2   23.28    0.84
   0   6  -2   22.54    1.21
   0   6  -2   23.15    1.12
   0  -6   2   23.74    1.27
   0  -6   2   24.35    1.08
   0  -6   2   23.66    1.14
   0  -6   2   24.40    1.05
  -1   6  -2  191.39    5.15
  -1   6  -2  189.46    5.27
  -1   6  -2  190.68    5.47
  -1   6  -2  191.80    4.81
  -1   6  -2  194.44    5.28
   1  -6   2  192.42    5.45
   1  -6   2  188.93    5.27
   1  -6   2  189.40    5.19
   1  -6   2  195.80    5.32
  -2   6  -2   62.19    2.25
  -2   6  -2   63.93    2.34
  -2   6  -2   64.37    2.26
   2  -6   2   62.65    2.26
   2  -6   2   62.27    2.17
   2  -6   2   65.05    2.38
   2  -6   2   67.24    2.29
  -3   6  -2    0.38    0.31
   3  -6   2   -0.26    0.37
   3  -6   2   -0.31    0.44
   3  -6   2    0.53    0.31
   3  -6   2    0.05    0.33
  -4   6  -2    1.99    0.44
  -4   6  -2    2.25    0.49
   4  -6   2    2.32    0.52
   4  -6   2    1.06    0.57
   4  -6   2    1.98    0.48
  -5   6  -2   20.21    1.17
  -5   6  -2   19.08    1.34
   5  -6   2   16.23    1.56
   5  -6   2   16.80    1.43
   5  -6   2   15.84    1.24
  -6   6  -2   25.85    1.68
  -6   6  -2   25.04    1.39
   6  -6   2   24.09    1.57
   6  -6   2   27.53    1.57
   6  -6   2   19.97    1.78
  -7   6  -2   39.80    1.77
  -7   6  -2   38.57    2.17
   7  -6   2   34.51    2.03
   7  -6   2   40.64    2.21
  10   5  -2   -0.39    0.81
 -10  -5   2    0.47    0.64
 -10  -5   2    1.10    0.58
   9   5  -2   24.85    1.73
  -9  -5   2   23.65    1.59
  -9  -5   2   22.11    1.30
   8   5  -2   42.33    2.05
  -8  -5   2   43.47    2.01
  -8  -5   2   43.62    1.76
   7   5  -2    2.98    0.64
   7   5  -2    2.44    0.56
  -7  -5   2    2.17    0.46
   6   5  -2    5.75    0.83
  -6  -5   2    5.83    0.80
  -6  -5   2    5.98    0.60
  -6  -5   2    5.39    0.70
   5   5  -2   10.68    0.84
   5   5  -2   11.58    0.92
   5   5  -2   12.38    0.88
   5   5  -2   10.85    0.73
  -5  -5   2   12.33    0.96
  -5  -5   2   12.94    0.88
  -5  -5   2   11.53    0.68
   4   5  -2  151.50    4.05
   4   5  -2  148.76    4.42
   4   5  -2  147.46    4.27
   4   5  -2  151.11    4.22
   4   5  -2  152.71    3.76
  -4  -5   2  153.55    4.32
  -4  -5   2  153.73    4.05
  -4  -5   2  146.46    4.35
  -4  -5   2  148.72    3.74
   3   5  -2  465.13   11.50
   3   5  -2  446.91   11.08
   3   5  -2  455.56   11.39
   3   5  -2  444.88   11.22
  -3  -5   2  460.85   11.25
  -3  -5   2  453.91   11.08
  -3  -5   2  464.71   11.63
  -3  -5   2  447.53   11.50
   2   5  -2   50.84    1.64
   2   5  -2   50.22    1.92
   2   5  -2   50.04    1.54
   2   5  -2   51.74    1.77
  -2  -5   2   55.30    1.93
  -2  -5   2   52.00    1.60
  -2  -5   2   49.14    1.76
  -2  -5   2   52.94    1.56
   1   5  -2   25.45    1.08
   1   5  -2   25.04    1.22
   1   5  -2   26.79    0.94
   1   5  -2   26.89    0.97
   1   5  -2   25.32    0.98
  -1  -5   2   26.03    1.11
  -1  -5   2   25.90    0.98
  -1  -5   2   25.69    0.97
  -1  -5   2   24.10    0.95
   0   5  -2    4.01    0.50
   0   5  -2    4.21    0.44
   0   5  -2    3.89    0.32
   0   5  -2    3.70    0.43
   0   5  -2    4.17    0.46
   0  -5   2    2.90    0.37
   0  -5   2    4.21    0.47
   0  -5   2    3.22    0.56
   0  -5   2    3.61    0.35
   0  -5   2    4.64    0.47
  -1   5  -2   55.66    1.91
  -1   5  -2   58.13    2.06
  -1   5  -2   59.12    1.85
  -1   5  -2   57.45    1.93
  -1   5  -2   55.94    1.59
   1  -5   2   55.23    1.92
   1  -5   2   55.47    1.84
   1  -5   2   59.94    1.61
   1  -5   2   59.18    2.06
   1  -5   2   59.12    1.96
  -2   5  -2  197.79    5.59
  -2   5  -2  200.43    5.67
  -2   5  -2  204.17    5.62
  -2   5  -2  207.82    5.11
   2  -5   2  208.28    5.64
   2  -5   2  207.85    5.10
   2  -5   2  207.40    5.53
   2  -5   2  207.40    5.53
   2  -5   2  219.53    5.67
   2  -5   2  206.49    5.68
  -3   5  -2   26.80    1.27
  -3   5  -2   26.94    1.30
  -3   5  -2   28.39    1.33
   3  -5   2   26.09    1.32
   3  -5   2   26.30    1.24
   3  -5   2   28.93    1.30
   3  -5   2   25.87    1.32
   3  -5   2   29.10    1.26
  -4   5  -2   14.09    1.01
  -4   5  -2   13.42    0.89
   4  -5   2   13.98    0.97
   4  -5   2   15.56    0.95
   4  -5   2   14.71    1.06
  -5   5  -2   17.20    0.99
  -5   5  -2   15.41    1.12
   5  -5   2   17.13    1.13
   5  -5   2   15.52    0.64
   5  -5   2   15.33    1.08
   5  -5   2   17.31    1.24
  -6   5  -2   29.05    1.37
  -6   5  -2   31.30    1.66
   6  -5   2   28.67    1.04
   6  -5   2   31.91    1.60
   6  -5   2   28.39    1.05
   6  -5   2   27.02    1.80
   6  -5   2   29.36    1.67
  -7   5  -2   13.16    1.02
  -7   5  -2   12.24    1.28
   7  -5   2   12.21    1.28
   7  -5   2   12.55    1.27
   7  -5   2   13.98    1.03
  -8   5  -2   25.00    2.08
  -8   5  -2   25.70    1.78
   8  -5   2   22.32    1.66
   8  -5   2   23.81    1.80
  10   4  -2   17.60    1.65
  10   4  -2   15.03    1.56
 -10  -4   2   11.54    1.24
   9   4  -2    0.09    0.58
   9   4  -2    1.08    0.46
  -9  -4   2    0.14    0.46
  -9  -4   2   -0.13    0.42
   8   4  -2   12.96    1.17
   8   4  -2    9.49    1.27
   8   4  -2   10.76    0.82
  -8  -4   2   11.09    0.89
  -8  -4   2   10.11    1.37
   7   4  -2   55.28    2.26
   7   4  -2   59.86    1.82
   7   4  -2   53.87    2.00
   7   4  -2   59.62    2.17
  -7  -4   2   59.65    2.04
  -7  -4   2   60.35    2.28
   6   4  -2  139.10    4.27
   6   4  -2  130.02    4.17
   6   4  -2  136.04    3.62
   6   4  -2  130.80    4.14
   6   4  -2  147.24    4.04
   6   4  -2  143.77    3.62
  -6  -4   2  144.92    4.20
  -6  -4   2  146.79    3.95
  -6  -4   2  143.36    4.15
   5   4  -2   80.86    2.64
   5   4  -2   78.36    2.08
   5   4  -2   78.59    2.54
   5   4  -2   76.48    2.38
   5   4  -2   78.95    2.10
   5   4  -2   77.18    2.55
  -5  -4   2   79.60    2.35
  -5  -4   2   76.70    2.55
  -5  -4   2   79.29    2.59
   4   4  -2  118.10    3.43
   4   4  -2  119.33    3.42
   4   4  -2  117.42    3.23
   4   4  -2  109.36    3.50
   4   4  -2  119.18    3.02
  -4  -4   2  117.72    3.45
  -4  -4   2  120.33    3.23
  -4  -4   2  125.45    3.53
   3   4  -2  197.64    5.11
   3   4  -2  188.96    4.80
   3   4  -2  198.19    5.31
   3   4  -2  189.00    4.92
  -3  -4   2  189.18    5.15
  -3  -4   2  190.26    4.79
  -3  -4   2  203.87    5.27
  -3  -4   2  183.94    4.94
   2   4  -2  416.53   10.47
   2   4  -2  427.55   10.32
   2   4  -2  401.41   10.06
   2   4  -2  427.55   10.22
   2   4  -2  410.32   10.05
  -2  -4   2  420.37   10.10
  -2  -4   2  407.13   10.31
  -2  -4   2  408.92   10.24
  -2  -4   2  399.31   10.05
  -2  -4   2  389.58   10.39
   1   4  -2  467.17   11.55
   1   4  -2  457.07   11.91
   1   4  -2  482.98   11.77
   1   4  -2  452.80   11.63
  -1  -4   2  467.33   11.64
  -1  -4   2  467.66   11.77
  -1  -4   2  484.71   11.59
  -1  -4   2  521.74   11.94
  -1  -4   2  459.77   11.61
   0   4  -2    2.88    0.42
   0   4  -2    2.75    0.32
   0   4  -2    2.24    0.26
   0   4  -2    2.40    0.33
   0   4  -2    2.87    0.36
   0  -4   2    3.06    0.30
   0  -4   2    2.34    0.34
   0  -4   2    3.36    0.46
   0  -4   2    2.77    0.28
   0  -4   2    3.02    0.35
  -1   4  -2   94.02    2.76
  -1   4  -2   99.38    2.67
  -1   4  -2   91.77    2.47
  -1   4  -2   93.74    2.84
  -1   4  -2   92.83    2.76
   1  -4   2   96.13    2.48
   1  -4   2   95.67    2.77
   1  -4   2   95.96    2.78
   1  -4   2   91.14    2.81
   1  -4   2   99.14    2.68
  -2   4  -2   54.04    1.88
  -2   4  -2   54.80    1.52
  -2   4  -2   58.22    1.88
  -2   4  -2   54.74    1.88
   2  -4   2   55.97    1.81
   2  -4   2   57.69    1.91
   2  -4   2   55.35    1.89
   2  -4   2   57.09    1.80
   2  -4   2   55.61    1.51
   2  -4   2   53.91    1.85
  -3   4  -2    0.39    0.24
  -3   4  -2    0.12    0.28
  -3   4  -2    0.60    0.26
   3  -4   2    0.48    0.25
   3  -4   2    0.55    0.23
   3  -4   2    0.83    0.33
   3  -4   2    0.76    0.31
   3  -4   2    0.98    0.31
   3  -4   2    0.57    0.14
  -4   4  -2    3.33    0.57
  -4   4  -2    3.45    0.59
  -4   4  -2    2.66    0.46
   4  -4   2    3.06    0.61
   4  -4   2    3.39    0.35
   4  -4   2    3.52    0.54
   4  -4   2    2.74    0.50
   4  -4   2    2.81    0.49
   4  -4   2    3.61    0.67
  -5   4  -2   12.83    0.80
  -5   4  -2   13.06    0.97
   5  -4   2   15.23    0.96
   5  -4   2   13.91    0.97
   5  -4   2   11.98    0.94
  -6   4  -2   16.41    0.94
  -6   4  -2   18.96    1.22
   6  -4   2   18.12    1.15
   6  -4   2   16.96    0.85
   6  -4   2   16.98    1.19
   6  -4   2   16.72    1.12
  -7   4  -2   44.40    2.05
  -7   4  -2   41.38    1.61
   7  -4   2   41.10    1.58
   7  -4   2   40.15    1.83
   7  -4   2   42.70    1.55
   7  -4   2   42.12    1.97
   7  -4   2   44.88    2.06
  -8   4  -2   25.33    1.25
  -8   4  -2   23.98    1.71
   8  -4   2   25.82    1.72
   8  -4   2   25.45    1.36
   8  -4   2   26.39    1.75
  10   3  -2    3.56    0.90
  10   3  -2    5.15    0.97
  10   3  -2    6.42    1.25
 -10  -3   2    6.16    1.12
   9   3  -2    0.88    0.49
   9   3  -2    0.87    0.64
   9   3  -2   -0.16    0.56
  -9  -3   2   -0.06    0.44
   8   3  -2   15.64    1.04
   8   3  -2   11.46    1.27
   8   3  -2   14.49    0.97
   8   3  -2   14.56    1.22
  -8  -3   2   14.34    1.00
  -8  -3   2   13.21    1.13
   7   3  -2   29.16    1.41
   7   3  -2   27.37    1.42
   7   3  -2   25.60    1.13
   7   3  -2   25.28    1.44
   7   3  -2   27.77    1.15
  -7  -3   2   27.78    1.41
  -7  -3   2   27.42    1.25
   6   3  -2   52.94    1.98
   6   3  -2   53.00    2.02
   6   3  -2   48.13    1.95
   6   3  -2   50.76    1.94
   6   3  -2   53.19    1.64
   6   3  -2   51.84    1.86
  -6  -3   2   53.06    1.97
  -6  -3   2   53.05    1.79
   5   3  -2  258.45    6.27
   5   3  -2  248.49    6.68
   5   3  -2  238.69    6.62
   5   3  -2  250.65    6.49
   5   3  -2  252.54    6.25
   5   3  -2  247.35    6.62
  -5  -3   2  246.25    6.65
  -5  -3   2  253.86    6.45
  -5  -3   2  252.56    6.65
   4   3  -2   10.21    0.72
   4   3  -2   10.32    0.68
   4   3  -2    9.32    0.46
   4   3  -2   10.06    0.66
   4   3  -2   10.47    0.47
   4   3  -2    9.77    0.59
  -4  -3   2   10.44    0.65
  -4  -3   2   10.22    0.54
  -4  -3   2   11.07    0.70
   3   3  -2  183.45    5.03
   3   3  -2  193.51    4.94
   3   3  -2  190.06    4.95
   3   3  -2  174.17    4.65
   3   3  -2  192.67    4.75
  -3  -3   2  183.37    4.94
  -3  -3   2  174.39    4.63
  -3  -3   2  189.82    4.74
  -3  -3   2  199.68    5.05
   2   3  -2  179.02    4.59
   2   3  -2  176.49    4.64
   2   3  -2  181.06    4.43
   2   3  -2  179.14    4.43
   2   3  -2  169.78    4.73
  -2  -3   2  175.82    4.43
  -2  -3   2  176.26    4.42
  -2  -3   2  179.14    4.64
  -2  -3   2  173.28    4.61
   1   3  -2   53.70    1.65
   1   3  -2   53.52    1.75
   1   3  -2   52.09    1.47
   1   3  -2   53.74    1.57
   1   3  -2   52.31    1.54
  -1  -3   2   53.50    1.66
  -1  -3   2   55.97    1.55
  -1  -3   2   57.41    1.75
  -1  -3   2   53.00    1.48
   0   3  -2   39.91    1.44
   0   3  -2   43.93    1.26
   0   3  -2   42.53    1.38
   0   3  -2   44.25    1.48
   0   3  -2   44.54    1.26
   0  -3   2   43.82    1.26
   0  -3   2   41.46    1.25
   0  -3   2   44.51    1.36
   0  -3   2   43.43    1.40
  -1   3  -2   21.10    0.87
  -1   3  -2   21.46    0.90
  -1   3  -2   22.92    0.72
  -1   3  -2   21.09    0.87
   1  -3   2   19.63    0.88
   1  -3   2   23.37    0.72
   1  -3   2   22.71    0.89
   1  -3   2   22.41    0.90
  -2   3  -2    5.37    0.42
  -2   3  -2    6.96    0.49
  -2   3  -2    5.51    0.48
  -2   3  -2    5.82    0.32
   2  -3   2    5.13    0.42
   2  -3   2    6.20    0.32
   2  -3   2    5.72    0.49
   2  -3   2    5.82    0.44
   2  -3   2    5.92    0.47
  -3   3  -2   87.08    2.57
  -3   3  -2   90.00    2.70
  -3   3  -2   89.35    2.35
  -3   3  -2   84.69    2.65
   3  -3   2   91.27    2.64
   3  -3   2   84.67    2.72
   3  -3   2   88.90    2.34
   3  -3   2   90.64    2.67
   3  -3   2   87.40    2.60
  -4   3  -2   19.17    1.00
  -4   3  -2   17.91    0.83
  -4   3  -2   18.63    0.99
   4  -3   2   18.56    1.01
   4  -3   2   18.65    0.75
   4  -3   2   19.26    1.00
   4  -3   2   20.11    0.91
   4  -3   2   18.35    0.98
   4  -3   2   18.99    0.95
  -5   3  -2   14.71    0.75
  -5   3  -2   13.83    0.96
  -5   3  -2   14.67    0.97
   5  -3   2   14.95    1.02
   5  -3   2   14.09    0.72
   5  -3   2   14.19    0.89
   5  -3   2   13.83    1.01
   5  -3   2   13.24    0.81
   5  -3   2   15.90    0.98
  -6   3  -2   -0.08    0.32
  -6   3  -2    0.37    0.24
   6  -3   2    0.13    0.29
   6  -3   2    0.23    0.28
   6  -3   2    0.27    0.36
  -7   3  -2   82.16    2.88
  -7   3  -2   78.26    2.43
   7  -3   2   78.30    2.97
   7  -3   2   80.46    2.49
   7  -3   2   79.91    2.56
   7  -3   2   78.47    3.11
  -8   3  -2  119.63    3.95
  -8   3  -2  112.32    3.37
   8  -3   2  119.47    3.86
   8  -3   2  116.34    3.97
   8  -3   2  123.19    3.54
   8  -3   2  115.60    4.00
  -9   3  -2   73.42    2.94
   9  -3   2   68.90    2.56
   9  -3   2   68.04    2.93
   9  -3   2   74.16    3.06
  10   2  -2   43.04    2.25
  10   2  -2   41.96    2.42
  10   2  -2   49.02    2.17
   9   2  -2    3.43    0.74
   9   2  -2    3.78    0.79
   9   2  -2    5.49    1.06
   9   2  -2    3.42    0.78
   8   2  -2    1.04    0.49
   8   2  -2    0.16    0.50
   8   2  -2    0.83    0.44
   8   2  -2    0.72    0.48
   8   2  -2    1.22    0.61
  -8  -2   2    0.58    0.39
   7   2  -2   42.88    1.58
   7   2  -2   39.79    1.72
   7   2  -2   39.34    1.76
   7   2  -2   40.07    1.55
   7   2  -2   40.01    1.75
  -7  -2   2   40.20    1.63
   6   2  -2   64.99    2.31
   6   2  -2   69.77    2.34
   6   2  -2   68.01    2.10
   6   2  -2   65.42    2.33
   6   2  -2   69.35    2.10
   6   2  -2   67.04    2.27
   6   2  -2   65.46    2.30
  -6  -2   2   69.38    2.20
  -6  -2   2   70.54    2.36
   5   2  -2  145.07    3.93
   5   2  -2  141.65    4.01
   5   2  -2  139.77    3.80
   5   2  -2  142.49    3.78
   5   2  -2  141.88    4.04
   5   2  -2  140.61    4.03
  -5  -2   2  143.03    4.04
  -5  -2   2  142.58    3.87
   4   2  -2   56.56    1.65
   4   2  -2   58.28    1.77
   4   2  -2   59.44    1.88
   4   2  -2   57.04    1.86
   4   2  -2   55.17    1.89
   4   2  -2   59.02    1.68
  -4  -2   2   57.01    1.72
  -4  -2   2   58.18    1.87
  -4  -2   2   54.74    1.86
   3   2  -2   72.57    2.05
   3   2  -2   75.81    2.19
   3   2  -2   76.47    2.20
   3   2  -2   75.88    2.01
   3   2  -2   75.76    2.26
  -3  -2   2   74.20    2.24
  -3  -2   2   71.77    2.18
  -3  -2   2   72.60    2.03
  -3  -2   2   72.82    2.20
   2   2  -2    0.18    0.13
   2   2  -2    0.16    0.13
   2   2  -2    0.24    0.14
   2   2  -2    0.14    0.09
  -2  -2   2    0.14    0.08
  -2  -2   2   -0.02    0.10
  -2  -2   2    0.32    0.10
  -2  -2   2    0.19    0.12
   1   2  -2    1.00    0.18
   1   2  -2    1.01    0.12
   1   2  -2    0.74    0.14
   1   2  -2    0.91    0.20
  -1  -2   2    1.21    0.20
  -1  -2   2    0.83    0.18
  -1  -2   2    1.14    0.20
  -1  -2   2    1.18    0.18
   0   2  -2   71.76    1.85
   0   2  -2   71.94    1.92
   0   2  -2   71.72    1.97
   0   2  -2   71.89    2.00
   0  -2   2   73.17    2.01
   0  -2   2   73.80    1.98
   0  -2   2   70.01    1.85
   0  -2   2   70.81    2.04
   0  -2   2   71.92    1.92
  -1   2  -2    3.84    0.32
  -1   2  -2    3.64    0.29
  -1   2  -2    2.50    0.33
  -1   2  -2    3.23    0.23
   1  -2   2    3.45    0.25
   1  -2   2    3.58    0.31
   1  -2   2    3.38    0.23
   1  -2   2    3.61    0.26
   1  -2   2    3.10    0.30
  -2   2  -2   21.10    0.79
  -2   2  -2   20.36    0.84
  -2   2  -2   21.08    0.70
  -2   2  -2   21.25    0.87
   2  -2   2   21.30    0.87
   2  -2   2   20.82    0.79
   2  -2   2   21.89    0.71
   2  -2   2   21.72    0.86
  -3   2  -2    4.97    0.45
  -3   2  -2    4.55    0.36
  -3   2  -2    4.54    0.44
  -3   2  -2    5.59    0.33
   3  -2   2    4.70    0.34
   3  -2   2    5.36    0.46
   3  -2   2    4.89    0.46
   3  -2   2    5.04    0.40
   3  -2   2    4.63    0.45
  -4   2  -2    6.61    0.57
  -4   2  -2    6.87    0.56
  -4   2  -2    6.36    0.55
  -4   2  -2    7.14    0.44
   4  -2   2    7.46    0.61
   4  -2   2    6.86    0.48
   4  -2   2    6.86    0.59
   4  -2   2    6.29    0.54
   4  -2   2    7.24    0.61
  -5   2  -2   65.51    2.25
  -5   2  -2   73.50    2.39
  -5   2  -2   76.82    2.43
  -5   2  -2   72.11    2.37
   5  -2   2   71.91    2.41
   5  -2   2   70.54    2.40
   5  -2   2   68.17    2.13
   5  -2   2   71.33    2.40
   5  -2   2   76.32    2.14
  -6   2  -2   -0.01    0.37
  -6   2  -2    0.07    0.30
  -6   2  -2    0.37    0.21
   6  -2   2    0.21    0.26
   6  -2   2    0.07    0.33
  -7   2  -2   35.56    1.66
  -7   2  -2   34.66    1.28
   7  -2   2   37.19    1.50
   7  -2   2   37.43    1.76
   7  -2   2   35.91    1.39
  -8   2  -2   64.84    3.00
   8  -2   2   67.53    2.63
   8  -2   2   66.78    2.36
   8  -2   2   69.33    2.72
   8  -2   2   67.77    2.17
  -9   2  -2   49.60    2.20
   9  -2   2   50.55    2.07
   9  -2   2   44.80    2.22
   9  -2   2   41.74    2.30
  10   1  -2   13.31    1.58
  10   1  -2   16.86    1.65
  10   1  -2   15.65    1.64
  10   1  -2   15.13    1.71
   9   1  -2   29.95    1.72
   9   1  -2   29.81    1.80
   9   1  -2   28.30    1.64
   9   1  -2   25.22    2.22
   8   1  -2   50.19    1.99
   8   1  -2   48.91    2.11
   8   1  -2   48.30    2.00
   8   1  -2   48.05    2.16
   8   1  -2   48.05    2.06
  -8  -1   2   50.24    1.99
   7   1  -2    1.39    0.45
   7   1  -2    1.42    0.41
   7   1  -2    0.87    0.38
   7   1  -2    1.62    0.58
   7   1  -2    1.06    0.50
   7   1  -2    1.52    0.50
   7   1  -2    0.93    0.45
  -7  -1   2    1.48    0.40
   6   1  -2   42.83    1.68
   6   1  -2   42.65    1.71
   6   1  -2   41.82    1.64
   6   1  -2   44.46    1.69
   6   1  -2   43.62    1.68
   6   1  -2   40.41    1.53
   6   1  -2   40.31    1.55
  -6  -1   2   42.95    1.60
   5   1  -2  100.78    2.91
   5   1  -2  105.29    3.07
   5   1  -2  106.26    2.92
   5   1  -2   99.32    2.98
   5   1  -2  104.04    3.09
   5   1  -2  102.62    3.04
   5   1  -2  102.34    3.07
  -5  -1   2   99.91    3.06
  -5  -1   2  104.18    2.96
   4   1  -2  198.30    5.18
   4   1  -2  186.69    4.98
   4   1  -2  193.91    5.04
   4   1  -2  199.19    5.13
   4   1  -2  189.93    5.12
   4   1  -2  194.22    5.16
  -4  -1   2  197.59    5.02
  -4  -1   2  188.68    5.12
   3   1  -2   -0.15    0.12
   3   1  -2   -0.12    0.10
   3   1  -2    0.00    0.13
   3   1  -2    0.30    0.17
   3   1  -2    0.25    0.15
   3   1  -2    0.18    0.12
  -3  -1   2    0.10    0.14
  -3  -1   2   -0.05    0.10
  -3  -1   2    0.10    0.12
   2   1  -2   18.09    0.77
   2   1  -2   18.33    0.71
   2   1  -2   19.42    0.71
   2   1  -2   18.49    0.65
   2   1  -2   17.95    0.61
  -2  -1   2   18.61    0.64
  -2  -1   2   18.84    0.76
  -2  -1   2   18.47    0.70
  -2  -1   2   18.19    0.60
   1   1  -2    0.50    0.12
   1   1  -2    0.55    0.12
   1   1  -2    0.38    0.08
   1   1  -2    0.62    0.16
   1   1  -2    0.74    0.15
  -1  -1   2    0.60    0.12
  -1  -1   2    0.49    0.13
  -1  -1   2    0.51    0.12
  -1  -1   2    0.42    0.10
   0   1  -2  350.82    8.29
   0   1  -2  354.15    8.36
   0   1  -2  341.96    8.29
   0   1  -2  329.98    8.30
   0  -1   2  338.23    8.30
   0  -1   2  333.40    8.14
   0  -1   2  340.39    8.34
   0  -1   2  323.58    8.29
   0  -1   2  344.90    8.28
  -1   1  -2   10.61    0.45
  -1   1  -2   10.41    0.40
  -1   1  -2    9.60    0.42
  -1   1  -2    9.86    0.39
   1  -1   2    9.78    0.43
   1  -1   2    9.88    0.39
   1  -1   2    9.86    0.42
   1  -1   2    9.79    0.40
   1  -1   2    9.99    0.46
  -2   1  -2   35.54    1.07
  -2   1  -2   38.27    1.18
  -2   1  -2   35.40    1.04
  -2   1  -2   35.32    1.13
   2  -1   2   35.81    1.13
   2  -1   2   38.02    1.09
   2  -1   2   35.32    1.04
   2  -1   2   35.41    1.18
  -3   1  -2    4.35    0.38
  -3   1  -2    4.84    0.41
  -3   1  -2    5.01    0.40
  -3   1  -2    5.33    0.33
  -3   1  -2    5.31    0.29
   3  -1   2    5.71    0.36
   3  -1   2    4.68    0.40
   3  -1   2    4.81    0.30
   3  -1   2    4.56    0.40
   3  -1   2    5.53    0.44
  -4   1  -2   81.06    2.49
  -4   1  -2   82.89    2.19
  -4   1  -2   81.97    2.47
  -4   1  -2   84.40    2.49
   4  -1   2   81.86    2.35
   4  -1   2   85.76    2.50
   4  -1   2   83.35    2.22
   4  -1   2   81.74    2.48
   4  -1   2   81.63    2.50
  -5   1  -2  175.58    4.86
  -5   1  -2  175.39    4.45
  -5   1  -2  176.15    4.80
  -5   1  -2  178.02    4.83
   5  -1   2  171.44    4.65
   5  -1   2  169.81    4.85
   5  -1   2  177.11    4.86
   5  -1   2  180.32    4.48
   5  -1   2  173.98    4.81
  -6   1  -2   19.88    1.03
  -6   1  -2   19.68    1.09
   6  -1   2   17.90    1.12
   6  -1   2   19.92    1.13
   6  -1   2   20.66    0.82
   6  -1   2   19.07    0.97
   6  -1   2   20.24    1.12
  -7   1  -2    0.23    0.34
  -7   1  -2    0.63    0.34
   7  -1   2    0.15    0.34
   7  -1   2   -0.41    0.31
   7  -1   2   -0.12    0.26
   7  -1   2    0.28    0.25
   7  -1   2    0.63    0.44
  -8   1  -2   59.95    2.44
  -8   1  -2   64.10    2.39
   8  -1   2   64.65    2.03
   8  -1   2   60.12    2.26
  -9   1  -2   45.95    2.35
   9  -1   2   43.40    2.21
   9  -1   2   46.03    2.02
 -10   1  -2   26.78    1.58
  10  -1   2   23.12    1.91
  10  -1   2   20.86    1.69
   9   0  -2   61.68    2.49
   9   0  -2   56.33    2.58
   9   0  -2   58.68    2.47
   9   0  -2   54.64    2.45
   8   0  -2   11.32    1.34
   8   0  -2   12.73    1.14
   8   0  -2   12.82    1.19
   8   0  -2   11.48    1.12
   7   0  -2   17.25    1.17
   7   0  -2   16.75    1.17
   7   0  -2   15.99    1.16
   7   0  -2   17.17    1.11
   7   0  -2   17.27    1.23
   6   0  -2    6.96    0.81
   6   0  -2    7.20    0.78
   6   0  -2    7.22    0.78
   6   0  -2    7.91    0.82
   6   0  -2    7.38    0.73
   6   0  -2    6.38    0.80
   6   0  -2    7.64    0.76
   5   0  -2   28.36    1.21
   5   0  -2   27.77    1.26
   5   0  -2   28.59    1.22
   5   0  -2   28.55    1.23
   5   0  -2   27.77    1.18
   5   0  -2   28.24    1.22
   5   0  -2   29.24    1.19
  -5   0   2   27.83    1.15
   4   0  -2   53.86    1.75
   4   0  -2   55.12    1.72
   4   0  -2   50.01    1.74
   4   0  -2   55.41    1.72
   4   0  -2   53.11    1.72
   4   0  -2   54.21    1.79
  -4   0   2   53.02    1.69
   3   0  -2  241.56    6.24
   3   0  -2  217.33    6.26
   3   0  -2  236.18    6.33
   3   0  -2  254.50    6.18
   3   0  -2  247.17    6.29
   3   0  -2  250.30    6.17
  -3   0   2  251.06    6.15
  -3   0   2  248.05    6.19
  -3   0   2  243.91    6.18
   2   0  -2   67.44    1.86
   2   0  -2   67.50    1.96
   2   0  -2   67.59    1.88
   2   0  -2   66.93    1.82
   2   0  -2   67.54    1.87
   2   0  -2   65.29    1.87
  -2   0   2   68.63    1.87
  -2   0   2   66.82    1.89
   1   0  -2   51.30    1.42
   1   0  -2   50.92    1.37
   1   0  -2   50.79    1.33
   1   0  -2   51.36    1.49
   1   0  -2   52.08    1.43
  -1   0   2   48.98    1.41
  -1   0   2   50.38    1.42
  -1   0   2   50.94    1.37
   0   0  -2  137.70    3.32
   0   0  -2  131.55    3.30
   0   0  -2  126.09    3.17
   0   0  -2  130.42    3.21
   0   0  -2  125.95    3.27
   0   0   2  130.76    3.28
   0   0   2  129.63    3.21
  -1   0  -2  379.27    9.49
  -1   0  -2  381.77    9.51
  -1   0  -2  392.10    9.57
  -1   0  -2  417.44    9.53
   1   0   2  407.11    9.55
   1   0   2  395.90    9.57
   1   0   2  416.50    9.54
   1   0   2  354.37    9.47
  -2   0  -2  640.22   15.32
  -2   0  -2  634.95   15.29
  -2   0  -2  628.41   15.32
  -2   0  -2  626.97   15.31
   2   0   2  643.99   15.30
   2   0   2  627.22   15.33
   2   0   2  637.39   15.32
   2   0   2  616.71   15.31
  -3   0  -2   14.93    0.60
  -3   0  -2   13.91    0.64
  -3   0  -2   13.99    0.65
   3   0   2   14.58    0.64
   3   0   2   14.23    0.65
   3   0   2   14.35    0.66
   3   0   2   13.99    0.60
  -4   0  -2   67.99    2.09
  -4   0  -2   68.95    2.05
   4   0   2   67.07    2.12
   4   0   2   68.79    2.06
   4   0   2   69.10    2.11
   4   0   2   67.98    2.03
  -5   0  -2   30.97    1.21
  -5   0  -2   32.62    1.29
   5   0   2   32.16    0.96
   5   0   2   30.47    1.31
   5   0   2   32.36    1.23
   5   0   2   32.26    0.95
   5   0   2   33.36    1.32
   5   0   2   33.26    1.27
  -6   0  -2  116.88    3.42
  -6   0  -2  118.31    3.52
   6   0   2  114.89    3.53
   6   0   2  119.49    3.08
   6   0   2  115.94    3.41
   6   0   2  117.41    3.54
   6   0   2  120.00    3.59
   6   0   2  115.42    3.44
   6   0   2  120.88    3.05
  -7   0  -2   40.73    1.71
  -7   0  -2   40.95    1.62
   7   0   2   39.41    1.70
   7   0   2   41.58    1.32
   7   0   2   41.37    1.30
   7   0   2   41.71    1.65
   7   0   2   42.26    1.79
  -8   0  -2    7.60    0.85
  -8   0  -2    7.71    0.83
   8   0   2    5.94    1.24
   8   0   2    7.84    0.60
   8   0   2    7.45    0.94
   8   0   2    8.43    0.65
   8   0   2    8.10    0.88
  -9   0  -2   38.00    1.87
  -9   0  -2   38.75    1.74
   9   0   2   36.79    1.83
   9   0   2   35.27    1.93
   9   0   2   37.19    1.35
 -10   0  -2   24.91    1.66
 -10   0  -2   27.35    1.51
  10   0   2   26.39    1.85
  10   0   2   19.47    2.60
   9  -1  -2   28.14    1.87
   9  -1  -2   31.25    1.85
   9  -1  -2   28.94    1.76
   8  -1  -2   25.29    1.48
   8  -1  -2   20.73    1.65
   8  -1  -2   20.26    2.13
   8  -1  -2   24.37    1.49
   7  -1  -2    5.01    0.86
   7  -1  -2    5.43    1.04
   7  -1  -2    3.25    0.60
   7  -1  -2    5.45    0.76
   7  -1  -2    3.18    0.59
  -7   1   2    4.16    0.69
   6  -1  -2    2.64    0.52
   6  -1  -2    2.96    0.51
   6  -1  -2    3.45    0.78
   6  -1  -2    2.04    0.45
   6  -1  -2    2.66    0.45
   6  -1  -2    2.16    0.53
   6  -1  -2    2.25    0.45
   6  -1  -2    2.00    0.47
  -6   1   2    2.66    0.54
   5  -1  -2   38.52    1.52
   5  -1  -2   38.21    1.53
   5  -1  -2   39.45    1.57
   5  -1  -2   41.29    1.55
   5  -1  -2   40.51    1.44
   5  -1  -2   39.82    1.53
   5  -1  -2   38.77    1.50
  -5   1   2   38.83    1.48
   4  -1  -2  140.14    3.92
   4  -1  -2  137.88    3.85
   4  -1  -2  144.75    3.78
   4  -1  -2  139.60    3.87
   4  -1  -2  140.50    3.87
   4  -1  -2  145.31    3.88
   4  -1  -2  143.04    3.87
  -4   1   2  135.96    3.90
  -4   1   2  135.33    3.85
   3  -1  -2  202.42    5.05
   3  -1  -2  188.30    4.97
   3  -1  -2  202.83    5.04
   3  -1  -2  197.31    5.07
   3  -1  -2  193.14    5.04
   3  -1  -2  194.70    5.13
   3  -1  -2  196.04    5.04
  -3   1   2  187.65    5.05
  -3   1   2  186.71    5.10
   2  -1  -2  149.25    3.79
   2  -1  -2  146.18    3.85
   2  -1  -2  149.28    3.83
   2  -1  -2  148.26    3.77
   2  -1  -2  149.82    3.89
   2  -1  -2  146.34    3.93
   2  -1  -2  146.66    3.78
  -2   1   2  148.14    3.79
   1  -1  -2  123.98    3.24
   1  -1  -2  122.76    3.29
   1  -1  -2  126.49    3.22
   1  -1  -2  125.23    3.17
   1  -1  -2  127.86    3.36
   1  -1  -2  132.24    3.31
   1  -1  -2  131.06    3.18
  -1   1   2  129.28    3.36
  -1   1   2  126.95    3.22
  -1   1   2  128.21    3.24
   0  -1  -2  244.28    6.04
   0  -1  -2  236.19    5.95
   0  -1  -2  238.21    5.95
   0   1   2  248.81    5.96
   0   1   2  252.41    6.04
   0   1   2  239.52    5.99
  -1  -1  -2  340.47    8.45
  -1  -1  -2  350.76    8.46
   1   1   2  353.11    8.47
   1   1   2  330.09    8.44
   1   1   2  353.05    8.38
   1   1   2  356.81    8.44
  -2  -1  -2   25.68    0.84
  -2  -1  -2   24.86    0.80
   2   1   2   25.20    0.85
   2   1   2   25.93    0.82
   2   1   2   25.60    0.70
   2   1   2   25.46    0.80
  -3  -1  -2   47.43    1.48
  -3  -1  -2   48.37    1.41
   3   1   2   46.63    1.63
   3   1   2   48.33    1.51
   3   1   2   50.08    1.42
  -4  -1  -2    0.97    0.24
   4   1   2    1.06    0.22
   4   1   2    1.06    0.24
   4   1   2    1.01    0.20
   4   1   2    0.81    0.21
   4   1   2    0.79    0.20
  -5  -1  -2  124.57    3.44
  -5  -1  -2  128.73    3.60
   5   1   2  125.33    3.18
   5   1   2  127.60    3.47
   5   1   2  127.32    3.18
   5   1   2  129.66    3.62
   5   1   2  126.78    3.56
   5   1   2  121.59    3.60
   5   1   2  125.86    3.60
  -6  -1  -2   61.44    2.00
  -6  -1  -2   64.48    2.16
   6   1   2   64.04    1.76
   6   1   2   66.02    2.22
   6   1   2   62.52    2.20
   6   1   2   59.94    2.18
   6   1   2   64.14    2.14
   6   1   2   64.00    1.75
   6   1   2   67.10    2.08
  -7  -1  -2   18.67    0.96
  -7  -1  -2   19.51    1.07
   7   1   2   19.15    0.75
   7   1   2   18.04    1.29
   7   1   2   17.64    1.06
   7   1   2   17.39    1.03
   7   1   2   17.79    0.75
   7   1   2   19.56    1.16
  -8  -1  -2    0.31    0.32
  -8  -1  -2    0.15    0.32
   8   1   2    0.88    0.46
   8   1   2   -0.22    0.46
   8   1   2    0.85    0.40
   8   1   2    0.88    0.31
  -9  -1  -2   13.94    1.03
  -9  -1  -2   13.03    1.13
   9   1   2   15.01    1.24
   9   1   2   14.27    1.23
   9   1   2   12.31    0.82
 -10  -1  -2   16.59    1.43
 -10  -1  -2   18.61    1.21
  10   1   2   16.26    1.51
  10   1   2   19.59    1.56
   9  -2  -2    4.54    0.92
   9  -2  -2    3.55    0.83
   9  -2  -2    4.33    0.89
   9  -2  -2    4.16    1.02
   8  -2  -2   23.38    1.56
   8  -2  -2   26.78    1.61
   8  -2  -2   28.25    1.66
   8  -2  -2   24.08    2.01
   8  -2  -2   22.50    1.67
  -8   2   2   26.67    1.47
   7  -2  -2   31.59    1.74
   7  -2  -2   36.05    1.71
   7  -2  -2   30.72    1.58
   7  -2  -2   32.64    1.51
  -7   2   2   33.49    1.58
   6  -2  -2    9.00    0.84
   6  -2  -2    7.90    0.78
   6  -2  -2    8.43    1.16
   6  -2  -2    7.15    0.94
   6  -2  -2    7.29    0.97
   6  -2  -2   10.04    0.85
  -6   2   2    8.06    0.76
  -6   2   2    7.41    0.73
   5  -2  -2    2.30    0.48
   5  -2  -2    2.39    0.52
   5  -2  -2    2.05    0.36
   5  -2  -2    2.04    0.40
   5  -2  -2    1.66    0.41
   5  -2  -2    2.07    0.40
   5  -2  -2    2.03    0.43
  -5   2   2    1.80    0.37
  -5   2   2    1.91    0.36
   4  -2  -2   92.82    2.51
   4  -2  -2   90.74    2.70
   4  -2  -2   91.31    2.75
   4  -2  -2   86.68    2.63
   4  -2  -2   89.86    2.64
   4  -2  -2   87.25    2.69
   4  -2  -2   87.84    2.72
  -4   2   2   86.06    2.70
  -4   2   2   85.82    2.69
   3  -2  -2  260.36    6.63
   3  -2  -2  263.98    6.59
   3  -2  -2  258.46    6.38
   3  -2  -2  253.43    6.51
   3  -2  -2  254.82    6.58
   3  -2  -2  253.63    6.66
  -3   2   2  244.22    6.59
  -3   2   2  256.57    6.65
   2  -2  -2  299.02    7.59
   2  -2  -2  289.90    7.53
   2  -2  -2  301.15    7.50
   2  -2  -2  297.60    7.32
   2  -2  -2  293.10    7.40
  -2   2   2  288.46    7.53
  -2   2   2  309.76    7.41
  -2   2   2  299.95    7.33
  -2   2   2  297.16    7.58
  -2   2   2  307.06    7.49
   1  -2  -2    1.43    0.17
   1  -2  -2    1.70    0.27
   1  -2  -2    1.31    0.18
   1  -2  -2    1.44    0.22
   1  -2  -2    1.23    0.23
  -1   2   2    1.47    0.22
  -1   2   2    1.71    0.17
  -1   2   2    1.30    0.16
  -1   2   2    1.62    0.29
   0  -2  -2   26.48    0.82
   0  -2  -2   28.47    0.76
   0  -2  -2   28.55    0.91
   0  -2  -2   29.11    0.98
   0  -2  -2   29.02    0.91
   0  -2  -2   28.97    0.92
   0   2   2   28.20    0.90
   0   2   2   27.31    0.82
   0   2   2   28.82    0.98
  -1  -2  -2  326.55    7.73
  -1  -2  -2  326.40    7.89
  -1  -2  -2  313.97    7.80
  -1  -2  -2  317.74    7.82
  -1  -2  -2  324.45    7.87
   1   2   2  315.26    7.72
   1   2   2  320.07    7.86
   1   2   2  320.70    7.82
   1   2   2  317.97    7.89
   1   2   2  310.10    7.79
  -2  -2  -2   94.63    2.47
  -2  -2  -2   99.34    2.52
  -2  -2  -2   95.14    2.56
  -2  -2  -2   95.58    2.59
  -2  -2  -2   95.81    2.52
   2   2   2   97.45    2.58
   2   2   2   97.13    2.53
   2   2   2   93.97    2.58
   2   2   2   93.41    2.46
   2   2   2   98.84    2.52
  -3  -2  -2    1.54    0.25
  -3  -2  -2    1.95    0.20
  -3  -2  -2    1.93    0.20
   3   2   2    2.21    0.28
   3   2   2    1.72    0.20
   3   2   2    2.16    0.25
   3   2   2    2.12    0.21
  -4  -2  -2    0.04    0.10
  -4  -2  -2    0.12    0.13
  -4  -2  -2    0.22    0.11
   4   2   2    0.23    0.12
   4   2   2   -0.01    0.15
   4   2   2   -0.01    0.12
   4   2   2    0.19    0.15
   4   2   2    0.08    0.15
  -5  -2  -2    4.62    0.48
  -5  -2  -2    5.08    0.44
   5   2   2    4.90    0.50
   5   2   2    5.36    0.37
   5   2   2    5.20    0.43
   5   2   2    4.76    0.48
   5   2   2    4.68    0.49
   5   2   2    5.36    0.52
  -6  -2  -2   21.49    1.05
  -6  -2  -2   21.10    0.88
   6   2   2   21.20    0.79
   6   2   2   21.41    0.93
   6   2   2   21.85    0.80
   6   2   2   21.26    1.11
   6   2   2   20.80    1.07
   6   2   2   22.04    1.06
   6   2   2   20.34    1.08
  -7  -2  -2   59.69    2.15
  -7  -2  -2   59.97    1.92
   7   2   2   62.46    2.00
   7   2   2   61.30    1.78
   7   2   2   63.04    2.26
   7   2   2   56.52    2.19
   7   2   2   59.47    2.17
   7   2   2   55.22    2.19
   7   2   2   61.51    1.77
  -8  -2  -2   47.45    1.68
  -8  -2  -2   45.74    1.91
   8   2   2   46.58    2.02
   8   2   2   45.59    1.50
   8   2   2   48.78    1.82
   8   2   2   46.41    1.51
   8   2   2   43.43    1.93
  -9  -2  -2   12.06    1.02
  -9  -2  -2   10.23    0.86
   9   2   2   10.50    0.79
   9   2   2   10.46    1.16
   9   2   2   10.70    1.13
   9   2   2    9.94    1.17
 -10  -2  -2   51.36    2.28
 -10  -2  -2   49.45    1.96
  10   2   2   48.94    2.43
  10   2   2   53.00    2.39
   8  -3  -2   14.87    1.41
   8  -3  -2   14.92    1.25
   8  -3  -2   16.72    1.52
   7  -3  -2   16.10    1.29
   7  -3  -2   17.61    1.34
   7  -3  -2   14.32    1.53
   7  -3  -2   18.75    1.17
  -7   3   2   18.54    1.17
   6  -3  -2    5.33    0.81
   6  -3  -2    2.73    0.64
   6  -3  -2    4.24    0.69
   6  -3  -2    4.02    0.78
   6  -3  -2    3.03    0.65
  -6   3   2    4.74    0.70
  -6   3   2    4.58    0.68
   5  -3  -2   62.47    2.21
   5  -3  -2   62.09    2.31
   5  -3  -2   60.87    2.32
   5  -3  -2   62.14    2.28
   5  -3  -2   63.89    2.27
   5  -3  -2   70.99    2.26
   5  -3  -2   64.82    1.95
  -5   3   2   64.79    2.28
  -5   3   2   64.41    2.25
   4  -3  -2   17.08    0.91
   4  -3  -2   16.41    0.96
   4  -3  -2   18.05    1.04
   4  -3  -2   17.45    0.94
   4  -3  -2   15.39    0.87
   4  -3  -2   17.26    1.06
  -4   3   2   17.34    0.95
  -4   3   2   18.20    0.97
   3  -3  -2  136.61    3.88
   3  -3  -2  141.73    4.00
   3  -3  -2  150.04    4.12
   3  -3  -2  147.86    4.02
   3  -3  -2  144.19    4.04
   3  -3  -2  145.68    3.69
  -3   3   2  145.41    4.07
  -3   3   2  147.51    3.90
  -3   3   2  140.58    4.03
   2  -3  -2  248.04    6.30
   2  -3  -2  255.86    6.40
   2  -3  -2  237.28    6.25
   2  -3  -2  248.06    5.96
   2  -3  -2  229.81    6.27
  -2   3   2  241.17    6.12
  -2   3   2  246.40    5.96
  -2   3   2  251.59    6.25
  -2   3   2  236.41    6.34
  -2   3   2  230.43    6.27
   1  -3  -2   42.54    1.41
   1  -3  -2   43.71    1.18
   1  -3  -2   44.21    1.50
   1  -3  -2   44.83    1.27
  -1   3   2   42.26    1.47
  -1   3   2   43.12    1.27
  -1   3   2   42.25    1.41
  -1   3   2   43.70    1.39
  -1   3   2   43.64    1.17
   0  -3  -2    6.09    0.39
   0  -3  -2    6.22    0.30
   0  -3  -2    5.16    0.50
   0  -3  -2    5.81    0.39
   0  -3  -2    5.79    0.29
   0   3   2    5.57    0.38
   0   3   2    5.85    0.43
   0   3   2    6.18    0.29
   0   3   2    6.33    0.28
  -1  -3  -2   52.38    1.38
  -1  -3  -2   49.49    1.43
  -1  -3  -2   49.88    1.57
  -1  -3  -2   49.73    1.41
  -1  -3  -2   50.49    1.43
   1   3   2   47.46    1.40
   1   3   2   51.42    1.51
   1   3   2   49.80    1.37
   1   3   2   49.68    1.57
  -2  -3  -2    8.99    0.58
  -2  -3  -2    9.48    0.44
  -2  -3  -2    9.30    0.50
  -2  -3  -2    9.25    0.39
   2   3   2    9.66    0.43
   2   3   2    8.93    0.50
   2   3   2    9.06    0.46
   2   3   2    9.35    0.48
   2   3   2    9.44    0.38
  -3  -3  -2   49.68    1.50
  -3  -3  -2   47.85    1.33
  -3  -3  -2   50.26    1.57
  -3  -3  -2   48.95    1.51
   3   3   2   49.20    1.55
   3   3   2   49.43    1.33
   3   3   2   49.03    1.52
   3   3   2   48.15    1.50
   3   3   2   48.46    1.55
  -4  -3  -2   24.36    0.86
  -4  -3  -2   22.67    0.74
  -4  -3  -2   23.46    0.96
  -4  -3  -2   23.82    0.98
   4   3   2   23.70    0.99
   4   3   2   24.02    0.76
   4   3   2   24.61    0.97
   4   3   2   22.73    0.98
   4   3   2   23.80    0.88
  -5  -3  -2    2.05    0.39
  -5  -3  -2    2.02    0.38
  -5  -3  -2    1.76    0.30
  -5  -3  -2    1.46    0.23
   5   3   2    1.48    0.27
   5   3   2    2.07    0.30
   5   3   2    1.32    0.28
   5   3   2    1.24    0.28
   5   3   2    1.52    0.31
  -6  -3  -2  189.61    5.28
  -6  -3  -2  198.33    4.95
   6   3   2  190.55    5.32
   6   3   2  190.05    5.30
   6   3   2  190.33    4.95
   6   3   2  196.55    5.01
   6   3   2  193.17    5.31
  -7  -3  -2   78.09    2.26
  -7  -3  -2   80.41    2.62
   7   3   2   75.85    2.66
   7   3   2   77.90    2.67
   7   3   2   78.54    2.64
   7   3   2   70.26    2.60
   7   3   2   82.89    2.33
  -8  -3  -2  102.55    3.28
  -8  -3  -2  100.41    2.89
   8   3   2  104.42    3.34
   8   3   2  103.26    3.39
   8   3   2   90.35    3.34
   8   3   2  101.28    2.89
   8   3   2  100.64    2.97
  -9  -3  -2    0.60    0.30
   9   3   2    0.67    0.39
   9   3   2   -0.17    0.36
   9   3   2    0.14    0.44
   9   3   2    0.21    0.51
   9   3   2    0.60    0.54
 -10  -3  -2    0.89    0.41
  10   3   2    0.43    0.56
  10   3   2    0.66    0.64
  10   3   2    1.01    0.49
 -11  -3  -2   17.18    1.17
 -11  -3  -2   16.86    1.55
  11   3   2   15.27    1.69
  11   3   2   17.69    1.80
   8  -4  -2    4.41    0.96
   8  -4  -2    8.81    1.41
  -8   4   2    6.78    1.25
  -8   4   2    6.49    1.14
   7  -4  -2   27.72    1.33
   7  -4  -2   27.95    1.68
   7  -4  -2   28.81    1.67
  -7   4   2   28.92    1.51
  -7   4   2   25.91    1.60
   6  -4  -2  122.95    3.80
   6  -4  -2  116.97    4.82
   6  -4  -2  118.63    3.96
   6  -4  -2  119.05    3.32
  -6   4   2  121.46    3.92
  -6   4   2  120.29    3.79
   5  -4  -2  103.25    3.34
   5  -4  -2  103.78    2.87
   5  -4  -2  103.98    3.25
   5  -4  -2  104.46    3.44
  -5   4   2  106.88    3.39
  -5   4   2  101.95    3.31
   4  -4  -2    0.64    0.34
   4  -4  -2    1.21    0.23
   4  -4  -2    1.57    0.50
   4  -4  -2    1.24    0.45
   4  -4  -2    1.20    0.37
   4  -4  -2    1.80    0.38
  -4   4   2    1.38    0.32
  -4   4   2    0.72    0.34
  -4   4   2    1.23    0.33
   3  -4  -2   13.23    0.75
   3  -4  -2   13.35    0.96
   3  -4  -2   13.19    0.51
   3  -4  -2   13.89    0.82
  -3   4   2   13.21    0.83
  -3   4   2   12.09    0.81
  -3   4   2   14.67    0.74
   2  -4  -2   86.57    2.24
   2  -4  -2   87.75    2.67
   2  -4  -2   86.37    2.51
   2  -4  -2   89.59    2.80
   2  -4  -2   88.42    2.68
  -2   4   2   86.38    2.74
  -2   4   2   90.84    2.64
  -2   4   2   95.35    2.54
  -2   4   2   85.17    2.66
   1  -4  -2  117.99    3.44
   1  -4  -2  118.57    3.30
   1  -4  -2  116.48    2.92
   1  -4  -2  118.56    3.31
  -1   4   2  116.69    3.30
  -1   4   2  118.88    3.13
  -1   4   2  118.92    2.91
  -1   4   2  117.25    3.27
  -1   4   2  115.67    3.41
   0  -4  -2    1.40    0.21
   0  -4  -2    1.62    0.18
   0  -4  -2    1.24    0.24
   0  -4  -2    1.28    0.23
   0  -4  -2    1.88    0.37
   0   4   2    1.24    0.28
   0   4   2    1.70    0.30
   0   4   2    1.48    0.22
   0   4   2    1.34    0.25
   0   4   2    1.86    0.19
  -1  -4  -2   26.25    1.00
  -1  -4  -2   25.31    1.06
  -1  -4  -2   26.78    0.88
  -1  -4  -2   26.41    0.91
   1   4   2   25.89    1.08
   1   4   2   26.63    0.98
   1   4   2   27.24    0.87
   1   4   2   25.91    0.87
  -2  -4  -2   12.46    0.50
  -2  -4  -2   12.39    0.58
  -2  -4  -2   12.56    0.66
  -2  -4  -2   13.18    0.65
  -2  -4  -2   12.54    0.51
   2   4   2   13.23    0.56
   2   4   2   12.33    0.62
   2   4   2   12.16    0.68
  -3  -4  -2   65.60    1.97
  -3  -4  -2   58.85    2.10
  -3  -4  -2   64.12    1.89
  -3  -4  -2   63.20    1.68
   3   4   2   65.31    1.96
   3   4   2   66.04    1.89
   3   4   2   61.05    1.91
   3   4   2   60.88    1.96
  -4  -4  -2    3.72    0.43
  -4  -4  -2    4.06    0.40
  -4  -4  -2    3.80    0.49
  -4  -4  -2    4.55    0.23
   4   4   2    3.38    0.42
   4   4   2    3.94    0.42
   4   4   2    4.24    0.43
   4   4   2    4.29    0.45
   4   4   2    3.76    0.24
  -5  -4  -2   77.66    2.49
  -5  -4  -2   81.67    2.08
  -5  -4  -2   79.76    2.50
  -5  -4  -2   81.85    2.39
   5   4   2   77.85    2.09
   5   4   2   86.31    2.56
   5   4   2   81.00    2.42
   5   4   2   79.17    2.49
  -6  -4  -2    2.95    0.52
  -6  -4  -2    3.36    0.29
  -6  -4  -2    3.59    0.44
  -6  -4  -2    2.50    0.44
   6   4   2    3.00    0.61
   6   4   2    2.58    0.45
   6   4   2    3.68    0.34
   6   4   2    3.56    0.58
  -7  -4  -2  100.48    3.24
  -7  -4  -2  102.47    3.19
  -7  -4  -2  100.85    2.88
  -7  -4  -2  101.51    2.72
   7   4   2   98.62    3.24
   7   4   2  103.90    2.76
   7   4   2  102.00    3.26
   7   4   2   94.33    3.25
   7   4   2  103.07    2.98
  -8  -4  -2  105.78    3.35
  -8  -4  -2  100.50    2.82
   8   4   2  103.52    3.41
   8   4   2  102.57    3.05
   8   4   2  100.68    3.44
   8   4   2  104.34    2.91
  -9  -4  -2   51.06    2.94
  -9  -4  -2   51.03    1.68
   9   4   2   54.68    1.83
   9   4   2   52.15    2.28
   9   4   2   52.01    1.89
   9   4   2   46.67    2.56
   9   4   2   55.70    1.89
 -10  -4  -2    6.76    1.02
 -10  -4  -2    5.97    0.70
  10   4   2    6.23    1.26
  10   4   2    5.65    1.17
 -11  -4  -2    7.73    1.29
  11   4   2    6.87    1.45
  11   4   2    5.25    1.06
   7  -5  -2   15.74    1.39
   7  -5  -2   16.01    1.47
  -7   5   2   15.54    1.36
  -7   5   2   17.52    1.34
   6  -5  -2    8.32    1.01
   6  -5  -2    7.71    1.02
  -6   5   2    6.71    0.98
  -6   5   2    7.40    0.94
   5  -5  -2   45.12    1.39
   5  -5  -2   51.16    1.93
   5  -5  -2   46.09    1.37
   5  -5  -2   42.74    2.14
   5  -5  -2   47.56    1.99
  -5   5   2   44.44    1.84
  -5   5   2   48.05    1.96
  -5   5   2   47.77    2.02
   4  -5  -2  120.07    3.93
   4  -5  -2  127.09    3.83
   4  -5  -2  124.37    3.66
  -4   5   2  130.68    3.67
  -4   5   2  122.55    3.84
  -4   5   2  120.63    3.84
   3  -5  -2    0.50    0.43
   3  -5  -2    0.25    0.31
   3  -5  -2    0.55    0.27
   3  -5  -2   -0.07    0.24
  -3   5   2   -0.15    0.23
  -3   5   2    0.42    0.30
  -3   5   2    0.30    0.27
   2  -5  -2   61.79    2.01
   2  -5  -2   65.78    2.32
   2  -5  -2   62.38    2.17
  -2   5   2   64.35    2.25
  -2   5   2   64.98    2.14
  -2   5   2   70.02    2.05
  -2   5   2   64.74    2.19
   1  -5  -2   30.52    1.26
   1  -5  -2   30.75    1.38
   1  -5  -2   30.93    1.13
   1  -5  -2   31.17    1.26
  -1   5   2   32.38    1.26
  -1   5   2   31.53    1.25
  -1   5   2   32.27    1.12
  -1   5   2   30.89    1.34
   0  -5  -2   33.29    1.27
   0  -5  -2   32.82    1.21
   0  -5  -2   33.46    1.13
   0  -5  -2   33.29    1.38
   0   5   2   33.86    1.25
   0   5   2   32.04    1.20
   0   5   2   32.96    0.94
   0   5   2   29.29    1.18
   0   5   2   32.33    1.37
  -1  -5  -2   38.87    1.48
  -1  -5  -2   37.02    1.24
  -1  -5  -2   37.19    1.36
  -1  -5  -2   37.29    1.23
   1   5   2   37.90    1.33
   1   5   2   35.29    1.14
   1   5   2   36.31    1.25
  -2  -5  -2   10.45    0.51
  -2  -5  -2   11.03    0.65
  -2  -5  -2   10.48    0.58
  -2  -5  -2   10.93    0.52
  -2  -5  -2   10.13    0.69
   2   5   2   10.99    0.63
   2   5   2    9.60    0.54
   2   5   2   10.96    0.71
   2   5   2   10.44    0.55
  -3  -5  -2  164.44    4.20
  -3  -5  -2  163.30    4.43
  -3  -5  -2  165.82    4.19
  -3  -5  -2  169.79    4.55
  -3  -5  -2  175.47    4.63
   3   5   2  171.24    4.44
   3   5   2  167.83    4.53
   3   5   2  164.14    4.62
   3   5   2  161.81    4.44
  -4  -5  -2  212.23    5.29
  -4  -5  -2  225.91    5.80
  -4  -5  -2  217.24    5.72
  -4  -5  -2  215.47    5.79
  -4  -5  -2  218.53    5.31
   4   5   2  223.84    5.72
   4   5   2  207.19    5.74
   4   5   2  216.13    5.82
  -5  -5  -2   28.83    1.25
  -5  -5  -2   30.41    1.22
  -5  -5  -2   28.19    1.23
   5   5   2   31.54    1.31
   5   5   2   29.76    1.25
   5   5   2   29.88    1.27
  -6  -5  -2    3.34    0.51
  -6  -5  -2    2.40    0.49
  -6  -5  -2    1.84    0.36
   6   5   2    2.50    0.45
   6   5   2    2.68    0.51
   6   5   2    3.01    0.61
  -7  -5  -2   76.21    2.59
  -7  -5  -2   80.89    2.41
  -7  -5  -2   75.03    2.63
   7   5   2   72.20    2.63
   7   5   2   75.14    2.47
  -8  -5  -2   65.23    2.51
  -8  -5  -2   65.66    2.44
  -8  -5  -2   66.90    2.18
   8   5   2   67.63    2.55
   8   5   2   66.00    1.87
   8   5   2   66.92    2.29
  -9  -5  -2   79.54    3.42
   9   5   2   83.81    2.71
   9   5   2   82.72    3.04
   9   5   2   79.74    2.39
 -10  -5  -2   -0.29    0.46
  10   5   2    0.66    0.50
  10   5   2    0.39    0.59
  10   5   2    0.16    0.63
 -11  -5  -2    0.93    0.66
  11   5   2    2.52    0.89
  11   5   2    1.81    0.89
   7  -6  -2    3.25    0.92
   7  -6  -2    3.23    0.82
  -7   6   2    3.71    0.74
  -7   6   2    2.66    0.72
   6  -6  -2   17.00    1.43
   6  -6  -2   18.15    1.45
  -6   6   2   16.72    1.42
  -6   6   2   19.25    1.35
   5  -6  -2   40.59    1.94
   5  -6  -2   43.20    1.84
  -5   6   2   39.01    1.94
  -5   6   2   37.95    1.80
   4  -6  -2  163.47    4.58
   4  -6  -2  155.12    4.74
  -4   6   2  158.23    4.78
  -4   6   2  155.24    4.79
  -4   6   2  155.74    4.53
   3  -6  -2    1.88    0.41
   3  -6  -2    1.93    0.42
   3  -6  -2    1.61    0.59
  -3   6   2    2.64    0.54
   2  -6  -2    5.30    0.61
   2  -6  -2    6.29    0.68
   2  -6  -2    5.17    0.83
   2  -6  -2    5.20    0.73
  -2   6   2    5.45    0.65
  -2   6   2    5.59    0.58
  -2   6   2    4.66    0.64
  -2   6   2    6.17    0.68
   1  -6  -2   89.43    2.89
   1  -6  -2   94.19    2.89
   1  -6  -2   93.45    3.08
   1  -6  -2   95.87    2.74
  -1   6   2   91.00    2.84
  -1   6   2   89.95    3.04
  -1   6   2   94.29    2.72
  -1   6   2   94.64    2.88
   0  -6  -2  147.73    4.38
   0  -6  -2  145.51    4.19
   0  -6  -2  148.42    4.02
   0  -6  -2  149.30    4.12
   0   6   2  146.23    4.38
   0   6   2  150.93    4.01
   0   6   2  150.64    3.71
   0   6   2  148.07    4.12
   0   6   2  151.38    4.16
  -1  -6  -2  162.33    4.68
  -1  -6  -2  162.88    4.36
  -1  -6  -2  161.28    4.34
  -1  -6  -2  154.92    4.49
   1   6   2  164.51    4.34
   1   6   2  170.80    4.19
   1   6   2  164.19    4.72
   1   6   2  160.95    4.36
  -2  -6  -2    2.62    0.34
  -2  -6  -2    2.28    0.42
  -2  -6  -2    1.88    0.32
  -2  -6  -2    2.31    0.51
   2   6   2    2.50    0.36
   2   6   2    1.79    0.32
   2   6   2    1.78    0.32
   2   6   2    2.08    0.48
  -3  -6  -2   49.48    1.74
  -3  -6  -2   48.01    1.43
  -3  -6  -2   48.00    1.82
  -3  -6  -2   49.59    1.43
  -3  -6  -2   48.83    1.65
   3   6   2   47.96    1.70
   3   6   2   47.25    1.62
   3   6   2   50.40    1.65
   3   6   2   47.79    1.85
  -4  -6  -2   95.92    2.93
  -4  -6  -2   91.61    2.77
  -4  -6  -2   91.27    2.37
  -4  -6  -2   90.48    2.36
  -4  -6  -2   92.47    2.84
   4   6   2   87.91    2.76
   4   6   2   91.90    2.76
   4   6   2   93.62    2.84
   4   6   2   92.03    2.94
  -5  -6  -2   72.71    2.40
  -5  -6  -2   74.55    2.40
  -5  -6  -2   72.51    2.40
   5   6   2   72.69    2.47
   5   6   2   70.66    2.39
   5   6   2   71.12    2.36
  -6  -6  -2   22.84    1.14
  -6  -6  -2   20.93    1.11
  -6  -6  -2   19.84    1.10
   6   6   2   20.31    1.16
   6   6   2   21.87    1.19
   6   6   2   20.68    1.16
  -7  -6  -2    1.57    0.42
  -7  -6  -2    1.93    0.43
  -7  -6  -2    1.42    0.39
   7   6   2    1.67    0.65
   7   6   2    1.99    0.49
  -8  -6  -2   10.86    0.95
  -8  -6  -2    9.94    0.97
  -8  -6  -2   11.33    0.90
   8   6   2   10.05    0.96
   8   6   2    9.67    1.05
  -9  -6  -2   19.42    1.36
  -9  -6  -2   15.97    1.14
   9   6   2   18.93    1.27
   9   6   2   19.15    1.38
 -10  -6  -2   37.24    1.94
  10   6   2   36.28    2.06
  10   6   2   37.78    1.82
   6  -7  -2    9.74    1.33
   6  -7  -2    9.63    1.32
  -6   7   2    7.22    1.32
  -6   7   2    8.97    1.20
   5  -7  -2   38.13    1.83
   5  -7  -2   31.86    1.85
  -5   7   2   36.71    1.96
  -5   7   2   31.66    2.01
   4  -7  -2  120.81    3.73
   4  -7  -2  117.67    3.94
  -4   7   2  120.76    3.97
  -4   7   2  119.79    4.00
   3  -7  -2   57.29    2.33
   3  -7  -2   58.93    2.19
  -3   7   2   61.27    2.17
  -3   7   2   64.11    2.40
  -3   7   2   61.58    2.46
   2  -7  -2    0.94    0.34
   2  -7  -2    0.81    0.34
  -2   7   2    0.97    0.36
  -2   7   2    0.82    0.39
  -2   7   2    1.08    0.39
   1  -7  -2   33.86    1.50
   1  -7  -2   33.93    1.36
   1  -7  -2   29.61    1.63
   1  -7  -2   33.27    1.50
  -1   7   2   33.40    1.62
  -1   7   2   33.29    1.32
  -1   7   2   34.44    1.48
  -1   7   2   30.90    1.45
   0  -7  -2  123.64    3.60
   0  -7  -2  118.88    3.49
   0  -7  -2  131.12    3.74
   0   7   2  125.44    3.61
   0   7   2  118.58    3.61
   0   7   2  120.51    3.89
   0   7   2  122.36    3.48
  -1  -7  -2  108.34    3.48
  -1  -7  -2  110.24    3.31
  -1  -7  -2  108.94    3.14
  -1  -7  -2  111.82    3.15
   1   7   2  108.77    3.14
   1   7   2  101.53    2.88
   1   7   2  105.63    3.50
   1   7   2  108.34    3.24
   1   7   2  105.98    3.10
  -2  -7  -2    7.89    0.56
  -2  -7  -2    7.13    0.81
  -2  -7  -2    6.95    0.65
  -2  -7  -2    7.34    0.60
   2   7   2    6.90    0.63
   2   7   2    7.51    0.58
   2   7   2    7.70    0.76
   2   7   2    7.43    0.52
  -3  -7  -2    3.16    0.69
  -3  -7  -2    4.34    0.39
  -3  -7  -2    4.23    0.50
  -3  -7  -2    3.34    0.52
   3   7   2    2.88    0.48
   3   7   2    3.25    0.57
   3   7   2    3.49    0.46
   3   7   2    4.31    0.59
  -4  -7  -2   27.45    1.27
  -4  -7  -2   28.15    1.24
  -4  -7  -2   27.85    0.90
  -4  -7  -2   28.42    1.43
  -4  -7  -2   27.57    0.90
   4   7   2   28.10    1.21
   4   7   2   27.86    1.29
   4   7   2   27.32    1.39
   4   7   2   27.41    1.21
  -5  -7  -2   15.96    0.96
  -5  -7  -2   16.46    0.99
  -5  -7  -2   15.93    1.07
   5   7   2   14.21    0.93
   5   7   2   15.63    1.06
   5   7   2   15.32    1.02
  -6  -7  -2   63.91    2.26
  -6  -7  -2   60.91    2.23
  -6  -7  -2   63.18    2.26
   6   7   2   60.76    2.32
   6   7   2   57.90    2.22
   6   7   2   57.84    2.24
  -7  -7  -2   11.31    0.93
  -7  -7  -2   12.43    0.98
  -7  -7  -2   10.58    0.91
   7   7   2    9.67    0.95
  -8  -7  -2    2.92    0.57
  -8  -7  -2    3.87    0.61
   8   7   2    4.88    0.93
   8   7   2    3.52    0.83
  -9  -7  -2   33.95    1.73
  -9  -7  -2   31.09    1.79
  -9  -7  -2   33.04    1.64
   9   7   2   33.39    1.85
   9   7   2   32.84    1.74
 -10  -7  -2   53.07    2.37
 -10  -7  -2   52.57    2.54
  10   7   2   52.54    2.33
  10   7   2   54.46    2.59
   5  -8  -2   18.87    1.60
   5  -8  -2   21.52    1.56
  -5   8   2   21.04    1.73
  -5   8   2   24.17    1.64
   4  -8  -2   64.03    2.57
   4  -8  -2   64.77    2.73
  -4   8   2   69.13    2.78
  -4   8   2   67.46    2.77
   3  -8  -2  152.53    4.57
   3  -8  -2  154.67    4.82
  -3   8   2  155.04    4.82
  -3   8   2  156.59    4.97
   2  -8  -2    3.42    0.73
   2  -8  -2    3.27    0.63
  -2   8   2    4.34    0.85
  -2   8   2    3.09    0.61
  -2   8   2    3.05    0.56
   1  -8  -2    8.16    0.87
   1  -8  -2    8.68    0.81
  -1   8   2    9.05    0.88
  -1   8   2   10.82    1.01
  -1   8   2    7.68    0.76
   0  -8  -2   49.00    1.95
   0  -8  -2   51.25    2.06
   0  -8  -2   53.89    1.92
   0   8   2   54.03    1.99
   0   8   2   56.88    1.89
   0   8   2   52.61    2.24
  -1  -8  -2   81.81    2.62
  -1  -8  -2   84.00    2.64
  -1  -8  -2   82.77    2.78
   1   8   2   84.84    2.64
   1   8   2   80.34    2.73
   1   8   2   83.81    2.60
   1   8   2   83.99    2.28
   1   8   2   81.31    3.01
  -2  -8  -2   61.82    2.58
  -2  -8  -2   66.90    2.14
  -2  -8  -2   72.72    2.42
  -2  -8  -2   68.54    2.26
   2   8   2   65.54    2.04
   2   8   2   68.77    2.22
   2   8   2   68.42    2.61
   2   8   2   64.12    2.29
  -3  -8  -2   -0.28    0.25
  -3  -8  -2    0.36    0.27
  -3  -8  -2    0.02    0.22
  -3  -8  -2    0.08    0.19
  -3  -8  -2   -0.26    0.39
   3   8   2    0.30    0.23
   3   8   2   -0.09    0.27
   3   8   2    0.49    0.37
   3   8   2    0.17    0.31
  -4  -8  -2   65.92    2.31
  -4  -8  -2   69.65    2.39
  -4  -8  -2   68.70    1.93
  -4  -8  -2   63.93    2.54
   4   8   2   66.80    2.58
   4   8   2   68.22    2.26
   4   8   2   66.38    2.28
   4   8   2   65.99    2.36
  -5  -8  -2   24.08    1.23
  -5  -8  -2   22.93    1.39
  -5  -8  -2   22.19    1.22
   5   8   2   20.98    1.29
   5   8   2   20.52    1.19
   5   8   2   24.33    1.40
   5   8   2   23.69    1.21
  -6  -8  -2   46.52    1.91
  -6  -8  -2   47.20    1.92
  -6  -8  -2   44.61    1.96
   6   8   2   45.81    2.06
   6   8   2   46.68    1.93
  -7  -8  -2   22.08    1.36
  -7  -8  -2   22.74    1.35
  -7  -8  -2   23.69    1.60
   7   8   2   22.67    1.36
   7   8   2   24.19    1.50
  -8  -8  -2    4.04    0.69
  -8  -8  -2    4.91    0.89
   8   8   2    3.84    0.71
   8   8   2    4.04    0.76
  -9  -8  -2   21.44    1.57
  -9  -8  -2   22.46    1.47
   9   8   2   18.38    1.48
   9   8   2   20.26    1.48
 -10  -8  -2   53.42    2.61
 -10  -8  -2   55.63    2.47
  10   8   2   57.22    2.72
  10   8   2   56.04    2.56
   4  -9  -2   33.98    1.88
   4  -9  -2   29.17    1.90
  -4   9   2   32.57    1.99
  -4   9   2   32.03    1.98
   3  -9  -2   68.05    2.64
   3  -9  -2   67.75    2.83
  -3   9   2   71.27    2.86
  -3   9   2   72.11    2.99
   2  -9  -2   11.40    1.14
   2  -9  -2   15.25    1.26
  -2   9   2   13.57    1.22
  -2   9   2   13.43    1.30
   1  -9  -2    0.48    0.40
  -1   9   2    0.57    0.42
  -1   9   2   -0.46    0.66
  -1   9   2    0.94    0.52
   0  -9  -2    6.16    0.85
   0  -9  -2    7.33    0.83
   0   9   2    5.55    0.78
   0   9   2    7.01    1.00
   0   9   2    7.16    0.85
  -1  -9  -2   57.04    2.11
  -1  -9  -2   58.77    2.28
  -1  -9  -2   62.45    2.17
   1   9   2   57.20    2.48
   1   9   2   60.31    2.14
   1   9   2   59.27    1.69
   1   9   2   56.32    2.10
  -2  -9  -2    0.55    0.32
  -2  -9  -2    0.68    0.36
  -2  -9  -2    0.16    0.34
   2   9   2    0.48    0.26
   2   9   2    0.49    0.24
   2   9   2    0.55    0.46
   2   9   2    0.30    0.35
  -3  -9  -2   11.70    0.91
  -3  -9  -2   11.83    0.79
  -3  -9  -2   10.46    0.89
  -3  -9  -2   10.63    0.70
   3   9   2   10.20    1.05
   3   9   2    9.79    0.84
   3   9   2   10.28    0.73
   3   9   2   11.20    0.84
  -4  -9  -2    7.96    0.57
  -4  -9  -2    7.58    0.85
  -4  -9  -2    8.78    0.58
  -4  -9  -2    7.59    0.82
   4   9   2    8.19    0.97
   4   9   2    7.23    0.71
   4   9   2    5.74    0.87
  -5  -9  -2   34.52    1.07
  -5  -9  -2   35.09    1.67
  -5  -9  -2   35.09    1.63
  -5  -9  -2   35.92    1.07
   5   9   2   35.71    1.58
   5   9   2   34.74    1.86
  -6  -9  -2   48.77    2.07
  -6  -9  -2   49.29    2.10
   6   9   2   51.63    2.07
   6   9   2   49.44    2.27
  -7  -9  -2   61.88    2.47
   7   9   2   63.33    2.66
  -8  -9  -2   16.06    1.30
  -8  -9  -2   14.42    1.24
   8   9   2   18.45    1.32
   8   9   2   15.19    1.48
  -9  -9  -2    6.13    0.97
  -9  -9  -2    7.32    1.14
   9   9   2   10.06    1.24
   9   9   2    9.36    1.37
   3 -10  -2   28.80    1.96
   3 -10  -2   28.07    1.85
  -3  10   2   32.90    2.02
  -3  10   2   32.42    2.05
   2 -10  -2   34.96    1.98
   2 -10  -2   37.66    1.93
  -2  10   2   38.72    2.03
  -2  10   2   36.61    2.17
   1 -10  -2    5.03    1.03
   1 -10  -2    5.00    1.02
  -1  10   2    4.92    1.01
  -1  10   2    6.42    1.03
   0 -10  -2    0.37    0.47
   0  10   2   -0.26    0.48
   0  10   2    0.41    0.42
  -1 -10  -2   -0.23    0.42
   1  10   2    0.84    0.23
   1  10   2    0.44    0.22
   1  10   2    0.51    0.45
   1  10   2    0.17    0.41
  -2 -10  -2   46.76    2.09
  -2 -10  -2   49.50    2.00
  -2 -10  -2   48.37    1.90
   2  10   2   50.00    1.60
   2  10   2   49.29    2.39
   2  10   2   46.50    1.61
  -3 -10  -2   23.00    1.36
  -3 -10  -2   23.40    1.16
  -3 -10  -2   25.11    1.41
  -3 -10  -2   24.42    1.13
   3  10   2   23.35    1.10
   3  10   2   24.10    1.13
  -4 -10  -2    7.44    0.64
  -4 -10  -2    8.11    0.93
  -4 -10  -2    7.84    0.68
  -4 -10  -2    8.51    0.91
   4  10   2    9.25    0.89
   4  10   2    6.86    0.79
  -5 -10  -2    8.03    1.00
  -5 -10  -2    9.01    0.97
  -5 -10  -2    7.48    0.54
   5  10   2    9.23    0.90
  -6 -10  -2   20.06    1.37
   6  10   2   19.76    1.28
  -7 -10  -2   81.49    3.07
  -7 -10  -2   80.33    3.00
   7  10   2   82.82    3.33
   7  10   2   81.86    3.03
  -8 -10  -2   65.30    2.74
  -8 -10  -2   63.26    2.60
   8  10   2   62.83    2.89
   8  10   2   64.59    2.72
  -9 -10  -2    6.86    1.21
  -9 -10  -2    6.52    1.30
   9  10   2    8.25    1.35
   9  10   2    6.26    1.44
   1 -11  -2   23.96    1.70
   1 -11  -2   20.89    1.61
  -1  11   2   21.60    1.77
  -1  11   2   21.70    1.61
   0 -11  -2   -0.24    0.55
   0 -11  -2   -0.44    0.61
   0  11   2    1.75    0.64
   0  11   2    0.88    0.63
  -1 -11  -2    0.67    0.59
  -1 -11  -2    1.28    0.60
   1  11   2    0.42    0.52
   1  11   2    1.24    0.64
  -2 -11  -2   30.78    1.62
  -2 -11  -2   27.54    1.70
   2  11   2   29.09    1.93
   2  11   2   29.47    1.17
  -3 -11  -2   25.72    1.54
  -3 -11  -2   22.08    1.29
  -3 -11  -2   23.41    1.48
  -3 -11  -2   25.16    1.23
   3  11   2   21.19    1.17
   3  11   2   23.76    1.15
  -4 -11  -2   17.57    0.98
  -4 -11  -2   14.44    1.29
  -4 -11  -2   17.87    1.10
  -4 -11  -2   16.53    1.46
   4  11   2   14.14    1.13
   4  11   2   16.53    1.07
   4  11   2   17.87    1.54
  -5 -11  -2    9.30    0.68
  -5 -11  -2    8.94    1.08
  -5 -11  -2   11.35    1.20
   5  11   2    9.78    1.34
   5  11   2   10.10    1.00
  -6 -11  -2   20.52    1.38
  -6 -11  -2   17.05    1.42
   6  11   2   20.37    1.69
  -7 -11  -2   41.77    2.06
  -7 -11  -2   42.62    2.14
   7  11   2   43.63    2.10
   7  11   2   40.32    2.39
  -8 -11  -2   34.68    2.09
  -8 -11  -2   38.51    2.00
   8  11   2   36.86    2.05
   8  11   2   34.17    2.32
  -1 -12  -2    0.97    0.69
  -1 -12  -2    0.82    0.67
   1  12   2    1.60    0.82
  -2 -12  -2   10.85    1.34
  -2 -12  -2   11.72    1.37
   2  12   2   11.31    1.52
  -3 -12  -2   40.39    2.01
  -3 -12  -2   37.85    1.66
  -3 -12  -2   37.87    2.02
   3  12   2   38.54    2.37
   3  12   2   35.08    1.51
  -4 -12  -2   26.70    1.33
  -4 -12  -2   29.02    1.76
  -4 -12  -2   27.36    1.74
   4  12   2   28.17    2.07
   4  12   2   29.45    1.45
  -5 -12  -2   10.77    1.26
  -5 -12  -2   11.58    1.45
   5  12   2   11.54    1.59
   5  12   2   10.47    1.07
  -6 -12  -2    0.31    0.53
  -6 -12  -2   -0.64    0.63
   6  12   2    0.48    0.72
   6  12   2    0.49    0.55
   5  11  -3   14.99    1.80
  -5 -11   3   15.39    1.57
  -5 -11   3   15.15    1.22
   4  11  -3    1.48    0.88
  -4 -11   3    1.12    0.66
  -4 -11   3    0.79    0.50
   3  11  -3   10.85    1.13
   3  11  -3   14.13    1.66
  -3 -11   3   11.59    1.08
   2  11  -3   24.79    1.89
   2  11  -3   24.19    1.49
  -2 -11   3   21.16    1.38
  -2 -11   3   23.78    1.75
   1  11  -3   43.54    2.10
   1  11  -3   40.93    2.45
  -1 -11   3   41.54    2.23
   0  11  -3    9.70    1.48
   0  11  -3   10.49    1.37
   0 -11   3    8.08    1.44
   0 -11   3   10.12    1.17
   7  10  -3    4.15    1.05
  -7 -10   3    5.00    1.01
  -7 -10   3    2.87    0.89
   6  10  -3   50.66    2.74
  -6 -10   3   54.02    2.04
  -6 -10   3   52.05    2.51
   5  10  -3   50.04    2.59
  -5 -10   3   49.63    1.95
  -5 -10   3   51.01    2.41
   4  10  -3   26.49    1.87
   4  10  -3   20.09    1.47
   4  10  -3   25.59    1.18
  -4 -10   3   26.22    1.66
  -4 -10   3   25.24    1.32
   3  10  -3    4.16    0.72
   3  10  -3    4.14    0.82
   3  10  -3    2.91    0.78
  -3 -10   3    3.19    0.65
  -3 -10   3    4.83    0.77
  -3 -10   3    3.34    0.58
   2  10  -3   30.81    1.52
   2  10  -3   31.45    2.02
   2  10  -3   31.54    1.41
  -2 -10   3   29.30    1.57
  -2 -10   3   31.17    1.76
  -2 -10   3   33.43    1.53
   1  10  -3   62.87    2.82
   1  10  -3   60.38    2.35
  -1 -10   3   61.49    2.60
  -1 -10   3   60.37    2.32
   0  10  -3   13.74    1.46
   0  10  -3   13.67    1.30
   0 -10   3   13.83    1.36
   0 -10   3   16.65    1.18
  -1  10  -3    4.81    0.88
  -1  10  -3    7.64    1.17
   1 -10   3    6.70    1.02
   1 -10   3    5.68    0.97
  -2  10  -3    2.07    0.66
  -2  10  -3    1.90    0.75
   2 -10   3    2.64    0.80
   2 -10   3    2.52    0.70
   8   9  -3   20.46    2.03
  -8  -9   3   17.83    1.61
  -8  -9   3   14.80    1.19
   7   9  -3    2.94    0.92
  -7  -9   3    3.40    0.78
   6   9  -3   48.71    2.07
   6   9  -3   51.66    2.61
  -6  -9   3   50.24    1.89
  -6  -9   3   50.52    2.37
   5   9  -3   76.03    2.56
   5   9  -3   80.84    3.31
  -5  -9   3   75.03    2.98
  -5  -9   3   79.46    2.56
   4   9  -3   91.65    2.68
   4   9  -3   94.73    3.61
   4   9  -3   90.98    2.92
  -4  -9   3   93.13    2.91
  -4  -9   3   92.96    3.31
  -4  -9   3   94.21    2.67
   3   9  -3   31.21    1.42
   3   9  -3   29.29    1.29
   3   9  -3   29.56    1.85
   3   9  -3   26.04    1.41
  -3  -9   3   31.09    1.30
  -3  -9   3   32.86    1.38
  -3  -9   3   31.07    1.64
   2   9  -3    6.98    1.04
   2   9  -3    7.10    0.80
   2   9  -3    6.87    0.90
   2   9  -3    6.75    0.81
  -2  -9   3    7.90    0.90
  -2  -9   3    7.61    0.76
  -2  -9   3    7.25    1.16
   1   9  -3   35.70    1.64
   1   9  -3   38.32    2.64
   1   9  -3   35.50    1.38
   1   9  -3   35.34    1.64
  -1  -9   3   34.83    1.64
  -1  -9   3   39.84    2.10
  -1  -9   3   39.64    1.60
   0   9  -3   96.35    4.25
   0   9  -3   91.45    2.62
   0   9  -3   89.50    3.07
   0  -9   3   87.40    2.98
   0  -9   3   92.46    3.26
  -1   9  -3   38.09    1.32
  -1   9  -3   43.35    2.29
  -1   9  -3   41.79    1.93
   1  -9   3   44.23    2.05
   1  -9   3   40.99    1.81
  -2   9  -3    0.90    0.56
  -2   9  -3   -0.54    0.47
   2  -9   3   -0.15    0.45
  -3   9  -3    2.49    0.65
  -3   9  -3    1.64    0.71
   3  -9   3    1.16    0.53
   3  -9   3    1.61    0.63
  -4   9  -3   19.09    1.57
  -4   9  -3   18.43    1.67
   4  -9   3   20.60    1.49
   4  -9   3   18.60    1.63
   8   8  -3   45.21    2.52
  -8  -8   3   42.26    2.23
  -8  -8   3   45.53    1.84
   7   8  -3   18.61    1.41
   7   8  -3   21.52    1.75
  -7  -8   3   21.16    1.47
  -7  -8   3   20.31    1.12
   6   8  -3   32.25    1.55
   6   8  -3   33.33    1.99
  -6  -8   3   30.70    1.71
  -6  -8   3   34.10    1.39
   5   8  -3  137.71    3.71
   5   8  -3  124.87    4.82
  -5  -8   3  123.17    3.65
  -5  -8   3  122.51    4.26
   4   8  -3   44.59    1.47
   4   8  -3   43.86    2.18
   4   8  -3   46.29    1.65
  -4  -8   3   43.85    1.64
  -4  -8   3   42.44    1.61
  -4  -8   3   45.56    1.99
   3   8  -3   69.88    2.24
   3   8  -3   65.97    2.32
   3   8  -3   69.65    2.84
   3   8  -3   69.85    2.17
  -3  -8   3   71.33    2.59
  -3  -8   3   69.05    2.25
  -3  -8   3   70.03    2.16
   2   8  -3    1.66    0.53
   2   8  -3    0.87    0.34
   2   8  -3    0.62    0.36
   2   8  -3    0.41    0.30
  -2  -8   3    0.71    0.30
  -2  -8   3    1.19    0.38
  -2  -8   3    0.34    0.35
   1   8  -3   11.38    1.10
   1   8  -3   12.28    0.92
   1   8  -3   11.68    0.89
   1   8  -3   13.06    0.76
  -1  -8   3   11.54    1.01
  -1  -8   3   11.38    0.90
  -1  -8   3   11.82    0.80
   0   8  -3    7.84    0.58
   0   8  -3    6.24    0.82
   0   8  -3    6.87    0.95
   0   8  -3    6.25    0.81
   0  -8   3    7.69    0.85
   0  -8   3    8.48    0.75
   0  -8   3    6.97    0.85
  -1   8  -3    1.69    0.51
  -1   8  -3    1.83    0.53
   1  -8   3    1.74    0.48
  -2   8  -3   17.01    1.29
  -2   8  -3   16.96    1.24
   2  -8   3   15.54    1.10
  -3   8  -3    1.95    0.58
  -3   8  -3    2.10    0.59
   3  -8   3    1.71    0.55
   3  -8   3    2.80    0.66
  -4   8  -3   19.36    1.38
  -4   8  -3   15.06    1.40
   4  -8   3   17.29    1.29
   4  -8   3   15.94    1.39
  -5   8  -3   21.35    1.51
  -5   8  -3   19.94    1.66
   5  -8   3   20.05    1.57
   5  -8   3   19.98    1.73
   9   7  -3   23.40    2.05
  -9  -7   3   18.81    1.61
  -9  -7   3   23.05    1.34
   8   7  -3   80.93    3.71
   8   7  -3   86.83    3.42
  -8  -7   3   81.06    2.71
  -8  -7   3   80.91    3.15
   7   7  -3   52.22    2.10
  -7  -7   3   54.71    2.33
  -7  -7   3   55.08    1.94
   6   7  -3    0.27    0.43
   6   7  -3    0.76    0.59
  -6  -7   3    0.09    0.29
   5   7  -3  117.05    3.44
   5   7  -3  123.04    4.10
  -5  -7   3  120.57    3.86
  -5  -7   3  120.78    3.43
   4   7  -3   89.18    2.64
   4   7  -3   85.73    2.84
   4   7  -3   91.36    3.26
   4   7  -3   86.10    2.86
  -4  -7   3   91.59    2.44
  -4  -7   3   88.34    2.64
  -4  -7   3   88.26    3.01
   3   7  -3   80.60    2.35
   3   7  -3   85.53    2.41
   3   7  -3   76.92    2.95
   3   7  -3   78.75    2.52
  -3  -7   3   82.79    2.77
  -3  -7   3   76.67    2.33
  -3  -7   3   78.70    2.41
   2   7  -3   26.28    1.09
   2   7  -3   27.13    1.16
   2   7  -3   24.94    1.48
   2   7  -3   27.04    1.14
  -2  -7   3   26.68    1.36
  -2  -7   3   26.55    1.11
  -2  -7   3   28.41    1.16
   1   7  -3    2.10    0.34
   1   7  -3    2.63    0.53
   1   7  -3    2.70    0.60
   1   7  -3    1.43    0.45
   1   7  -3    2.14    0.38
  -1  -7   3    1.97    0.53
  -1  -7   3    2.90    0.57
  -1  -7   3    2.47    0.50
  -1  -7   3    3.01    0.46
   0   7  -3   37.35    1.74
   0   7  -3   36.70    1.52
   0   7  -3   37.24    1.26
   0   7  -3   36.84    1.41
   0  -7   3   34.38    1.76
   0  -7   3   35.36    1.41
   0  -7   3   37.92    1.63
   0  -7   3   36.46    1.52
  -1   7  -3   76.60    2.78
  -1   7  -3   71.59    2.54
   1  -7   3   72.47    2.55
   1  -7   3   77.05    2.45
   1  -7   3   77.54    2.64
   1  -7   3   69.49    2.74
  -2   7  -3   26.57    1.40
  -2   7  -3   27.07    1.47
   2  -7   3   26.61    1.40
   2  -7   3   23.95    1.26
   2  -7   3   21.62    1.53
   2  -7   3   25.90    1.28
  -3   7  -3    1.27    0.48
   3  -7   3    1.53    0.42
   3  -7   3    1.42    0.46
  -4   7  -3    4.64    0.82
  -4   7  -3    2.80    0.58
   4  -7   3    2.64    0.69
   4  -7   3    3.11    0.63
  -5   7  -3   64.17    2.46
  -5   7  -3   60.85    2.63
   5  -7   3   61.42    2.50
   5  -7   3   62.37    2.63
  -6   7  -3   45.64    2.07
  -6   7  -3   49.00    2.46
   6  -7   3   44.06    2.28
   6  -7   3   47.47    2.24
   9   6  -3   14.60    1.76
  -9  -6   3   16.81    1.46
  -9  -6   3   17.26    1.19
   8   6  -3   48.87    2.22
   8   6  -3   50.54    2.74
  -8  -6   3   58.08    2.00
  -8  -6   3   51.52    2.31
   7   6  -3   57.98    2.20
   7   6  -3   62.95    2.64
  -7  -6   3   60.65    2.08
  -7  -6   3   61.40    2.45
   6   6  -3    8.69    1.04
   6   6  -3    7.68    0.84
  -6  -6   3    8.78    0.87
  -6  -6   3    8.68    0.67
   5   6  -3   36.09    1.07
   5   6  -3   34.77    1.36
  -5  -6   3   33.86    1.59
  -5  -6   3   34.31    1.29
   4   6  -3   27.74    1.48
   4   6  -3   26.51    1.25
   4   6  -3   27.00    1.07
   4   6  -3   21.08    1.29
   4   6  -3   26.54    0.92
  -4  -6   3   24.96    1.42
  -4  -6   3   26.07    1.30
  -4  -6   3   26.41    0.91
  -4  -6   3   25.06    1.01
   3   6  -3   54.47    1.70
   3   6  -3   56.24    1.93
   3   6  -3   57.11    2.06
   3   6  -3   57.28    1.74
   3   6  -3   53.65    2.21
  -3  -6   3   54.24    1.73
  -3  -6   3   56.72    2.05
  -3  -6   3   56.20    2.19
   2   6  -3   92.73    2.92
   2   6  -3   89.61    2.67
   2   6  -3   92.75    2.62
   2   6  -3   94.09    2.75
   2   6  -3   94.12    3.16
  -2  -6   3   90.51    2.67
  -2  -6   3   95.06    3.11
  -2  -6   3   94.33    2.65
  -2  -6   3   95.06    2.97
   1   6  -3   19.05    0.84
   1   6  -3   18.03    1.03
   1   6  -3   16.73    0.89
   1   6  -3   17.85    1.12
   1   6  -3   17.79    0.81
  -1  -6   3   19.32    0.90
  -1  -6   3   18.35    1.01
  -1  -6   3   18.31    0.88
  -1  -6   3   18.25    1.14
  -1  -6   3   17.63    0.82
   0   6  -3    9.07    0.54
   0   6  -3    7.60    0.65
   0   6  -3    9.04    0.61
   0   6  -3    8.20    0.73
   0   6  -3    8.50    0.79
   0  -6   3    8.28    0.55
   0  -6   3    7.63    0.85
   0  -6   3    8.06    0.65
   0  -6   3    7.55    0.58
   0  -6   3    8.61    0.72
  -1   6  -3   23.03    1.17
  -1   6  -3   23.95    1.22
  -1   6  -3   25.79    1.32
   1  -6   3   27.87    1.41
   1  -6   3   25.64    0.95
   1  -6   3   23.91    1.23
   1  -6   3   24.77    1.11
   1  -6   3   25.04    1.22
  -2   6  -3   83.81    2.90
  -2   6  -3   88.79    2.33
  -2   6  -3   79.19    2.83
  -2   6  -3   83.13    2.81
   2  -6   3   88.65    2.72
   2  -6   3   88.30    2.32
   2  -6   3   80.38    2.82
   2  -6   3   89.47    2.93
   2  -6   3   85.91    2.69
   2  -6   3   84.20    2.84
  -3   6  -3   26.08    1.37
  -3   6  -3   25.15    1.33
  -3   6  -3   25.91    0.85
   3  -6   3   28.10    0.88
   3  -6   3   25.05    1.32
   3  -6   3   26.70    1.44
   3  -6   3   25.61    1.25
   3  -6   3   26.02    1.38
  -4   6  -3    3.11    0.60
  -4   6  -3    2.44    0.51
   4  -6   3    3.02    0.59
   4  -6   3    1.95    0.63
   4  -6   3    3.69    0.67
  -5   6  -3   55.73    2.34
  -5   6  -3   53.33    2.10
   5  -6   3   56.15    2.31
   5  -6   3   50.96    2.46
   5  -6   3   55.56    2.32
  -6   6  -3   83.22    2.80
  -6   6  -3   77.97    3.09
   6  -6   3   77.95    3.06
   6  -6   3   82.75    3.01
   6  -6   3   76.63    3.05
  -7   6  -3   37.77    2.17
  -7   6  -3   37.71    1.71
   7  -6   3   39.04    2.04
   7  -6   3   37.57    2.12
  -9  -5   3    1.57    0.51
  -9  -5   3   -0.25    0.61
   8   5  -3   14.07    1.15
   8   5  -3   13.72    1.38
  -8  -5   3   16.24    0.99
  -8  -5   3   14.26    1.19
   7   5  -3  119.21    2.99
   7   5  -3  107.79    3.40
   7   5  -3  107.70    2.94
   7   5  -3  109.79    3.76
  -7  -5   3  107.32    3.63
  -7  -5   3  113.74    3.30
   6   5  -3    1.83    0.43
   6   5  -3    1.34    0.26
   6   5  -3    1.46    0.53
   6   5  -3    1.53    0.25
  -6  -5   3    1.41    0.33
  -6  -5   3    1.02    0.56
  -6  -5   3    1.38    0.38
   5   5  -3   33.94    1.61
   5   5  -3   34.03    1.05
   5   5  -3   33.53    1.26
   5   5  -3   34.02    1.06
   5   5  -3   30.84    1.49
   5   5  -3   29.50    1.45
  -5  -5   3   32.64    1.49
  -5  -5   3   35.24    1.58
  -5  -5   3   33.35    1.21
   4   5  -3   11.03    0.83
   4   5  -3   13.12    0.58
   4   5  -3   13.20    0.67
   4   5  -3   12.27    0.81
  -4  -5   3   12.48    0.93
  -4  -5   3   11.26    0.53
  -4  -5   3   11.91    0.83
  -4  -5   3   11.85    0.60
   3   5  -3   26.18    1.14
   3   5  -3   25.33    0.94
   3   5  -3   25.69    1.32
   3   5  -3   28.35    0.98
   3   5  -3   28.21    1.24
  -3  -5   3   27.21    0.93
  -3  -5   3   23.61    1.27
  -3  -5   3   27.42    1.23
  -3  -5   3   26.67    1.29
   2   5  -3   65.28    2.37
   2   5  -3   66.86    2.09
   2   5  -3   73.48    1.94
   2   5  -3   66.79    2.21
   2   5  -3   67.89    2.01
  -2  -5   3   66.77    2.23
  -2  -5   3   67.80    2.15
   1   5  -3   10.70    0.82
   1   5  -3   11.98    0.64
   1   5  -3   11.19    0.75
   1   5  -3   11.51    0.66
  -1  -5   3   10.95    0.64
  -1  -5   3   13.16    0.68
  -1  -5   3   11.71    0.58
  -1  -5   3   12.35    0.87
  -1  -5   3   11.78    0.75
   0   5  -3   17.39    0.74
   0   5  -3   15.97    0.96
   0   5  -3   15.79    0.86
   0   5  -3   15.86    0.82
   0   5  -3   16.52    0.70
   0  -5   3   16.46    0.73
   0  -5   3   14.64    0.81
   0  -5   3   15.33    0.73
   0  -5   3   15.01    0.87
   0  -5   3   17.23    0.98
  -1   5  -3    3.90    0.55
  -1   5  -3    3.99    0.52
  -1   5  -3    3.44    0.49
  -1   5  -3    3.03    0.35
   1  -5   3    3.36    0.42
   1  -5   3    4.44    0.43
   1  -5   3    4.68    0.64
   1  -5   3    3.78    0.53
  -2   5  -3   82.57    2.65
  -2   5  -3   84.29    2.26
  -2   5  -3   81.76    2.65
  -2   5  -3   81.29    2.68
   2  -5   3   79.40    2.49
   2  -5   3   83.22    2.68
   2  -5   3   81.99    2.23
   2  -5   3   82.88    2.67
   2  -5   3   81.04    2.51
   2  -5   3   80.86    2.66
  -3   5  -3   31.15    1.02
  -3   5  -3   32.42    1.46
  -3   5  -3   28.78    1.41
  -3   5  -3   31.57    1.40
   3  -5   3   30.26    1.32
   3  -5   3   31.18    1.36
   3  -5   3   33.05    1.45
   3  -5   3   33.52    1.46
   3  -5   3   31.55    1.01
  -4   5  -3   13.75    0.90
  -4   5  -3   14.89    1.06
   4  -5   3   14.09    1.73
   4  -5   3   14.94    0.64
   4  -5   3   17.88    1.06
   4  -5   3   15.21    1.10
   4  -5   3   14.75    0.95
  -5   5  -3    0.43    0.33
  -5   5  -3    0.02    0.34
   5  -5   3   -0.12    0.49
   5  -5   3    0.21    0.38
   5  -5   3    0.00    0.36
  -6   5  -3   33.70    1.46
  -6   5  -3   30.20    1.71
   6  -5   3   35.77    1.71
   6  -5   3   31.42    1.17
   6  -5   3   32.14    1.66
   6  -5   3   32.50    1.71
  -7   5  -3   36.68    1.55
  -7   5  -3   37.80    1.96
   7  -5   3   35.36    1.40
   7  -5   3   34.84    1.94
   7  -5   3   37.16    1.91
  -8   5  -3   42.80    2.30
   8  -5   3   46.21    2.38
   8  -5   3   43.03    2.28
   9   4  -3   -0.75    0.48
   9   4  -3    0.12    0.70
  -9  -4   3    0.60    0.49
  -9  -4   3   -0.45    0.55
   8   4  -3    2.05    0.83
   8   4  -3    2.67    0.50
   8   4  -3    4.95    1.08
  -8  -4   3    2.98    0.50
  -8  -4   3    3.46    0.67
   7   4  -3    3.07    0.59
   7   4  -3    3.09    0.66
   7   4  -3    3.78    0.61
  -7  -4   3    2.69    0.51
   6   4  -3   36.23    1.69
   6   4  -3   33.70    1.23
   6   4  -3   34.25    1.44
   6   4  -3   32.62    1.32
  -6  -4   3   35.93    1.32
  -6  -4   3   32.52    1.57
  -6  -4   3   35.27    1.56
   5   4  -3  106.15    3.37
   5   4  -3  108.37    3.40
   5   4  -3  113.48    2.97
   5   4  -3  113.00    3.55
   5   4  -3  119.42    3.02
   5   4  -3  113.49    3.17
  -5  -4   3  109.08    3.47
  -5  -4   3  112.51    3.42
  -5  -4   3  112.12    3.11
   4   4  -3    0.04    0.25
   4   4  -3    0.43    0.24
   4   4  -3   -0.07    0.15
   4   4  -3    0.20    0.30
  -4  -4   3    0.17    0.25
  -4  -4   3    0.09    0.19
  -4  -4   3   -0.11    0.14
  -4  -4   3    0.15    0.14
   3   4  -3    0.56    0.17
   3   4  -3    0.09    0.21
   3   4  -3    0.36    0.18
   3   4  -3    0.11    0.26
   3   4  -3    0.16    0.22
  -3  -4   3    0.47    0.21
  -3  -4   3    0.57    0.30
  -3  -4   3    0.23    0.19
  -3  -4   3    0.54    0.17
  -3  -4   3    0.54    0.14
   2   4  -3  132.51    3.58
   2   4  -3  132.00    3.35
   2   4  -3  131.87    3.65
   2   4  -3  124.73    3.57
   2   4  -3  116.22    3.76
  -2  -4   3  131.73    3.68
  -2  -4   3  138.29    3.81
  -2  -4   3  129.57    3.61
  -2  -4   3  137.89    3.47
  -2  -4   3  129.51    3.36
   1   4  -3  236.61    6.56
   1   4  -3  241.76    6.29
   1   4  -3  251.98    6.13
   1   4  -3  257.56    6.32
   1   4  -3  252.15    6.44
  -1  -4   3  239.29    6.15
  -1  -4   3  248.20    6.33
  -1  -4   3  243.82    6.32
  -1  -4   3  240.87    6.43
  -1  -4   3  260.49    6.58
   0   4  -3    0.59    0.24
   0   4  -3    0.29    0.16
   0   4  -3    0.44    0.23
   0   4  -3    0.26    0.14
   0   4  -3    0.58    0.21
   0  -4   3    0.39    0.26
   0  -4   3    0.21    0.20
   0  -4   3    0.31    0.20
   0  -4   3    0.10    0.15
  -1   4  -3    0.10    0.19
  -1   4  -3   -0.02    0.16
  -1   4  -3   -0.09    0.12
   1  -4   3    0.17    0.18
   1  -4   3    0.04    0.16
   1  -4   3    0.00    0.21
   1  -4   3   -0.17    0.14
   1  -4   3    0.13    0.18
  -2   4  -3   -0.02    0.21
  -2   4  -3    0.26    0.21
  -2   4  -3    0.24    0.15
  -2   4  -3    0.09    0.17
   2  -4   3    0.36    0.21
   2  -4   3    0.02    0.25
   2  -4   3    0.21    0.16
   2  -4   3    0.15    0.22
   2  -4   3    0.19    0.24
   2  -4   3    0.12    0.15
  -3   4  -3  100.74    3.00
  -3   4  -3   96.40    3.04
  -3   4  -3  102.98    2.70
  -3   4  -3   99.76    3.09
   3  -4   3  102.24    2.66
   3  -4   3   99.79    2.98
   3  -4   3   97.45    2.98
   3  -4   3   98.75    2.95
   3  -4   3   97.14    3.08
   3  -4   3  101.53    3.08
  -4   4  -3    4.34    0.70
  -4   4  -3    4.69    0.51
  -4   4  -3    3.85    0.62
   4  -4   3    4.47    0.60
   4  -4   3    3.32    0.52
   4  -4   3    4.33    0.71
   4  -4   3    2.90    0.52
  -5   4  -3    0.54    0.32
  -5   4  -3    0.44    0.27
   5  -4   3    0.59    0.37
   5  -4   3    0.56    0.27
   5  -4   3    0.99    0.32
   5  -4   3    0.85    0.41
  -6   4  -3   17.33    0.94
  -6   4  -3   19.70    1.26
   6  -4   3   16.75    1.12
   6  -4   3   18.72    1.14
   6  -4   3   18.37    1.24
   6  -4   3   17.06    0.88
  -7   4  -3   62.87    2.50
  -7   4  -3   58.54    2.01
   7  -4   3   65.09    2.48
   7  -4   3   60.19    1.98
   7  -4   3   55.82    2.44
   7  -4   3   58.75    2.18
  -8   4  -3    7.73    0.87
  -8   4  -3    9.28    1.27
   8  -4   3    9.40    1.26
   8  -4   3    8.55    1.02
   8  -4   3    9.41    1.16
   9   3  -3    8.43    1.18
   9   3  -3    9.94    1.37
  -9  -3   3    6.40    0.98
   8   3  -3    1.73    0.50
   8   3  -3    0.37    0.45
   8   3  -3    1.13    0.57
  -8  -3   3    0.36    0.37
   7   3  -3   78.92    2.90
   7   3  -3   74.76    2.67
   7   3  -3   82.64    2.88
   7   3  -3   77.68    2.46
   7   3  -3   81.46    2.46
  -7  -3   3   83.03    2.57
  -7  -3   3   81.20    2.81
   6   3  -3  121.55    3.38
   6   3  -3  115.63    3.16
   6   3  -3  117.21    3.63
   6   3  -3  105.94    3.16
   6   3  -3  104.46    3.49
  -6  -3   3  114.88    3.53
  -6  -3   3  116.60    3.27
   5   3  -3  103.47    3.16
   5   3  -3  100.71    2.95
   5   3  -3  104.20    3.27
   5   3  -3  101.38    3.13
   5   3  -3  106.64    2.85
  -5  -3   3  105.64    3.17
  -5  -3   3   99.22    3.17
  -5  -3   3  102.92    2.90
   4   3  -3   45.23    1.63
   4   3  -3   46.67    1.42
   4   3  -3   39.02    1.46
   4   3  -3   46.47    1.64
   4   3  -3   46.23    1.74
  -4  -3   3   43.99    1.68
  -4  -3   3   46.82    1.41
  -4  -3   3   44.93    1.63
   3   3  -3    7.12    0.40
   3   3  -3    7.78    0.57
   3   3  -3    7.03    0.44
   3   3  -3    6.39    0.61
   3   3  -3    7.79    0.56
  -3  -3   3    6.88    0.37
  -3  -3   3    7.51    0.55
  -3  -3   3    8.10    0.42
  -3  -3   3    7.52    0.62
  -3  -3   3    7.18    0.57
   2   3  -3  189.78    4.98
   2   3  -3  196.91    5.18
   2   3  -3  188.11    4.71
   2   3  -3  187.47    4.86
   2   3  -3  192.66    5.02
  -2  -3   3  191.31    4.84
  -2  -3   3  191.79    4.71
  -2  -3   3  197.64    5.15
  -2  -3   3  184.17    5.01
  -2  -3   3  185.62    5.00
   1   3  -3   90.96    2.29
   1   3  -3   89.01    2.50
   1   3  -3   91.89    2.58
   1   3  -3   77.92    2.56
   1   3  -3   95.81    2.73
  -1  -3   3   95.15    2.69
  -1  -3   3   89.37    2.31
  -1  -3   3   87.66    2.57
  -1  -3   3   91.41    2.49
  -1  -3   3   90.03    2.52
   0   3  -3  133.31    3.55
   0   3  -3  129.22    3.66
   0   3  -3  137.84    3.60
   0   3  -3  129.04    3.46
   0  -3   3  131.08    3.57
   0  -3   3  135.68    3.36
   0  -3   3  130.16    3.59
   0  -3   3  135.07    3.66
   0  -3   3  125.69    3.47
  -1   3  -3    2.60    0.33
  -1   3  -3    1.85    0.33
  -1   3  -3    2.48    0.28
  -1   3  -3    2.36    0.35
   1  -3   3    2.02    0.33
   1  -3   3    1.57    0.26
   1  -3   3    1.97    0.36
   1  -3   3    2.41    0.27
   1  -3   3    1.98    0.35
  -2   3  -3   30.01    1.15
  -2   3  -3   31.89    1.00
  -2   3  -3   30.44    1.19
   2  -3   3   30.96    1.21
   2  -3   3   29.12    1.17
   2  -3   3   30.48    1.09
   2  -3   3   26.82    1.11
   2  -3   3   28.70    1.06
   2  -3   3   31.00    0.98
  -3   3  -3   54.02    1.79
  -3   3  -3   50.63    1.79
  -3   3  -3   50.09    1.67
  -3   3  -3   54.00    1.54
   3  -3   3   51.55    1.68
   3  -3   3   47.53    1.52
   3  -3   3   48.62    1.76
   3  -3   3   48.93    1.79
   3  -3   3   51.34    1.71
   3  -3   3   49.88    1.67
  -4   3  -3   63.97    2.17
  -4   3  -3   61.60    1.94
  -4   3  -3   61.85    2.16
   4  -3   3   63.44    1.97
   4  -3   3   60.83    2.06
   4  -3   3   61.34    2.10
   4  -3   3   62.04    2.15
   4  -3   3   61.65    1.83
   4  -3   3   62.35    2.18
  -5   3  -3   42.17    1.77
  -5   3  -3   44.25    1.49
  -5   3  -3   46.23    1.80
   5  -3   3   43.24    1.75
   5  -3   3   43.91    1.55
   5  -3   3   43.43    1.79
   5  -3   3   43.13    1.81
   5  -3   3   44.88    1.49
   5  -3   3   46.40    1.74
  -6   3  -3    1.65    0.29
  -6   3  -3    0.76    0.37
   6  -3   3    1.75    0.37
   6  -3   3    1.03    0.36
   6  -3   3    1.36    0.39
   6  -3   3    1.18    0.42
  -7   3  -3   44.67    2.14
  -7   3  -3   42.76    1.48
   7  -3   3   47.59    1.66
   7  -3   3   43.40    1.98
   7  -3   3   42.71    1.66
  -8   3  -3   70.70    2.72
  -8   3  -3   62.58    2.05
   8  -3   3   66.19    2.67
   8  -3   3   66.24    2.76
   8  -3   3   69.58    2.36
  -9   3  -3   81.00    3.18
   9  -3   3   77.77    2.79
   9  -3   3   76.25    3.14
   9  -3   3   83.37    3.32
   9   2  -3    7.56    1.26
   9   2  -3    6.35    1.29
   9   2  -3    5.62    1.15
   8   2  -3   18.58    1.32
   8   2  -3   19.66    2.02
   8   2  -3   21.68    1.50
   8   2  -3   21.01    1.25
  -8  -2   3   22.28    1.21
   7   2  -3    2.75    0.58
   7   2  -3    1.98    0.50
   7   2  -3    2.04    0.65
   7   2  -3    3.00    0.61
  -7  -2   3    2.00    0.51
  -7  -2   3    1.97    0.43
   6   2  -3   84.28    2.90
   6   2  -3   85.60    2.89
   6   2  -3   85.56    2.60
   6   2  -3   83.49    2.82
   6   2  -3   86.91    2.86
   6   2  -3   89.84    2.61
   6   2  -3   86.54    2.72
  -6  -2   3   88.51    2.65
  -6  -2   3   89.24    2.84
   5   2  -3  152.94    4.34
   5   2  -3  150.66    4.00
   5   2  -3  151.90    4.36
   5   2  -3  151.07    4.03
   5   2  -3  148.37    4.08
   5   2  -3  149.30    4.23
   5   2  -3  144.79    4.21
  -5  -2   3  146.96    4.23
  -5  -2   3  146.44    4.02
   4   2  -3  298.18    7.36
   4   2  -3  293.68    7.54
   4   2  -3  291.15    7.54
   4   2  -3  264.65    7.46
   4   2  -3  299.34    7.67
  -4  -2   3  290.11    7.55
  -4  -2   3  302.76    7.63
  -4  -2   3  296.92    7.32
   3   2  -3   18.70    0.75
   3   2  -3   20.25    0.89
   3   2  -3   19.34    0.71
   3   2  -3   19.58    0.86
   3   2  -3   20.44    0.97
  -3  -2   3   20.32    0.69
  -3  -2   3   20.28    0.75
  -3  -2   3   18.15    0.83
  -3  -2   3   19.07    0.92
  -3  -2   3   18.81    0.88
   2   2  -3   39.48    1.25
   2   2  -3   40.16    1.33
   2   2  -3   40.61    1.34
   2   2  -3   41.36    1.45
   2   2  -3   42.16    1.12
  -2  -2   3   41.01    1.24
  -2  -2   3   41.91    1.44
  -2  -2   3   39.99    1.34
  -2  -2   3   39.27    1.36
  -2  -2   3   40.76    1.10
   1   2  -3   62.79    1.99
   1   2  -3   64.02    1.83
  -1  -2   3   65.60    1.98
  -1  -2   3   64.46    1.82
  -1  -2   3   63.79    1.87
  -1  -2   3   64.25    1.87
   0   2  -3    5.86    0.40
   0   2  -3    5.32    0.47
   0   2  -3    6.05    0.36
   0   2  -3    5.42    0.42
   0  -2   3    6.28    0.26
   0  -2   3    5.81    0.25
   0  -2   3    6.13    0.38
   0  -2   3    5.41    0.37
   0  -2   3    6.57    0.43
   0  -2   3    6.21    0.39
  -1   2  -3   14.28    0.69
  -1   2  -3   14.75    0.67
  -1   2  -3   15.37    0.60
  -1   2  -3   15.54    0.67
   1  -2   3   14.71    0.68
   1  -2   3   15.23    0.67
   1  -2   3   15.56    0.57
   1  -2   3   13.88    0.67
   1  -2   3   16.10    0.61
   1  -2   3   15.90    0.58
  -2   2  -3    5.99    0.47
  -2   2  -3    6.10    0.42
  -2   2  -3    5.95    0.38
  -2   2  -3    5.49    0.39
  -2   2  -3    5.28    0.43
   2  -2   3    6.45    0.42
   2  -2   3    6.16    0.38
   2  -2   3    6.14    0.45
  -3   2  -3   20.70    0.88
  -3   2  -3   22.10    0.82
  -3   2  -3   21.00    0.80
  -3   2  -3   20.30    0.95
  -3   2  -3   21.00    0.95
   3  -2   3   21.55    0.90
   3  -2   3   20.81    0.81
   3  -2   3   19.97    0.93
  -4   2  -3   78.83    2.49
  -4   2  -3   78.88    2.24
  -4   2  -3   77.95    2.20
  -4   2  -3   79.41    2.43
  -4   2  -3   71.00    2.44
   4  -2   3   80.46    2.45
   4  -2   3   77.69    2.25
   4  -2   3   80.82    2.51
   4  -2   3   79.05    2.21
  -5   2  -3  103.92    3.17
  -5   2  -3   96.30    3.13
  -5   2  -3  103.07    3.12
  -5   2  -3  104.36    2.79
   5  -2   3   98.14    3.12
   5  -2   3  103.06    2.80
   5  -2   3  104.93    3.20
   5  -2   3   99.73    2.90
   5  -2   3  107.58    3.21
  -6   2  -3    5.25    0.68
  -6   2  -3    5.49    0.67
  -6   2  -3    4.72    0.42
   6  -2   3    5.65    0.53
   6  -2   3    5.22    0.60
   6  -2   3    4.30    0.70
   6  -2   3    3.99    0.81
  -7   2  -3   31.65    1.55
  -7   2  -3   30.90    1.10
   7  -2   3   29.43    1.34
   7  -2   3   31.24    1.60
   7  -2   3   31.64    1.16
   8  -2   3   65.26    2.03
   8  -2   3   66.16    2.68
   8  -2   3   73.16    2.06
   8  -2   3   66.69    2.37
  -9   2  -3   12.25    1.35
   9  -2   3   13.82    1.40
   9  -2   3   14.00    1.23
   9  -2   3   13.89    1.42
   9   1  -3   26.54    1.84
   9   1  -3   30.66    1.89
   9   1  -3   31.18    1.78
   9   1  -3   29.96    1.79
   8   1  -3    4.43    0.79
   8   1  -3    3.95    0.74
   8   1  -3    5.03    0.75
   8   1  -3    6.46    1.09
   7   1  -3   11.21    1.06
   7   1  -3   12.21    1.00
   7   1  -3   11.63    1.03
   7   1  -3   11.96    1.07
   7   1  -3   11.80    1.07
   7   1  -3   10.70    1.28
   6   1  -3   25.58    1.31
   6   1  -3   24.13    1.20
   6   1  -3   23.05    1.15
   6   1  -3   23.90    1.27
   6   1  -3   27.32    1.21
   6   1  -3   26.02    1.34
   6   1  -3   23.05    1.27
  -6  -1   3   25.82    1.15
   5   1  -3   85.33    2.79
   5   1  -3   91.86    2.63
   5   1  -3   89.83    2.64
   5   1  -3   88.99    2.65
   5   1  -3   89.17    2.73
   5   1  -3   88.73    2.85
   5   1  -3   86.93    2.74
  -5  -1   3   89.24    2.75
  -5  -1   3   87.55    2.61
   4   1  -3  136.48    4.10
   4   1  -3  148.10    4.14
   4   1  -3  150.60    3.92
   4   1  -3  145.75    3.90
   4   1  -3  149.81    4.02
   4   1  -3  139.84    3.91
   4   1  -3  149.63    4.03
  -4  -1   3  144.57    4.01
  -4  -1   3  148.51    3.88
   3   1  -3   24.63    0.94
   3   1  -3   25.12    1.09
   3   1  -3   25.38    1.00
   3   1  -3   21.82    1.03
   3   1  -3   25.63    0.88
   3   1  -3   25.13    0.97
  -3  -1   3   25.87    1.02
  -3  -1   3   26.03    0.86
  -3  -1   3   25.15    0.96
   2   1  -3    2.92    0.30
   2   1  -3    3.18    0.36
   2   1  -3    3.64    0.35
   2   1  -3    3.50    0.31
   2   1  -3    3.43    0.24
  -2  -1   3    3.30    0.37
  -2  -1   3    3.38    0.29
  -2  -1   3    3.48    0.33
   1   1  -3    6.42    0.38
   1   1  -3    6.04    0.37
   1   1  -3    6.13    0.35
  -1  -1   3    6.07    0.36
  -1  -1   3    5.72    0.35
  -1  -1   3    5.46    0.44
   0   1  -3   63.07    1.57
   0   1  -3   65.24    1.79
   0   1  -3   64.72    1.77
   0   1  -3   60.05    1.83
   0   1  -3   64.01    1.81
   0  -1   3   64.30    1.77
   0  -1   3   60.67    1.79
   0  -1   3   65.46    1.85
   0  -1   3   64.73    1.78
  -1   1  -3   73.77    2.19
  -1   1  -3   79.96    2.14
  -1   1  -3   77.67    2.03
  -1   1  -3   79.60    2.14
  -1   1  -3   78.83    2.12
   1  -1   3   77.55    2.04
   1  -1   3   76.88    2.13
   1  -1   3   75.85    2.13
   1  -1   3   76.39    2.18
   1  -1   3   80.20    2.12
  -2   1  -3    1.59    0.23
  -2   1  -3    1.33    0.22
  -2   1  -3    1.61    0.21
  -2   1  -3    1.93    0.30
   2  -1   3    1.44    0.22
   2  -1   3    1.51    0.23
   2  -1   3    1.58    0.25
   2  -1   3    1.56    0.27
   2  -1   3    1.04    0.20
  -3   1  -3   15.18    0.64
  -3   1  -3   14.07    0.53
  -3   1  -3   14.06    0.71
  -3   1  -3   13.62    0.69
  -3   1  -3   14.16    0.67
   3  -1   3   14.32    0.72
   3  -1   3   13.93    0.74
   3  -1   3   13.90    0.53
   3  -1   3   14.76    0.73
   3  -1   3   14.22    0.68
  -4   1  -3  158.69    4.36
  -4   1  -3  159.75    4.40
  -4   1  -3  162.20    4.25
  -4   1  -3  156.87    4.02
   4  -1   3  164.76    4.27
   4  -1   3  159.10    4.40
   4  -1   3  157.38    4.03
   4  -1   3  165.12    4.39
   4  -1   3  165.94    4.42
  -5   1  -3  163.24    4.46
  -5   1  -3  159.79    3.98
  -5   1  -3  161.10    4.45
  -5   1  -3  157.80    4.48
   5  -1   3  154.79    4.48
   5  -1   3  155.87    4.46
   5  -1   3  162.44    4.49
   5  -1   3  160.43    4.30
   5  -1   3  158.38    4.00
  -6   1  -3   57.71    2.12
  -6   1  -3   56.30    2.06
  -6   1  -3   57.00    2.04
   6  -1   3   55.15    2.10
   6  -1   3   57.93    2.12
   6  -1   3   59.88    1.95
   6  -1   3   56.00    2.10
  -7   1  -3    1.88    0.45
  -7   1  -3    2.42    0.47
   7  -1   3    1.78    0.42
   7  -1   3    2.37    0.55
  -8   1  -3   33.59    1.61
  -8   1  -3   32.07    1.66
   8  -1   3   30.65    1.52
   8  -1   3   31.74    1.74
  -9   1  -3    8.92    1.06
  -9   1  -3    5.63    1.06
   9  -1   3    8.26    1.19
   9  -1   3    8.67    1.09
 -10   1  -3   22.13    1.62
  10  -1   3   21.84    1.70
  10  -1   3   20.74    1.83
   9   0  -3   70.18    2.94
   9   0  -3   71.76    2.96
   9   0  -3   71.74    2.84
   9   0  -3   74.69    4.00
   8   0  -3   32.18    1.73
   8   0  -3   27.98    1.93
   8   0  -3   32.30    1.75
   8   0  -3   31.15    1.66
   7   0  -3   48.17    1.99
   7   0  -3   45.28    1.93
   7   0  -3   46.15    1.88
   7   0  -3   45.44    1.85
   7   0  -3   43.29    2.02
   7   0  -3   42.30    1.92
   6   0  -3    1.10    0.36
   6   0  -3    1.37    0.36
   6   0  -3    0.29    0.46
   6   0  -3    0.68    0.36
   6   0  -3    0.53    0.43
   6   0  -3    0.71    0.44
   6   0  -3    0.54    0.44
   5   0  -3   68.39    2.28
   5   0  -3   70.70    2.26
   5   0  -3   70.04    2.26
   5   0  -3   72.71    2.41
   5   0  -3   69.25    2.30
   5   0  -3   70.20    2.37
   5   0  -3   69.26    2.22
   5   0  -3   72.51    2.27
   5   0  -3   71.38    2.27
   4   0  -3   39.05    1.50
   4   0  -3   38.38    1.49
   4   0  -3   38.32    1.36
   4   0  -3   37.76    1.33
   4   0  -3   40.02    1.40
   4   0  -3   37.76    1.37
   4   0  -3   38.64    1.39
   4   0  -3   37.93    1.39
  -4   0   3   38.95    1.39
   3   0  -3   26.27    1.07
   3   0  -3   26.00    0.98
   3   0  -3   24.81    0.99
   3   0  -3   25.91    0.92
   3   0  -3   27.27    1.00
   3   0  -3   27.27    1.12
   3   0  -3   25.80    0.98
  -3   0   3   25.44    0.99
  -3   0   3   25.69    0.97
   2   0  -3   20.77    0.84
   2   0  -3   22.45    0.74
   2   0  -3   21.75    0.91
   2   0  -3   21.83    0.74
   2   0  -3   22.53    0.85
   2   0  -3   21.83    0.78
   2   0  -3   20.92    0.89
  -2   0   3   21.94    0.78
  -2   0   3   21.09    0.82
  -2   0   3   21.53    0.81
   1   0  -3    0.29    0.08
   1   0  -3    0.43    0.12
   1   0  -3    0.43    0.11
   1   0  -3    0.47    0.17
  -1   0   3    0.68    0.14
  -1   0   3    0.35    0.12
  -1   0   3    0.19    0.12
  -1   0   3    0.36    0.08
   0   0  -3   73.38    2.08
   0   0  -3   74.19    1.94
   0   0  -3   75.55    1.89
   0   0  -3   76.74    2.10
   0   0  -3   74.63    2.06
   0   0   3   71.07    1.87
   0   0   3   78.03    2.06
   0   0   3   73.51    1.94
   0   0   3   74.93    2.03
  -1   0  -3    1.31    0.21
  -1   0  -3    1.02    0.18
  -1   0  -3    1.23    0.20
  -1   0  -3    1.08    0.15
  -1   0  -3    1.25    0.17
   1   0   3    1.25    0.21
   1   0   3    1.11    0.18
   1   0   3    1.30    0.15
   1   0   3    1.01    0.15
  -2   0  -3   67.55    2.02
  -2   0  -3   70.61    1.97
  -2   0  -3   70.32    1.95
  -2   0  -3   68.44    1.83
  -2   0  -3   72.63    1.98
   2   0   3   70.26    1.97
   2   0   3   74.45    1.98
   2   0   3   69.31    2.00
   2   0   3   70.40    1.96
  -3   0  -3  220.48    5.67
  -3   0  -3  222.63    5.66
  -3   0  -3  226.98    5.68
  -3   0  -3  206.04    5.75
   3   0   3  223.16    5.68
   3   0   3  219.23    5.67
   3   0   3  221.42    5.63
   3   0   3  228.12    5.69
  -4   0  -3   97.03    2.80
  -4   0  -3   97.75    2.78
  -4   0  -3   95.88    2.71
  -4   0  -3   95.30    2.75
   4   0   3   97.87    2.80
   4   0   3   94.94    2.76
   4   0   3   94.17    2.72
   4   0   3   95.24    2.80
  -5   0  -3   99.77    3.09
  -5   0  -3  104.28    3.09
  -5   0  -3  104.56    3.04
   5   0   3  103.12    3.01
   5   0   3  102.23    3.10
   5   0   3  108.10    3.08
   5   0   3  108.11    3.14
  -6   0  -3  119.64    3.48
  -6   0  -3  120.22    3.56
   6   0   3  118.68    3.50
   6   0   3  117.59    3.59
   6   0   3  117.80    3.60
   6   0   3  117.22    3.45
  -7   0  -3   39.78    1.69
  -7   0  -3   40.89    1.63
   7   0   3   40.17    1.78
   7   0   3   40.99    1.63
   7   0   3   36.07    1.67
  -8   0  -3   -0.15    0.34
  -8   0  -3    0.07    0.40
   8   0   3    0.67    0.43
   8   0   3    0.20    0.45
  -9   0  -3   11.07    1.01
  -9   0  -3   11.55    1.15
   9   0   3    7.62    1.11
   9   0   3    8.93    1.14
 -10   0  -3   11.69    1.21
 -10   0  -3   10.78    1.30
  10   0   3    8.30    1.64
  10   0   3    9.90    1.39
   9  -1  -3   10.37    1.53
   9  -1  -3   11.10    1.50
   9  -1  -3    9.15    1.50
   9  -1  -3    8.42    1.36
   8  -1  -3    3.94    0.76
   8  -1  -3    2.82    0.72
   8  -1  -3    3.57    0.75
   7  -1  -3   28.67    1.50
   7  -1  -3   30.05    1.57
   7  -1  -3   32.65    1.61
   7  -1  -3   30.40    1.61
   7  -1  -3   29.13    1.59
   7  -1  -3   32.37    1.78
   6  -1  -3   47.73    2.00
   6  -1  -3   47.10    1.95
   6  -1  -3   49.68    1.86
   6  -1  -3   45.98    1.91
   6  -1  -3   47.90    1.91
   6  -1  -3   48.26    1.83
   6  -1  -3   52.08    1.95
   6  -1  -3   48.13    1.90
   5  -1  -3    0.68    0.27
   5  -1  -3    1.17    0.35
   5  -1  -3    0.84    0.37
   5  -1  -3    1.05    0.36
   5  -1  -3    0.74    0.36
   5  -1  -3    1.46    0.36
   5  -1  -3    0.99    0.40
   4  -1  -3  102.62    2.95
   4  -1  -3   99.73    2.93
   4  -1  -3  102.56    2.94
   4  -1  -3  101.91    2.89
   4  -1  -3  102.22    3.00
   4  -1  -3  102.56    2.94
   4  -1  -3  100.55    3.09
   4  -1  -3  105.22    3.00
  -4   1   3   97.63    3.05
   3  -1  -3  138.02    3.64
   3  -1  -3  135.79    3.63
   3  -1  -3  134.23    3.71
   3  -1  -3  136.77    3.61
   3  -1  -3  132.87    3.61
   3  -1  -3  136.62    3.62
   3  -1  -3  134.09    3.71
   3  -1  -3  136.64    3.81
  -3   1   3  133.62    3.62
  -3   1   3  132.90    3.80
   2  -1  -3  131.30    3.57
   2  -1  -3  133.04    3.67
   2  -1  -3  134.92    3.59
   2  -1  -3  134.12    3.44
   2  -1  -3  134.75    3.50
  -2   1   3  135.00    3.53
  -2   1   3  129.44    3.66
   1  -1  -3    2.64    0.25
   1  -1  -3    2.76    0.31
   1  -1  -3    3.01    0.20
   1  -1  -3    2.75    0.23
  -1   1   3    2.69    0.28
  -1   1   3    2.37    0.22
  -1   1   3    2.41    0.34
  -1   1   3    2.96    0.19
  -1   1   3    2.38    0.24
   0  -1  -3    6.16    0.38
   0  -1  -3    6.22    0.35
   0  -1  -3    6.39    0.22
   0  -1  -3    6.66    0.40
   0  -1  -3    5.75    0.30
   0   1   3    6.14    0.22
   0   1   3    6.87    0.38
   0   1   3    6.34    0.34
   0   1   3    7.21    0.40
   0   1   3    6.25    0.30
  -1  -1  -3  929.89   22.28
  -1  -1  -3  913.75   22.15
  -1  -1  -3  936.40   22.31
  -1  -1  -3 1000.00   22.31
  -1  -1  -3  906.62   22.24
   1   1   3  952.29   22.29
   1   1   3  923.25   22.14
   1   1   3  885.15   22.23
   1   1   3  871.40   22.26
   1   1   3  930.44   22.30
  -2  -1  -3  317.58    7.70
  -2  -1  -3  310.86    7.62
  -2  -1  -3  306.18    7.67
  -2  -1  -3  308.04    7.67
  -2  -1  -3  300.08    7.54
   2   1   3  306.73    7.67
   2   1   3  307.87    7.54
   2   1   3  321.20    7.62
   2   1   3  308.53    7.67
   2   1   3  308.73    7.69
  -3  -1  -3    0.39    0.13
  -3  -1  -3    0.51    0.19
  -3  -1  -3    0.25    0.16
  -3  -1  -3    0.50    0.14
   3   1   3    0.65    0.17
   3   1   3    0.41    0.16
   3   1   3    0.34    0.14
   3   1   3    0.32    0.14
  -4  -1  -3    0.35    0.20
  -4  -1  -3    0.20    0.15
   4   1   3    0.45    0.17
   4   1   3    0.44    0.17
   4   1   3    0.45    0.19
   4   1   3    0.44    0.20
  -5  -1  -3  125.58    3.61
  -5  -1  -3  125.41    3.50
   5   1   3  125.77    3.58
   5   1   3  128.42    3.64
   5   1   3  126.31    3.64
   5   1   3  127.14    3.62
   5   1   3  129.56    3.53
  -6  -1  -3  143.40    4.15
  -6  -1  -3  143.37    4.01
   6   1   3  142.57    4.17
   6   1   3  138.04    4.17
   6   1   3  154.30    4.24
   6   1   3  145.61    4.05
   6   1   3  145.58    4.12
  -7  -1  -3   31.38    1.45
  -7  -1  -3   31.22    1.32
   7   1   3   30.22    1.38
   7   1   3   31.69    1.50
   7   1   3   31.88    1.44
  -8  -1  -3   13.40    0.91
  -8  -1  -3   14.51    1.04
   8   1   3   14.75    1.10
   8   1   3   12.09    1.07
   8   1   3   15.42    1.15
  -9  -1  -3    1.11    0.41
  -9  -1  -3    0.73    0.42
   9   1   3   -0.04    0.43
   9   1   3    0.85    0.51
 -10  -1  -3   16.45    1.23
 -10  -1  -3   19.89    1.42
  10   1   3   17.88    1.57
  10   1   3   14.05    1.45
   8  -2  -3   14.48    1.44
   8  -2  -3   13.79    1.35
   8  -2  -3   13.18    1.39
   7  -2  -3   25.18    1.48
   7  -2  -3   25.13    1.56
   7  -2  -3   25.74    1.43
   7  -2  -3   25.33    1.48
   6  -2  -3   72.06    2.53
   6  -2  -3   78.26    2.55
   6  -2  -3   69.31    2.33
   6  -2  -3   68.54    2.62
   6  -2  -3   71.54    2.53
   5  -2  -3   12.03    0.78
   5  -2  -3   11.31    0.93
   5  -2  -3   11.98    0.85
   5  -2  -3   11.37    0.88
   5  -2  -3   10.65    0.96
   5  -2  -3   11.04    1.03
   5  -2  -3   10.88    0.83
  -5   2   3   10.28    0.82
   4  -2  -3   26.32    1.17
   4  -2  -3   28.45    1.15
   4  -2  -3   27.90    1.14
   4  -2  -3   27.34    1.22
   4  -2  -3   27.40    1.18
   4  -2  -3   27.38    1.07
   4  -2  -3   26.90    1.29
  -4   2   3   24.10    1.18
   3  -2  -3   51.77    1.84
   3  -2  -3   54.31    1.65
   3  -2  -3   53.17    1.72
   3  -2  -3   52.76    1.78
   3  -2  -3   54.95    1.61
   3  -2  -3   53.46    1.65
   3  -2  -3   50.95    1.70
  -3   2   3   49.82    1.80
  -3   2   3   52.28    1.61
   2  -2  -3  272.52    6.74
   2  -2  -3  281.32    6.96
   2  -2  -3  276.83    7.04
   2  -2  -3  266.95    6.86
   2  -2  -3  263.89    6.93
   2  -2  -3  259.04    6.73
   2  -2  -3  280.48    6.76
  -2   2   3  270.28    6.85
  -2   2   3  269.50    6.77
  -2   2   3  269.77    7.01
   1  -2  -3  150.08    4.06
   1  -2  -3  154.29    3.74
   1  -2  -3  149.41    3.98
   1  -2  -3  141.64    4.12
   1  -2  -3  152.91    3.74
   1  -2  -3  152.67    3.84
  -1   2   3  149.26    3.82
  -1   2   3  154.21    3.90
  -1   2   3  148.93    4.05
   0  -2  -3   10.68    0.46
   0  -2  -3   10.49    0.49
   0  -2  -3   11.31    0.58
   0  -2  -3   10.22    0.59
   0   2   3   11.32    0.49
   0   2   3   11.44    0.52
   0   2   3   10.87    0.46
  -1  -2  -3   43.41    1.30
  -1  -2  -3   42.84    1.33
  -1  -2  -3   42.90    1.28
  -1  -2  -3   42.08    1.29
   1   2   3   42.90    1.28
   1   2   3   42.64    1.28
   1   2   3   42.86    1.29
   1   2   3   42.84    1.33
  -2  -2  -3    6.41    0.40
  -2  -2  -3    7.08    0.38
  -2  -2  -3    6.78    0.37
  -2  -2  -3    6.74    0.40
   2   2   3    6.93    0.37
   2   2   3    6.86    0.40
   2   2   3    6.34    0.46
   2   2   3    6.55    0.36
   2   2   3    7.14    0.34
   2   2   3    7.31    0.34
  -3  -2  -3   49.91    1.47
  -3  -2  -3   50.05    1.57
  -3  -2  -3   50.01    1.40
  -3  -2  -3   50.01    1.58
   3   2   3   50.57    1.51
   3   2   3   51.53    1.49
   3   2   3   50.79    1.40
   3   2   3   48.68    1.58
  -4  -2  -3   57.14    1.91
  -4  -2  -3   63.03    1.66
  -4  -2  -3   61.87    1.98
   4   2   3   65.95    1.96
   4   2   3   65.29    2.00
   4   2   3   63.83    1.95
   4   2   3   65.37    1.85
   4   2   3   64.07    1.67
   4   2   3   62.97    1.98
  -5  -2  -3    6.94    0.46
  -5  -2  -3    6.80    0.58
   5   2   3    6.88    0.59
   5   2   3    7.12    0.56
   5   2   3    8.08    0.52
   5   2   3    7.99    0.60
   5   2   3    6.97    0.57
  -6  -2  -3   70.06    2.34
  -6  -2  -3   70.19    2.14
   6   2   3   68.57    2.34
   6   2   3   70.79    2.17
   6   2   3   71.04    2.33
   6   2   3   71.39    2.38
  -7  -2  -3   65.25    2.07
  -7  -2  -3   69.05    2.33
   7   2   3   65.14    2.30
   7   2   3   60.15    2.30
   7   2   3   66.59    2.13
   7   2   3   59.05    2.30
  -8  -2  -3   50.19    1.99
  -8  -2  -3   49.17    1.75
   8   2   3   49.69    2.00
   8   2   3   47.04    1.84
   8   2   3   45.30    2.03
  -9  -2  -3    0.27    0.37
  -9  -2  -3    0.91    0.37
   9   2   3   -0.10    0.42
   9   2   3    0.23    0.51
   9   2   3    0.45    0.48
 -10  -2  -3   11.53    1.16
 -10  -2  -3   12.86    1.00
  10   2   3    8.71    1.27
  10   2   3   10.64    1.34
   8  -3  -3    1.93    0.69
   8  -3  -3    1.75    0.79
   8  -3  -3    2.38    0.78
   7  -3  -3   33.44    1.75
   7  -3  -3   31.65    1.57
   7  -3  -3   33.50    1.74
  -7   3   3   32.62    1.67
   6  -3  -3  170.78    5.14
   6  -3  -3  180.57    4.86
   6  -3  -3  178.69    5.21
   6  -3  -3  175.06    5.33
   6  -3  -3  188.86    5.18
  -6   3   3  178.07    5.24
  -6   3   3  180.88    5.25
   5  -3  -3   48.24    2.51
   5  -3  -3   57.34    2.08
   5  -3  -3   55.19    2.20
   5  -3  -3   54.75    2.00
   5  -3  -3   58.35    1.82
   5  -3  -3   56.68    2.03
  -5   3   3   56.39    2.10
  -5   3   3   54.73    2.10
   4  -3  -3    9.25    0.59
   4  -3  -3    8.94    0.68
   4  -3  -3    7.73    0.75
   4  -3  -3    7.58    0.69
   4  -3  -3    7.54    0.85
   4  -3  -3    8.53    0.83
   4  -3  -3    9.33    0.69
  -4   3   3    9.13    0.72
  -4   3   3    9.58    0.75
   3  -3  -3   55.01    1.73
   3  -3  -3   55.78    2.00
   3  -3  -3   56.75    1.63
   3  -3  -3   55.37    1.86
   3  -3  -3   54.35    1.90
  -3   3   3   54.26    1.93
  -3   3   3   53.78    1.89
  -3   3   3   54.02    1.66
   2  -3  -3  113.50    2.96
   2  -3  -3  111.67    2.90
   2  -3  -3  112.38    3.28
   2  -3  -3  107.90    3.16
   2  -3  -3  110.07    3.13
  -2   3   3  110.69    2.90
  -2   3   3  107.70    3.24
  -2   3   3  110.26    3.10
  -2   3   3  111.26    2.95
   1  -3  -3  246.74    6.46
   1  -3  -3  256.52    6.50
   1  -3  -3  251.50    6.23
   1  -3  -3  256.75    6.62
   1  -3  -3  252.73    6.26
   1  -3  -3  258.52    6.51
  -1   3   3  245.79    6.23
  -1   3   3  254.92    6.44
  -1   3   3  244.66    6.58
  -1   3   3  261.56    6.26
   0  -3  -3   21.57    0.92
   0  -3  -3   21.14    0.84
   0  -3  -3   21.61    0.84
   0  -3  -3   20.91    0.84
   0  -3  -3   21.48    0.74
   0  -3  -3   21.29    0.63
   0   3   3   21.44    0.72
   0   3   3   21.23    0.91
   0   3   3   21.89    0.82
   0   3   3   21.49    0.63
  -1  -3  -3    3.23    0.31
  -1  -3  -3    2.95    0.31
  -1  -3  -3    3.11    0.27
  -1  -3  -3    2.80    0.34
  -1  -3  -3    2.81    0.19
   1   3   3    2.28    0.43
   1   3   3    2.40    0.31
   1   3   3    3.05    0.29
   1   3   3    2.86    0.27
   1   3   3    2.98    0.18
  -2  -3  -3   27.39    0.96
  -2  -3  -3   28.71    0.87
  -2  -3  -3   28.53    1.01
  -2  -3  -3   27.39    1.00
  -2  -3  -3   26.42    0.89
   2   3   3   25.93    1.06
   2   3   3   27.62    0.99
   2   3   3   27.54    0.86
   2   3   3   26.74    0.89
   2   3   3   25.59    1.09
  -3  -3  -3   85.22    2.49
  -3  -3  -3   85.53    2.31
  -3  -3  -3   85.88    2.39
   3   3   3   83.33    2.47
   3   3   3   86.42    2.30
   3   3   3   86.49    2.39
   3   3   3   87.50    2.38
  -4  -3  -3    2.27    0.35
  -4  -3  -3    2.10    0.28
   4   3   3    2.20    0.27
   4   3   3    2.37    0.38
   4   3   3    1.80    0.36
   4   3   3    1.75    0.28
   4   3   3    1.53    0.30
  -5  -3  -3    9.39    0.51
  -5  -3  -3   10.73    0.50
   5   3   3   10.32    0.55
   5   3   3   10.44    0.71
   5   3   3   10.81    0.68
   5   3   3   10.71    0.72
   5   3   3   11.03    0.53
  -6  -3  -3   40.40    1.33
  -6  -3  -3   39.75    1.57
  -6  -3  -3   40.10    1.21
   6   3   3   39.27    1.61
   6   3   3   41.49    1.38
   6   3   3   40.45    1.59
   6   3   3   41.05    1.26
   6   3   3   38.66    1.58
   6   3   3   41.36    1.62
  -7  -3  -3   45.92    1.54
  -7  -3  -3   47.98    1.85
   7   3   3   47.27    1.88
   7   3   3   46.83    1.61
   7   3   3   43.77    1.86
   7   3   3   47.37    1.87
   7   3   3   47.95    1.43
  -8  -3  -3  122.26    3.53
  -8  -3  -3  128.05    3.94
   8   3   3  125.98    3.96
   8   3   3  129.55    3.63
   8   3   3  126.64    3.99
   8   3   3  124.57    3.30
   8   3   3  125.64    3.32
  -9  -3  -3   15.62    0.96
  -9  -3  -3   14.07    1.17
   9   3   3   16.05    1.30
   9   3   3   15.44    1.11
   9   3   3   19.50    1.33
 -10  -3  -3    0.54    0.39
 -10  -3  -3    0.75    0.52
  10   3   3    0.41    0.56
  10   3   3    1.07    1.16
  10   3   3    0.38    0.65
 -11  -3  -3   24.96    1.68
 -11  -3  -3   25.26    1.36
  11   3   3   22.55    1.89
  11   3   3   24.43    1.88
   8  -4  -3    0.79    0.76
   8  -4  -3    0.66    0.81
   7  -4  -3   16.77    1.42
   7  -4  -3   13.68    1.33
  -7   4   3   14.06    1.24
   6  -4  -3  180.51    4.92
   6  -4  -3  147.60    5.56
   6  -4  -3  173.70    4.50
  -6   4   3  160.24    5.63
  -6   4   3  166.76    5.00
   5  -4  -3  317.86    8.29
   5  -4  -3  307.26    7.74
   5  -4  -3  300.07    8.07
   5  -4  -3  298.55    8.38
   5  -4  -3  300.41    8.07
  -5   4   3  310.76    8.32
  -5   4   3  315.68    8.34
   4  -4  -3   30.20    1.58
   4  -4  -3   29.35    1.43
   4  -4  -3   32.64    1.33
   4  -4  -3   30.25    1.54
   4  -4  -3   31.46    1.42
  -4   4   3   32.64    1.49
  -4   4   3   34.37    1.47
   3  -4  -3   24.62    1.21
   3  -4  -3   24.68    1.15
   3  -4  -3   24.85    1.29
   3  -4  -3   26.21    0.88
   3  -4  -3   24.10    1.03
  -3   4   3   24.93    1.18
  -3   4   3   25.90    1.22
  -3   4   3   24.53    1.01
   2  -4  -3   90.66    2.86
   2  -4  -3   91.88    2.37
   2  -4  -3   91.63    2.51
   2  -4  -3   88.29    2.71
  -2   4   3   92.61    2.37
  -2   4   3   87.98    2.81
  -2   4   3   90.61    2.68
  -2   4   3   86.06    2.52
  -2   4   3   84.99    2.72
   1  -4  -3  368.72    8.86
   1  -4  -3  370.29    8.93
   1  -4  -3  370.24    9.20
   1  -4  -3  358.30    9.19
  -1   4   3  353.44    8.93
  -1   4   3  369.39    8.85
  -1   4   3  368.55    9.16
  -1   4   3  344.38    9.31
   0  -4  -3   61.88    1.88
   0  -4  -3   59.99    1.65
   0  -4  -3   60.09    1.87
   0  -4  -3   61.84    1.68
   0  -4  -3   58.19    1.88
   0   4   3   57.76    1.98
   0   4   3   59.38    1.86
   0   4   3   62.01    1.65
   0   4   3   60.79    1.66
  -1  -4  -3   16.01    0.76
  -1  -4  -3   15.38    0.78
  -1  -4  -3   16.96    0.60
  -1  -4  -3   17.12    0.66
  -1  -4  -3   16.84    0.72
  -1  -4  -3   16.20    0.82
   1   4   3   16.54    0.65
   1   4   3   15.97    0.58
   1   4   3   16.69    0.82
  -2  -4  -3   19.28    0.85
  -2  -4  -3   19.92    0.75
  -2  -4  -3   19.24    0.71
  -2  -4  -3   20.00    0.89
   2   4   3   19.41    0.88
   2   4   3   19.61    0.85
   2   4   3   20.15    0.71
   2   4   3   19.66    0.79
  -3  -4  -3   62.66    2.25
  -3  -4  -3   69.79    2.16
  -3  -4  -3   70.93    1.94
  -3  -4  -3   70.70    2.03
   3   4   3   71.16    1.92
   3   4   3   72.06    2.13
   3   4   3   71.26    2.15
   3   4   3   70.51    2.15
  -4  -4  -3   76.26    2.35
  -4  -4  -3   75.70    2.26
  -4  -4  -3   76.44    2.06
  -4  -4  -3   71.77    2.34
   4   4   3   75.43    2.25
   4   4   3   74.18    2.33
   4   4   3   78.65    2.27
   4   4   3   76.13    2.05
   4   4   3   75.77    2.33
  -5  -4  -3   49.31    1.52
  -5  -4  -3   48.01    1.37
  -5  -4  -3   47.77    1.66
  -5  -4  -3   45.07    1.68
   5   4   3   48.47    1.67
   5   4   3   41.97    1.67
   5   4   3   46.39    1.70
   5   4   3   47.27    1.72
   5   4   3   45.35    1.37
  -6  -4  -3    0.16    0.23
  -6  -4  -3    0.03    0.15
  -6  -4  -3   -0.02    0.21
  -6  -4  -3    0.16    0.19
   6   4   3    0.42    0.19
   6   4   3    0.53    0.35
   6   4   3    0.45    0.25
   6   4   3    0.22    0.25
   6   4   3   -0.10    0.22
  -7  -4  -3  133.69    3.55
  -7  -4  -3  138.68    3.99
  -7  -4  -3  135.40    3.51
   7   4   3  137.76    4.04
   7   4   3  126.00    4.00
   7   4   3  126.98    3.70
   7   4   3  127.08    3.94
   7   4   3  127.41    3.74
  -8  -4  -3   85.95    2.53
  -8  -4  -3   89.23    3.02
   8   4   3   88.56    3.06
   8   4   3   86.42    2.61
   8   4   3   90.97    2.62
   8   4   3   89.67    3.07
  -9  -4  -3   34.60    2.17
  -9  -4  -3   33.49    1.27
   9   4   3   34.00    1.45
   9   4   3   31.80    1.44
   9   4   3   30.17    1.69
 -10  -4  -3    3.63    0.68
 -10  -4  -3    4.80    0.69
  10   4   3    6.33    1.12
  10   4   3    5.92    1.17
 -11  -4  -3    1.98    0.67
  11   4   3    0.59    0.79
  11   4   3    1.10    0.77
   7  -5  -3   12.00    1.37
   7  -5  -3   13.94    1.41
  -7   5   3   15.13    1.44
   6  -5  -3  115.40    3.67
   6  -5  -3  107.96    3.75
  -6   5   3  109.34    3.74
  -6   5   3  115.10    3.83
   5  -5  -3   61.25    2.42
   5  -5  -3   59.55    2.22
  -5   5   3   62.07    3.32
  -5   5   3   59.99    2.39
   4  -5  -3    7.42    0.81
   4  -5  -3    5.80    1.14
   4  -5  -3    6.22    0.71
   4  -5  -3    7.29    0.51
  -4   5   3    6.87    0.82
  -4   5   3    8.66    0.82
  -4   5   3    7.97    0.72
   3  -5  -3    5.35    0.65
   3  -5  -3    5.31    0.38
   3  -5  -3    4.16    0.72
   3  -5  -3    4.66    0.55
   3  -5  -3    6.13    0.90
  -3   5   3    4.83    0.63
  -3   5   3    4.85    0.54
  -3   5   3    4.93    0.71
  -3   5   3    6.31    0.67
   2  -5  -3   15.77    0.58
   2  -5  -3   16.95    1.10
   2  -5  -3   17.35    0.80
   2  -5  -3   16.62    0.99
   2  -5  -3   17.03    0.93
  -2   5   3   16.12    0.92
  -2   5   3   16.76    0.57
  -2   5   3   16.42    0.91
  -2   5   3   16.83    0.77
  -2   5   3   14.26    0.95
   1  -5  -3   24.66    0.93
   1  -5  -3   23.67    1.25
   1  -5  -3   24.08    0.77
   1  -5  -3   24.66    1.11
  -1   5   3   23.77    1.05
  -1   5   3   23.96    1.09
  -1   5   3   23.56    1.16
  -1   5   3   24.90    0.75
  -1   5   3   24.78    1.07
   0  -5  -3   12.01    0.82
   0  -5  -3   11.97    0.50
   0  -5  -3   11.15    0.67
   0  -5  -3   10.70    0.56
   0  -5  -3   11.63    0.72
   0   5   3   11.66    0.71
   0   5   3   10.79    0.76
   0   5   3   11.84    0.53
   0   5   3   10.96    0.47
  -1  -5  -3    0.35    0.14
  -1  -5  -3    0.48    0.19
  -1  -5  -3    0.50    0.25
  -1  -5  -3    0.30    0.15
  -1  -5  -3    0.35    0.16
  -1  -5  -3    0.43    0.20
   1   5   3    0.51    0.14
   1   5   3    0.32    0.23
   1   5   3    0.37    0.16
   1   5   3    0.42    0.19
  -2  -5  -3    7.47    0.57
  -2  -5  -3    8.52    0.64
  -2  -5  -3    7.35    0.49
  -2  -5  -3    7.61    0.54
   2   5   3    8.26    0.47
   2   5   3    8.41    0.63
   2   5   3    8.59    0.58
   2   5   3    8.04    0.49
  -3  -5  -3   47.11    1.65
  -3  -5  -3   46.08    1.63
  -3  -5  -3   44.97    1.47
  -3  -5  -3   45.15    1.36
  -3  -5  -3   46.70    1.38
   3   5   3   45.01    1.46
   3   5   3   43.55    1.64
   3   5   3   45.30    1.54
   3   5   3   45.48    1.60
  -4  -5  -3  288.34    7.34
  -4  -5  -3  279.67    7.37
  -4  -5  -3  276.87    6.97
  -4  -5  -3  281.76    7.24
   4   5   3  284.67    6.96
   4   5   3  282.40    7.35
   4   5   3  279.71    7.34
   4   5   3  287.64    7.24
   4   5   3  277.47    7.31
  -5  -5  -3  169.53    4.71
  -5  -5  -3  172.88    4.80
  -5  -5  -3  175.27    4.66
  -5  -5  -3  168.06    4.30
   5   5   3  174.84    4.71
   5   5   3  167.75    4.69
   5   5   3  170.73    4.78
   5   5   3  171.49    4.30
   5   5   3  173.80    4.80
  -6  -5  -3   62.22    1.96
  -6  -5  -3   61.58    1.65
  -6  -5  -3   59.73    2.11
  -6  -5  -3   59.29    2.13
   6   5   3   57.89    1.98
   6   5   3   58.65    2.15
   6   5   3   58.81    2.15
   6   5   3   61.34    2.10
   6   5   3   58.75    1.66
  -7  -5  -3   33.60    1.02
  -7  -5  -3   30.74    1.47
  -7  -5  -3   31.86    1.49
  -7  -5  -3   34.48    1.28
   7   5   3   30.28    1.52
   7   5   3   32.95    1.07
   7   5   3   33.40    1.35
   7   5   3   32.50    1.56
   7   5   3   31.22    1.65
  -8  -5  -3   60.49    1.94
  -8  -5  -3   59.64    2.30
   8   5   3   59.57    2.05
   8   5   3   59.81    2.38
   8   5   3   63.19    1.84
  -9  -5  -3  171.04    4.51
  -9  -5  -3  165.41    5.65
   9   5   3  180.50    4.62
   9   5   3  171.67    4.79
   9   5   3  178.43    5.37
   9   5   3  177.48    5.36
 -10  -5  -3   18.74    1.45
 -10  -5  -3   20.34    0.93
  10   5   3   22.15    1.65
  10   5   3   23.27    1.57
  10   5   3   19.04    1.19
  11   5   3    0.95    0.65
  11   5   3    0.31    0.80
   6  -6  -3   20.29    1.55
   6  -6  -3   21.60    1.52
  -6   6   3   19.30    1.70
  -6   6   3   24.24    1.61
   5  -6  -3   56.43    2.41
   5  -6  -3   59.92    2.27
  -5   6   3   60.57    2.44
  -5   6   3   59.26    2.46
   4  -6  -3   56.99    2.27
   4  -6  -3   58.00    2.11
  -4   6   3   56.83    2.31
  -4   6   3   57.98    2.31
  -4   6   3   53.33    2.00
   3  -6  -3    1.64    0.38
   3  -6  -3    1.51    0.43
  -3   6   3    1.25    0.43
  -3   6   3    1.04    0.42
  -3   6   3    1.46    0.36
   2  -6  -3    3.75    0.85
   2  -6  -3    4.43    0.64
   2  -6  -3    4.93    0.57
   2  -6  -3    6.03    0.76
  -2   6   3    4.76    0.68
  -2   6   3    6.10    0.55
  -2   6   3    5.61    0.64
  -2   6   3    5.23    0.69
   1  -6  -3   54.70    2.14
   1  -6  -3   52.01    1.71
   1  -6  -3   53.57    1.97
   1  -6  -3   52.97    1.93
  -1   6   3   52.05    2.06
  -1   6   3   56.36    1.72
  -1   6   3   51.42    1.89
  -1   6   3   53.92    1.93
   0  -6  -3   68.17    2.04
   0  -6  -3   68.15    2.21
   0  -6  -3   72.51    2.33
   0  -6  -3   68.09    2.45
   0   6   3   66.88    2.42
   0   6   3   69.92    1.86
   0   6   3   68.21    2.02
   0   6   3   68.86    2.25
  -1  -6  -3    2.39    0.47
  -1  -6  -3    2.74    0.38
  -1  -6  -3    2.10    0.42
  -1  -6  -3    2.72    0.40
  -1  -6  -3    2.52    0.47
   1   6   3    1.91    0.34
   1   6   3    2.11    0.41
   1   6   3    2.44    0.33
   1   6   3    2.23    0.48
  -2  -6  -3    0.40    0.25
  -2  -6  -3    0.02    0.17
  -2  -6  -3   -0.10    0.16
  -2  -6  -3    0.31    0.22
  -2  -6  -3    0.01    0.16
   2   6   3    0.26    0.16
   2   6   3    0.02    0.20
   2   6   3    0.06    0.22
   2   6   3   -0.05    0.14
  -3  -6  -3   16.90    0.71
  -3  -6  -3   16.28    0.72
  -3  -6  -3   16.62    0.96
  -3  -6  -3   16.67    0.80
  -3  -6  -3   16.43    0.91
   3   6   3   16.26    0.82
   3   6   3   17.09    0.98
   3   6   3   18.09    0.80
   3   6   3   17.50    0.91
  -4  -6  -3  131.57    3.87
  -4  -6  -3  132.09    3.85
  -4  -6  -3  134.46    3.43
  -4  -6  -3  133.03    3.41
  -4  -6  -3  130.53    3.70
   4   6   3  132.42    3.70
   4   6   3  131.83    3.90
   4   6   3  133.04    3.83
   4   6   3  130.05    3.76
  -5  -6  -3   62.01    2.10
  -5  -6  -3   60.84    1.66
  -5  -6  -3   63.25    1.69
  -5  -6  -3   62.99    2.20
  -5  -6  -3   64.52    2.16
   5   6   3   61.70    2.15
   5   6   3   59.32    2.16
   5   6   3   63.18    2.10
   5   6   3   63.53    2.21
  -6  -6  -3   85.53    2.68
  -6  -6  -3   86.72    2.77
  -6  -6  -3   85.54    2.81
   6   6   3   86.57    2.84
   6   6   3   84.08    2.74
   6   6   3   83.65    2.74
   6   6   3   82.33    2.81
  -7  -6  -3    2.15    0.45
  -7  -6  -3    2.31    0.44
  -7  -6  -3    3.76    0.66
   7   6   3    3.50    0.70
   7   6   3    2.82    0.65
  -8  -6  -3   49.28    2.07
  -8  -6  -3   51.90    2.12
  -8  -6  -3   50.17    1.81
   8   6   3   48.31    2.16
   8   6   3   49.36    1.92
  -9  -6  -3    4.37    0.88
  -9  -6  -3    5.03    0.79
   9   6   3    6.66    0.99
 -10  -6  -3    6.44    1.11
  10   6   3    7.11    1.15
  10   6   3    6.16    1.04
  10   6   3    4.82    0.86
 -11  -6  -3   25.49    1.82
  11   6   3   25.38    2.02
  11   6   3   26.25    1.92
   6  -7  -3    1.21    0.70
   6  -7  -3    0.76    0.67
  -6   7   3   -0.80    0.63
  -6   7   3    0.02    0.66
   5  -7  -3   29.65    1.62
  -5   7   3   28.91    1.72
  -5   7   3   30.73    1.82
   4  -7  -3   24.88    1.50
   4  -7  -3   24.44    1.38
  -4   7   3   23.13    1.48
  -4   7   3   23.58    1.30
  -4   7   3   26.12    1.55
   3  -7  -3   22.07    1.24
   3  -7  -3   23.15    1.43
  -3   7   3   23.55    1.19
  -3   7   3   23.84    1.37
  -3   7   3   23.04    1.43
   2  -7  -3    4.09    0.64
   2  -7  -3    4.48    0.73
  -2   7   3    3.16    0.65
  -2   7   3    3.27    0.61
  -2   7   3    2.99    0.59
   1  -7  -3    4.26    0.69
   1  -7  -3    4.07    0.90
   1  -7  -3    3.99    0.73
   1  -7  -3    4.83    0.58
  -1   7   3    3.51    0.53
  -1   7   3    5.62    0.73
  -1   7   3    4.01    0.65
   0  -7  -3   88.08    2.86
   0  -7  -3   87.37    2.58
   0  -7  -3   88.17    3.03
   0  -7  -3   87.92    2.75
   0   7   3   88.96    2.27
   0   7   3   81.63    2.97
   0   7   3   88.57    2.76
   0   7   3   86.05    2.55
   0   7   3   82.27    2.74
  -1  -7  -3   52.55    1.80
  -1  -7  -3   53.02    1.95
  -1  -7  -3   52.28    1.72
  -1  -7  -3   49.34    2.08
   1   7   3   52.22    1.69
   1   7   3   51.50    1.89
   1   7   3   53.05    2.11
  -2  -7  -3   28.75    1.16
  -2  -7  -3   28.81    1.32
  -2  -7  -3   29.80    1.15
  -2  -7  -3   29.52    1.16
   2   7   3   27.72    1.25
   2   7   3   29.86    1.45
   2   7   3   28.77    1.11
   2   7   3   28.23    1.08
  -3  -7  -3    0.27    0.18
  -3  -7  -3    0.22    0.19
  -3  -7  -3    0.18    0.25
  -3  -7  -3    0.49    0.23
   3   7   3    0.44    0.33
   3   7   3    0.32    0.30
   3   7   3    0.48    0.26
   3   7   3    0.03    0.21
  -4  -7  -3   79.26    2.67
  -4  -7  -3   78.87    2.14
  -4  -7  -3   76.47    2.57
  -4  -7  -3   75.07    2.42
  -4  -7  -3   73.15    2.25
   4   7   3   75.03    2.40
   4   7   3   77.83    2.46
   4   7   3   76.81    2.67
   4   7   3   77.39    2.55
  -5  -7  -3   81.67    2.62
  -5  -7  -3   78.15    2.70
  -5  -7  -3   78.97    2.72
  -5  -7  -3   79.98    2.12
  -5  -7  -3   80.28    2.14
   5   7   3   80.62    2.71
   5   7   3   82.28    2.66
   5   7   3   83.21    2.80
   5   7   3   82.48    2.60
  -6  -7  -3  112.62    3.46
  -6  -7  -3  105.48    3.35
  -6  -7  -3  107.03    3.35
   6   7   3  109.31    3.46
   6   7   3  105.08    3.33
   6   7   3  109.14    3.43
   6   7   3  104.63    3.47
  -7  -7  -3   24.58    1.32
  -7  -7  -3   23.35    1.33
  -7  -7  -3   25.74    1.38
   7   7   3   26.54    1.44
   7   7   3   25.44    1.36
  -8  -7  -3   15.79    1.16
  -8  -7  -3   16.27    1.10
  -8  -7  -3   15.58    1.19
   8   7   3   16.28    1.18
  -9  -7  -3   23.97    1.61
  -9  -7  -3   26.07    1.39
  -9  -7  -3   24.76    1.54
   9   7   3   28.03    1.53
   9   7   3   26.77    1.68
 -10  -7  -3   31.48    1.83
  10   7   3   30.44    1.95
  10   7   3   32.80    1.72
   5  -8  -3   14.77    1.53
  -5   8   3   14.01    1.58
  -5   8   3   14.17    1.46
   4  -8  -3   15.58    1.45
   4  -8  -3   19.40    1.37
  -4   8   3   17.61    1.48
  -4   8   3   17.13    1.41
   3  -8  -3   72.67    2.51
   3  -8  -3   74.20    2.79
  -3   8   3   60.59    2.39
  -3   8   3   71.60    2.72
   2  -8  -3   13.42    1.91
   2  -8  -3   15.53    1.07
  -2   8   3   16.99    1.28
  -2   8   3   15.65    1.16
  -2   8   3   15.83    1.03
   1  -8  -3    8.44    0.79
   1  -8  -3    7.45    0.84
  -1   8   3    6.76    0.92
  -1   8   3    8.39    0.75
  -1   8   3    8.52    0.84
   0  -8  -3   24.35    1.28
   0  -8  -3   22.18    1.29
   0  -8  -3   23.35    1.13
   0   8   3   24.12    1.25
   0   8   3   25.86    1.09
   0   8   3   21.84    1.40
  -1  -8  -3   47.07    1.77
  -1  -8  -3   47.90    1.91
  -1  -8  -3   49.20    1.72
   1   8   3   46.67    2.08
   1   8   3   46.58    1.57
   1   8   3   46.81    1.67
  -2  -8  -3   26.25    1.34
  -2  -8  -3   28.12    1.17
  -2  -8  -3   26.54    1.15
  -2  -8  -3   26.10    1.17
  -2  -8  -3   24.65    1.64
   2   8   3   24.63    1.28
   2   8   3   26.69    1.05
   2   8   3   26.74    1.14
   2   8   3   26.62    1.47
  -3  -8  -3   52.39    2.25
  -3  -8  -3   56.19    1.93
  -3  -8  -3   56.13    1.79
  -3  -8  -3   55.84    2.08
  -3  -8  -3   55.89    1.78
   3   8   3   55.00    1.90
   3   8   3   55.94    2.27
   3   8   3   52.20    2.03
   3   8   3   56.00    1.86
  -4  -8  -3    1.96    0.37
  -4  -8  -3    1.95    0.30
  -4  -8  -3    2.03    0.52
  -4  -8  -3    1.60    0.40
  -4  -8  -3    2.09    0.44
   4   8   3    1.81    0.42
   4   8   3    2.03    0.39
   4   8   3    1.39    0.41
  -5  -8  -3   54.62    2.00
  -5  -8  -3   51.44    2.16
  -5  -8  -3   50.31    2.05
  -5  -8  -3   52.44    1.52
  -5  -8  -3   54.48    1.52
   5   8   3   53.24    2.01
   5   8   3   54.78    2.21
   5   8   3   52.29    1.95
  -6  -8  -3   80.34    2.80
  -6  -8  -3   76.69    2.78
  -6  -8  -3   78.88    2.70
   6   8   3   78.28    2.74
   6   8   3   79.01    2.89
  -7  -8  -3   63.33    2.45
  -7  -8  -3   64.47    2.48
  -7  -8  -3   64.22    2.43
   7   8   3   67.49    2.56
   7   8   3   63.98    2.48
  -8  -8  -3    8.56    1.04
  -8  -8  -3    7.49    1.07
   8   8   3    6.44    0.98
   8   8   3    7.82    1.05
  -9  -8  -3   31.33    1.74
  -9  -8  -3   34.11    1.87
  -9  -8  -3   34.95    1.85
   9   8   3   36.60    1.86
   9   8   3   33.52    1.90
 -10  -8  -3   35.42    2.07
 -10  -8  -3   38.12    1.98
  10   8   3   38.33    2.18
  10   8   3   34.76    1.94
   4  -9  -3   23.43    1.92
   4  -9  -3   23.24    1.79
  -4   9   3   22.21    1.76
  -4   9   3   22.63    1.73
   3  -9  -3   70.74    2.66
   3  -9  -3   74.08    3.02
  -3   9   3   75.21    3.11
  -3   9   3   71.09    2.94
   2  -9  -3   40.49    2.00
   2  -9  -3   37.88    1.74
  -2   9   3   38.24    2.06
  -2   9   3   39.05    1.91
   1  -9  -3    0.43    0.41
   1  -9  -3    0.21    0.42
  -1   9   3    0.28    0.45
  -1   9   3    0.57    0.58
  -1   9   3    0.28    0.44
   0  -9  -3    1.32    0.43
   0  -9  -3    1.63    0.48
   0   9   3    2.29    0.46
   0   9   3    2.12    0.56
   0   9   3    0.81    0.43
  -1  -9  -3   34.20    1.54
  -1  -9  -3   34.70    1.66
  -1  -9  -3   35.06    1.50
   1   9   3   35.11    1.14
   1   9   3   34.36    1.85
   1   9   3   34.36    1.45
  -2  -9  -3   33.70    1.46
  -2  -9  -3   34.60    1.45
  -2  -9  -3   34.14    1.66
  -2  -9  -3   33.18    1.44
   2   9   3   34.63    1.27
   2   9   3   36.72    1.47
   2   9   3   35.18    1.83
  -3  -9  -3    2.15    0.39
  -3  -9  -3    3.35    0.63
  -3  -9  -3    3.57    0.69
  -3  -9  -3    2.11    0.38
   3   9   3    1.55    0.40
   3   9   3    2.49    0.59
   3   9   3    2.74    0.44
  -4  -9  -3    0.01    0.24
  -4  -9  -3    0.14    0.34
  -4  -9  -3   -0.34    0.25
  -4  -9  -3   -0.41    0.32
   4   9   3   -0.20    0.34
   4   9   3    0.09    0.37
  -5  -9  -3   29.20    1.02
  -5  -9  -3   26.50    1.40
  -5  -9  -3   30.09    1.51
   5   9   3   29.42    1.41
   5   9   3   29.95    1.67
  -6  -9  -3   41.07    1.85
  -6  -9  -3   41.90    1.94
   6   9   3   43.04    1.87
   6   9   3   43.21    2.07
  -7  -9  -3   55.39    2.31
  -7  -9  -3   57.74    2.42
   7   9   3   60.63    2.52
   7   9   3   55.22    2.63
  -8  -9  -3    1.69    0.54
   8   9   3    2.10    0.68
   8   9   3    2.21    0.55
  -9  -9  -3    3.33    0.73
  -9  -9  -3    3.28    0.73
   9   9   3    2.36    0.80
   9   9   3    3.17    0.80
 -10  -9  -3    8.84    1.30
 -10  -9  -3   10.47    1.50
  10   9   3    7.27    1.47
  10   9   3   10.01    1.41
   3 -10  -3   13.82    1.55
  -3  10   3   12.70    1.55
  -3  10   3   16.14    1.66
   2 -10  -3   29.26    1.70
   2 -10  -3   30.02    1.85
  -2  10   3   29.54    1.85
  -2  10   3   32.02    2.00
   1 -10  -3   18.80    1.31
   1 -10  -3   19.82    1.45
  -1  10   3   16.89    1.51
  -1  10   3   20.18    1.47
   0 -10  -3   -0.21    0.45
   0 -10  -3   -0.12    0.46
   0  10   3    0.81    0.52
  -1 -10  -3    2.12    0.55
  -1 -10  -3    2.75    0.63
   1  10   3    3.15    0.42
   1  10   3    3.33    0.44
   1  10   3    2.86    0.52
   1  10   3    2.11    0.73
  -2 -10  -3   17.96    1.13
  -2 -10  -3   17.27    1.06
  -2 -10  -3   15.96    1.10
   2  10   3   15.86    1.11
   2  10   3   16.42    1.38
   2  10   3   14.72    0.83
   2  10   3   17.42    0.85
  -3 -10  -3   32.55    1.40
  -3 -10  -3   32.83    1.56
  -3 -10  -3   33.90    1.42
  -3 -10  -3   33.42    1.67
   3  10   3   35.62    1.37
   3  10   3   29.29    2.22
  -4 -10  -3   44.99    1.87
  -4 -10  -3   42.28    1.94
  -4 -10  -3   44.73    1.54
  -4 -10  -3   42.41    1.55
   4  10   3   36.70    2.44
   4  10   3   41.93    1.70
  -5 -10  -3    0.21    0.39
  -5 -10  -3    0.65    0.44
  -5 -10  -3    0.33    0.26
   5  10   3    0.22    0.39
   5  10   3    0.97    0.56
  -6 -10  -3   22.42    1.39
  -6 -10  -3   19.63    1.65
   6  10   3   21.39    1.67
   6  10   3   24.94    1.39
  -7 -10  -3   98.46    3.46
  -7 -10  -3   93.71    3.38
   7  10   3   97.67    3.42
  -8 -10  -3   41.84    2.11
  -8 -10  -3   44.64    2.12
   8  10   3   44.76    2.18
   8  10   3   42.83    3.07
  -9 -10  -3    1.28    0.64
  -9 -10  -3    0.93    0.66
   9  10   3    1.06    0.75
   1 -11  -3    8.79    1.30
   1 -11  -3    7.23    1.28
  -1  11   3   10.90    1.44
   0 -11  -3   -0.72    0.52
   0 -11  -3    0.51    0.57
   0  11   3   -0.64    0.53
  -1 -11  -3    0.89    0.59
  -1 -11  -3    0.16    0.52
   1  11   3    0.51    0.55
  -2 -11  -3   10.50    0.99
  -2 -11  -3   11.96    1.18
  -2 -11  -3   13.55    1.25
   2  11   3   11.59    1.37
   2  11   3   11.42    0.78
  -3 -11  -3   50.90    2.13
  -3 -11  -3   46.56    1.96
  -3 -11  -3   52.07    1.94
  -3 -11  -3   49.53    2.23
   3  11   3   45.75    1.76
   3  11   3   51.82    1.80
  -4 -11  -3   31.98    1.68
  -4 -11  -3   30.45    1.71
  -4 -11  -3   30.66    1.32
  -4 -11  -3   26.43    1.33
   4  11   3   29.03    1.93
   4  11   3   28.29    1.43
   4  11   3   31.11    1.40
  -5 -11  -3   22.05    1.02
  -5 -11  -3   22.38    1.54
  -5 -11  -3   24.25    1.52
   5  11   3   21.98    1.32
   5  11   3   23.03    1.77
  -6 -11  -3    9.01    1.13
  -6 -11  -3    9.64    1.16
   6  11   3   10.71    1.12
   6  11   3   11.66    1.42
  -7 -11  -3   32.46    1.87
  -7 -11  -3   31.95    1.87
   7  11   3   35.04    1.81
   7  11   3   34.13    2.19
  -8 -11  -3   40.02    2.12
  -8 -11  -3   37.19    2.10
   8  11   3   39.42    2.11
   8  11   3   39.32    2.39
  -1 -12  -3   -0.05    0.64
  -1 -12  -3    0.48    0.56
  -1 -12  -3    0.84    0.64
   1  12   3   -0.10    0.76
  -2 -12  -3   10.56    1.11
  -2 -12  -3   10.57    1.35
  -2 -12  -3    8.53    1.50
   2  12   3   11.25    1.59
  -3 -12  -3   30.33    1.83
  -3 -12  -3   31.84    1.82
  -3 -12  -3   30.44    1.58
   3  12   3   32.16    2.15
   3  12   3   28.31    1.33
  -4 -12  -3   41.90    2.16
  -4 -12  -3   45.72    2.27
  -4 -12  -3   43.88    1.77
   4  12   3   48.47    2.54
   4  12   3   43.07    1.80
  -5 -12  -3   41.35    2.11
  -5 -12  -3   40.26    2.10
   5  12   3   37.97    2.38
   5  12   3   37.27    1.75
  -6 -12  -3    0.03    0.58
  -6 -12  -3    0.30    0.68
   6  12   3    1.02    0.86
   6  12   3    0.32    0.54
  -7 -12  -3    6.94    1.27
   7  12   3    5.63    0.89
   4  11  -4   16.07    1.88
  -4 -11   4   15.13    1.65
  -4 -11   4   15.36    1.14
   3  11  -4    1.42    0.61
   3  11  -4    0.76    0.75
  -3 -11   4    2.32    0.74
  -3 -11   4    1.86    0.56
   2  11  -4   17.18    1.82
   2  11  -4   17.68    1.46
  -2 -11   4   17.85    1.61
  -2 -11   4   21.42    1.28
   1  11  -4   15.30    1.71
   1  11  -4   22.26    1.84
  -1 -11   4   19.82    1.72
  -1 -11   4   18.25    1.35
   6  10  -4   36.77    2.44
  -6 -10   4   31.85    1.54
  -6 -10   4   33.74    2.12
   5  10  -4   21.03    1.93
  -5 -10   4   23.72    1.77
  -5 -10   4   23.59    1.25
   4  10  -4   15.96    1.69
   4  10  -4   16.98    1.12
  -4 -10   4   18.47    1.13
  -4 -10   4   20.46    1.57
   3  10  -4    0.93    0.70
   3  10  -4    0.12    0.47
  -3 -10   4   -0.24    0.58
  -3 -10   4    0.31    0.42
   2  10  -4   10.61    1.61
   2  10  -4    9.44    1.07
   2  10  -4    9.29    1.29
  -2 -10   4    7.91    1.35
  -2 -10   4    8.49    1.14
  -2 -10   4    8.45    0.88
   1  10  -4   34.54    2.18
   1  10  -4   35.84    1.78
  -1 -10   4   37.60    1.66
  -1 -10   4   35.81    1.94
   0  10  -4   38.50    2.20
   0 -10   4   38.06    1.77
   0 -10   4   39.07    2.09
  -1  10  -4   16.79    1.58
  -1  10  -4   14.64    1.40
   1 -10   4   14.04    1.49
   1 -10   4   10.61    1.35
  -2  10  -4    1.61    0.69
  -2  10  -4    0.40    0.62
   2 -10   4    0.91    0.55
   2 -10   4    0.53    0.78
   7   9  -4    5.06    1.21
  -7  -9   4    4.69    0.90
  -7  -9   4    4.90    0.92
   6   9  -4   18.49    1.77
  -6  -9   4   16.23    1.04
  -6  -9   4   15.20    1.48
   5   9  -4   54.59    2.69
   5   9  -4   50.28    1.78
  -5  -9   4   54.94    2.46
  -5  -9   4   50.84    1.86
   4   9  -4   79.36    2.52
   4   9  -4   75.00    3.27
   4   9  -4   75.23    2.39
  -4  -9   4   77.88    2.39
  -4  -9   4   79.33    3.02
  -4  -9   4   80.27    2.52
   3   9  -4   13.08    0.96
   3   9  -4   12.18    1.33
  -3  -9   4   12.19    0.97
  -3  -9   4   12.18    0.86
  -3  -9   4   12.21    1.17
   2   9  -4   24.26    1.69
   2   9  -4   24.07    1.28
   2   9  -4   23.92    1.21
   2   9  -4   22.06    1.27
  -2  -9   4   23.69    1.17
  -2  -9   4   26.39    1.56
  -2  -9   4   22.76    1.30
   1   9  -4   13.08    1.05
   1   9  -4   14.19    1.27
   1   9  -4   11.59    0.92
   1   9  -4   13.80    1.10
  -1  -9   4   12.44    0.91
  -1  -9   4   12.28    1.16
   0   9  -4   27.17    1.52
   0   9  -4   24.94    1.73
   0   9  -4   25.00    1.16
   0  -9   4   21.59    1.26
   0  -9   4   24.77    1.53
  -1   9  -4   45.97    2.30
   1  -9   4   44.49    2.16
   1  -9   4   48.98    1.97
  -2   9  -4    6.75    1.12
  -2   9  -4    5.00    0.86
   2  -9   4    5.43    1.12
   2  -9   4    6.05    1.12
  -3   9  -4    1.74    0.69
  -3   9  -4    2.47    0.75
   3  -9   4    2.76    0.65
   3  -9   4    2.51    0.76
   8   8  -4   19.80    2.00
  -8  -8   4   18.09    1.16
  -8  -8   4   16.77    1.59
   7   8  -4   -0.70    0.67
  -7  -8   4   -0.64    0.54
  -7  -8   4   -0.04    0.40
   6   8  -4    0.08    0.55
   6   8  -4   -0.69    0.57
  -6  -8   4   -0.04    0.34
  -6  -8   4   -0.14    0.50
   5   8  -4   42.25    2.23
   5   8  -4   41.72    1.58
  -5  -8   4   40.95    1.51
  -5  -8   4   41.41    2.01
  -5  -8   4   37.78    1.28
   4   8  -4   60.59    2.02
   4   8  -4   61.21    1.95
   4   8  -4   63.74    2.91
  -4  -8   4   59.59    1.99
  -4  -8   4   63.30    2.54
  -4  -8   4   62.09    1.92
   3   8  -4   29.86    1.85
   3   8  -4   30.74    1.30
   3   8  -4   31.43    1.27
  -3  -8   4   33.65    1.28
  -3  -8   4   30.87    1.31
  -3  -8   4   31.13    1.65
   2   8  -4    0.65    0.49
   2   8  -4    0.59    0.38
   2   8  -4    1.05    0.38
   2   8  -4    1.14    0.37
  -2  -8   4    0.66    0.42
  -2  -8   4    0.82    0.30
  -2  -8   4    0.26    0.37
   1   8  -4    0.06    0.30
   1   8  -4    0.79    0.38
   1   8  -4    0.06    0.34
   1   8  -4   -0.37    0.45
  -1  -8   4    0.20    0.42
  -1  -8   4    0.31    0.38
  -1  -8   4    0.54    0.28
   0   8  -4   60.37    2.26
   0   8  -4   58.81    1.94
   0   8  -4   59.94    2.55
   0  -8   4   59.10    2.38
   0  -8   4   61.73    2.10
  -1   8  -4    4.65    0.61
  -1   8  -4    3.48    0.73
  -1   8  -4    3.44    0.67
   1  -8   4    3.06    0.65
   1  -8   4    4.12    0.76
   1  -8   4    3.60    0.94
  -2   8  -4    0.02    0.48
  -2   8  -4    0.82    0.42
  -2   8  -4    0.36    0.57
   2  -8   4    0.22    0.44
   2  -8   4    0.15    0.35
  -3   8  -4    0.27    0.47
   3  -8   4    0.45    0.42
   3  -8   4    1.30    0.48
  -4   8  -4   21.84    1.55
  -4   8  -4   18.48    1.40
   4  -8   4   18.49    1.29
   4  -8   4   19.76    1.57
  -5   8  -4   50.53    2.49
  -5   8  -4   48.86    2.57
   5  -8   4   48.49    2.27
   5  -8   4   51.68    2.48
   8   7  -4   54.57    2.77
  -8  -7   4   51.45    1.95
  -8  -7   4   55.96    2.49
   7   7  -4   18.61    1.68
   7   7  -4   18.41    1.71
  -7  -7   4   15.60    1.37
  -7  -7   4   19.18    1.05
   6   7  -4   14.82    1.02
   6   7  -4   13.20    1.40
  -6  -7   4   12.81    1.16
  -6  -7   4   11.60    0.81
   5   7  -4    1.42    0.37
   5   7  -4    2.32    0.63
   5   7  -4    1.64    0.42
  -5  -7   4    2.08    0.35
  -5  -7   4    1.79    0.27
   4   7  -4   31.45    1.19
   4   7  -4   31.83    1.19
   4   7  -4   29.85    1.76
  -4  -7   4   31.84    1.13
  -4  -7   4   31.34    1.18
  -4  -7   4   32.44    1.58
   3   7  -4   41.56    1.41
   3   7  -4   39.02    2.00
   3   7  -4   39.11    1.62
   3   7  -4   41.40    1.48
  -3  -7   4   41.42    1.46
  -3  -7   4   40.84    1.78
  -3  -7   4   38.74    1.39
   2   7  -4   12.02    1.08
   2   7  -4   11.67    0.83
   2   7  -4   11.07    0.80
   2   7  -4   10.70    0.69
  -2  -7   4   10.02    0.65
  -2  -7   4   10.44    0.78
  -2  -7   4   10.77    0.94
   1   7  -4   -0.07    0.26
   1   7  -4    0.91    0.33
   1   7  -4    0.44    0.28
   1   7  -4    0.22    0.36
  -1  -7   4    0.57    0.33
  -1  -7   4    0.41    0.35
  -1  -7   4    0.28    0.23
  -1  -7   4    0.48    0.30
   0   7  -4   26.31    1.07
   0   7  -4   27.83    1.33
   0   7  -4   23.29    1.43
   0  -7   4   26.87    1.14
   0  -7   4   26.43    1.29
   0  -7   4   27.01    1.15
   0  -7   4   25.27    1.36
  -1   7  -4   18.29    0.89
  -1   7  -4   17.43    1.13
  -1   7  -4   18.71    1.25
   1  -7   4   18.48    1.56
   1  -7   4   18.83    1.19
   1  -7   4   16.62    0.88
   1  -7   4   20.89    1.02
   1  -7   4   19.44    1.02
  -2   7  -4   80.11    2.80
  -2   7  -4   78.71    2.25
  -2   7  -4   77.26    2.88
   2  -7   4   77.89    2.80
   2  -7   4   74.82    2.57
   2  -7   4   77.76    2.58
   2  -7   4   77.84    2.26
  -3   7  -4   10.94    1.07
  -3   7  -4    9.59    0.57
  -3   7  -4    9.39    0.94
   3  -7   4    9.05    0.91
   3  -7   4   10.76    1.38
  -4   7  -4    0.63    0.44
  -4   7  -4    0.75    0.47
   4  -7   4    0.08    0.37
   4  -7   4    0.18    0.52
  -5   7  -4   52.02    2.42
  -5   7  -4   53.26    2.23
   5  -7   4   51.47    2.47
   5  -7   4   55.19    2.28
  -6   7  -4   69.67    2.61
  -6   7  -4   68.09    2.98
   6  -7   4   71.96    2.84
   6  -7   4   63.96    2.91
   9   6  -4    3.77    1.00
  -9  -6   4    4.12    0.82
  -9  -6   4    3.59    0.68
   8   6  -4   37.43    2.23
  -8  -6   4   37.38    1.56
  -8  -6   4   36.10    1.92
   7   6  -4   35.09    1.59
  -7  -6   4   37.66    1.83
  -7  -6   4   35.49    1.42
   6   6  -4   39.69    2.02
   6   6  -4   36.39    1.21
   6   6  -4   36.52    1.48
   6   6  -4   37.59    1.23
  -6  -6   4   36.87    1.79
  -6  -6   4   36.62    1.38
   5   6  -4   19.21    1.37
   5   6  -4   20.40    0.95
  -5  -6   4   19.62    0.79
  -5  -6   4   20.89    1.24
  -5  -6   4   19.27    0.86
   4   6  -4   25.34    1.00
   4   6  -4   26.11    1.50
   4   6  -4   25.22    1.02
  -4  -6   4   24.12    1.09
  -4  -6   4   24.36    0.95
  -4  -6   4   24.59    1.29
   3   6  -4   14.49    1.10
   3   6  -4   17.08    0.97
   3   6  -4   16.89    0.83
   3   6  -4   15.13    1.14
  -3  -6   4   15.64    0.97
  -3  -6   4   14.77    0.77
  -3  -6   4   14.95    1.00
  -3  -6   4   15.68    0.70
  -3  -6   4   13.83    1.59
   2   6  -4   16.15    1.02
   2   6  -4   16.65    1.17
   2   6  -4   17.36    0.78
   2   6  -4   16.35    0.92
   2   6  -4   17.34    0.88
  -2  -6   4   16.74    0.74
  -2  -6   4   17.16    1.04
  -2  -6   4   17.48    0.97
  -2  -6   4   18.48    0.87
  -2  -6   4   18.15    1.18
   1   6  -4    0.34    0.35
   1   6  -4    0.30    0.32
   1   6  -4    0.00    0.23
   1   6  -4   -0.23    0.19
   1   6  -4   -0.35    0.22
  -1  -6   4    0.20    0.18
  -1  -6   4   -0.37    0.39
  -1  -6   4    0.08    0.23
  -1  -6   4    0.39    0.29
   0   6  -4    3.07    0.54
   0   6  -4    2.58    0.43
   0   6  -4    2.70    0.61
   0   6  -4    2.41    0.49
   0  -6   4    2.88    0.58
   0  -6   4    2.83    0.42
   0  -6   4    2.32    0.41
   0  -6   4    3.10    0.47
   0  -6   4    2.48    0.58
  -1   6  -4   24.89    1.25
  -1   6  -4   23.03    1.39
  -1   6  -4   24.92    0.98
  -1   6  -4   24.50    1.33
   1  -6   4   23.69    1.26
   1  -6   4   24.25    1.00
   1  -6   4   23.94    1.38
   1  -6   4   24.57    1.08
   1  -6   4   25.11    1.27
   1  -6   4   25.13    1.08
  -2   6  -4   84.22    2.90
  -2   6  -4   84.17    2.82
  -2   6  -4   84.66    2.38
   2  -6   4   84.09    2.38
   2  -6   4   82.87    3.12
   2  -6   4   81.83    2.63
   2  -6   4   81.77    2.87
   2  -6   4   81.93    2.62
   2  -6   4   83.47    2.85
  -3   6  -4   31.35    1.53
  -3   6  -4   31.03    1.49
   3  -6   4   27.49    1.37
   3  -6   4   30.31    1.07
   3  -6   4   28.17    1.53
   3  -6   4   29.42    1.53
   3  -6   4   29.90    1.37
  -4   6  -4    1.75    0.46
  -4   6  -4    2.59    0.59
   4  -6   4    1.57    0.47
   4  -6   4    0.98    0.57
   4  -6   4    1.03    0.43
  -5   6  -4   40.34    1.77
  -5   6  -4   40.98    2.01
   5  -6   4   41.16    1.95
   5  -6   4   39.99    2.29
   5  -6   4   38.02    1.94
  -6   6  -4   50.25    1.99
  -6   6  -4   51.38    2.39
   6  -6   4   46.66    2.29
   6  -6   4   48.28    2.19
  -7   6  -4   29.36    1.89
  -7   6  -4   30.04    1.55
   7  -6   4   29.11    1.83
   7  -6   4   29.52    1.97
   9   5  -4   -0.22    0.81
  -9  -5   4    0.97    0.62
  -9  -5   4   -0.35    0.50
   8   5  -4   16.80    1.47
   8   5  -4   18.23    1.06
   8   5  -4   18.84    1.72
  -8  -5   4   18.07    1.39
  -8  -5   4   18.70    1.12
   7   5  -4   79.02    2.28
   7   5  -4   77.67    3.02
   7   5  -4   74.71    2.26
   7   5  -4   72.38    2.54
  -7  -5   4   74.05    2.93
  -7  -5   4   78.19    2.41
   6   5  -4   55.79    1.87
   6   5  -4   55.23    2.33
   6   5  -4   51.25    1.69
  -6  -5   4   52.23    2.12
  -6  -5   4   51.68    1.73
   5   5  -4   25.42    1.49
   5   5  -4   23.96    1.01
   5   5  -4   27.07    1.08
  -5  -5   4   24.34    1.30
  -5  -5   4   26.30    1.00
   4   5  -4   12.68    0.90
   4   5  -4   13.44    1.03
   4   5  -4   13.94    0.95
   4   5  -4   10.68    0.63
   4   5  -4   14.04    0.70
  -4  -5   4   12.33    0.73
  -4  -5   4   11.11    0.97
  -4  -5   4   13.28    0.90
   3   5  -4   29.83    1.29
   3   5  -4   29.82    1.50
   3   5  -4   29.61    1.34
   3   5  -4   28.88    1.12
   3   5  -4   31.69    1.01
  -3  -5   4   29.73    1.35
  -3  -5   4   29.65    1.32
  -3  -5   4   30.49    1.00
  -3  -5   4   30.94    1.49
  -3  -5   4   32.04    1.10
   2   5  -4   33.41    1.25
   2   5  -4   32.69    1.41
   2   5  -4   32.14    1.31
   2   5  -4   35.98    1.07
  -2  -5   4   32.06    1.39
  -2  -5   4   33.76    1.24
  -2  -5   4   34.18    1.36
  -2  -5   4   33.08    1.07
  -2  -5   4   36.74    1.55
   1   5  -4  114.83    3.43
   1   5  -4  117.15    3.06
   1   5  -4  117.37    3.31
   1   5  -4  111.54    3.25
  -1  -5   4  117.71    3.30
  -1  -5   4  116.72    3.30
  -1  -5   4  114.88    3.56
  -1  -5   4  119.36    3.31
  -1  -5   4  113.81    3.44
   0   5  -4    0.15    0.21
   0   5  -4    0.61    0.22
   0   5  -4    0.37    0.26
   0   5  -4    0.19    0.25
   0  -5   4    0.60    0.34
   0  -5   4    0.35    0.17
   0  -5   4    0.05    0.23
   0  -5   4    0.33    0.20
   0  -5   4    0.17    0.24
  -1   5  -4   12.73    0.87
  -1   5  -4   11.75    0.82
  -1   5  -4   11.71    0.65
  -1   5  -4   12.29    0.82
   1  -5   4   11.98    0.66
   1  -5   4   12.39    0.67
   1  -5   4   11.56    0.81
   1  -5   4   12.97    0.66
   1  -5   4   11.31    0.92
   1  -5   4   12.17    0.82
  -2   5  -4  104.40    3.24
  -2   5  -4  101.44    2.83
  -2   5  -4  103.95    3.21
  -2   5  -4   96.58    3.17
   2  -5   4  103.46    2.82
   2  -5   4  102.39    3.00
   2  -5   4  100.70    3.19
   2  -5   4  105.40    3.00
   2  -5   4  102.26    3.21
   2  -5   4  102.72    3.21
  -3   5  -4  130.15    3.54
  -3   5  -4  133.84    4.03
  -3   5  -4  132.28    3.96
   3  -5   4  139.61    3.85
   3  -5   4  129.62    3.84
   3  -5   4  142.32    4.07
   3  -5   4  124.81    4.24
   3  -5   4  129.33    3.51
   3  -5   4  130.13    3.91
  -4   5  -4   28.84    1.48
  -4   5  -4   29.76    1.37
  -4   5  -4   30.37    1.07
   4  -5   4   30.33    1.37
   4  -5   4   28.87    1.46
   4  -5   4   26.17    1.61
   4  -5   4   28.93    1.05
   4  -5   4   27.45    1.42
  -5   5  -4   -0.05    0.33
  -5   5  -4    0.22    0.40
   5  -5   4    0.33    0.33
   5  -5   4    0.52    0.44
   5  -5   4    0.26    0.26
   5  -5   4    0.23    0.47
  -6   5  -4   53.22    2.30
  -6   5  -4   50.14    1.87
   6  -5   4   51.66    2.27
   6  -5   4   47.22    1.63
   6  -5   4   51.22    2.06
   6  -5   4   48.48    2.13
  -7   5  -4   12.35    0.95
  -7   5  -4   11.63    1.27
   7  -5   4   14.02    1.25
   7  -5   4   13.12    1.28
   7  -5   4   12.22    0.94
   9   4  -4   19.72    1.84
  -9  -4   4   21.38    1.59
  -9  -4   4   21.35    1.31
   8   4  -4    1.47    0.70
   8   4  -4   -0.33    0.58
  -8  -4   4    0.83    0.50
  -8  -4   4    0.73    0.42
   7   4  -4   20.44    1.06
   7   4  -4   20.26    1.32
   7   4  -4   17.49    1.03
   7   4  -4   22.13    1.52
  -7  -4   4   19.08    1.24
  -7  -4   4   19.03    1.01
   6   4  -4    8.24    0.80
   6   4  -4    6.08    0.68
   6   4  -4    8.95    1.03
   6   4  -4    8.65    0.67
  -6  -4   4    7.63    0.80
  -6  -4   4    7.80    0.61
   5   4  -4  105.60    3.45
   5   4  -4  114.90    3.14
   5   4  -4  117.04    3.15
   5   4  -4  116.91    3.69
   5   4  -4  113.40    3.09
  -5  -4   4  110.20    3.07
  -5  -4   4  110.44    3.57
  -5  -4   4  111.51    3.48
   4   4  -4   12.68    0.89
   4   4  -4   15.37    0.74
   4   4  -4   14.59    0.91
   4   4  -4   13.88    0.65
   4   4  -4   13.72    1.01
  -4  -4   4   15.56    0.93
  -4  -4   4   14.12    0.79
  -4  -4   4   13.43    0.86
  -4  -4   4   15.55    0.99
  -4  -4   4   14.54    0.64
   3   4  -4   14.65    0.98
   3   4  -4   14.72    0.72
   3   4  -4   15.92    0.88
   3   4  -4   14.46    0.58
   3   4  -4   14.99    0.89
  -3  -4   4   14.73    0.85
  -3  -4   4   15.38    0.56
  -3  -4   4   14.68    0.72
  -3  -4   4   14.15    0.94
  -3  -4   4   15.28    0.87
   2   4  -4    9.85    0.67
   2   4  -4    9.38    0.59
   2   4  -4    9.71    0.65
   2   4  -4    8.13    0.75
   2   4  -4    9.42    0.40
  -2  -4   4    9.47    0.77
  -2  -4   4    8.99    0.39
  -2  -4   4    9.38    0.66
  -2  -4   4   10.17    0.56
  -2  -4   4    9.80    0.66
   1   4  -4   54.02    1.76
   1   4  -4   54.07    1.84
   1   4  -4   55.09    1.51
   1   4  -4   56.65    1.77
   1   4  -4   57.26    2.01
  -1  -4   4   56.23    1.77
  -1  -4   4   52.79    1.52
  -1  -4   4   54.54    1.86
  -1  -4   4   54.47    1.78
   0   4  -4  157.85    4.49
   0   4  -4  158.67    4.20
   0   4  -4  159.26    4.37
   0   4  -4  156.11    4.31
   0  -4   4  164.10    4.22
   0  -4   4  157.35    4.05
   0  -4   4  158.07    4.38
   0  -4   4  150.48    4.42
   0  -4   4  160.75    4.32
   0  -4   4  158.29    4.05
  -1   4  -4    5.23    0.55
  -1   4  -4    5.36    0.43
  -1   4  -4    3.96    0.49
  -1   4  -4    4.67    0.51
   1  -4   4    5.33    0.41
   1  -4   4    5.14    0.39
   1  -4   4    4.79    0.42
   1  -4   4    5.18    0.53
   1  -4   4    5.29    0.60
   1  -4   4    4.25    0.52
  -2   4  -4   19.31    1.01
  -2   4  -4   19.34    0.98
  -2   4  -4   18.29    0.98
  -2   4  -4   18.96    0.79
   2  -4   4   18.94    0.79
   2  -4   4   18.07    0.99
   2  -4   4   20.00    0.87
   2  -4   4   18.56    0.85
   2  -4   4   19.22    1.01
   2  -4   4   19.28    1.00
  -3   4  -4  189.67    5.28
  -3   4  -4  186.53    5.35
  -3   4  -4  194.48    5.42
  -3   4  -4  194.27    5.02
   3  -4   4  190.06    5.38
   3  -4   4  195.67    5.27
   3  -4   4  196.83    5.00
   3  -4   4  198.96    5.23
   3  -4   4  196.67    5.25
   3  -4   4  195.46    5.43
  -4   4  -4   32.91    1.53
  -4   4  -4   32.32    1.33
  -4   4  -4   29.52    1.69
  -4   4  -4   34.36    1.18
   4  -4   4   34.15    1.40
   4  -4   4   34.36    1.18
   4  -4   4   34.34    1.46
   4  -4   4   32.26    1.50
   4  -4   4   33.27    1.38
   4  -4   4   31.77    1.81
  -5   4  -4    1.30    0.35
  -5   4  -4    3.16    0.67
   5  -4   4    1.51    0.42
   5  -4   4    1.78    0.35
   5  -4   4    2.02    0.48
  -6   4  -4    1.22    0.32
   6  -4   4    0.85    0.44
   6  -4   4    0.36    0.37
   6  -4   4    0.69    0.32
  -7   4  -4    7.07    1.04
  -7   4  -4    8.15    0.71
   7  -4   4    8.44    1.02
   7  -4   4    7.07    0.95
  -8   4  -4   41.02    2.06
   8  -4   4   36.51    2.03
   8  -4   4   40.60    2.00
   8  -4   4   34.84    1.62
   9   3  -4    3.13    0.90
   9   3  -4    5.71    1.21
   8   3  -4    4.23    0.66
   8   3  -4    6.72    1.19
   8   3  -4    4.97    0.75
  -8  -3   4    3.67    0.78
  -8  -3   4    5.52    0.93
   7   3  -4   12.78    0.93
   7   3  -4   14.43    1.13
   7   3  -4   13.64    0.98
   7   3  -4   14.17    1.22
  -7  -3   4   13.08    1.07
  -7  -3   4   13.39    0.89
   6   3  -4   97.04    3.42
   6   3  -4  105.44    2.98
   6   3  -4   98.79    3.39
   6   3  -4  102.37    2.94
   6   3  -4  102.29    3.06
  -6  -3   4  102.32    3.26
  -6  -3   4  102.38    2.95
   5   3  -4  100.30    2.80
   5   3  -4   99.91    2.83
   5   3  -4   99.61    2.83
   5   3  -4   94.45    3.08
   5   3  -4   97.03    3.09
   5   3  -4   98.60    3.25
  -5  -3   4  102.34    3.11
  -5  -3   4   97.31    3.17
  -5  -3   4   99.14    2.76
   4   3  -4   60.19    2.07
   4   3  -4   61.70    1.80
   4   3  -4   65.98    2.27
   4   3  -4   59.85    2.07
   4   3  -4   61.65    1.88
  -4  -3   4   60.46    2.12
  -4  -3   4   59.43    2.06
  -4  -3   4   58.23    1.81
  -4  -3   4   58.88    1.81
  -4  -3   4   60.56    2.18
   3   3  -4    2.19    0.46
   3   3  -4    1.97    0.38
   3   3  -4    3.22    0.53
   3   3  -4    2.15    0.45
   3   3  -4    2.75    0.27
  -3  -3   4    2.59    0.36
  -3  -3   4    2.55    0.41
  -3  -3   4    1.87    0.39
  -3  -3   4    2.31    0.43
  -3  -3   4    2.50    0.24
   2   3  -4  166.60    4.46
   2   3  -4  174.30    4.60
   2   3  -4  166.29    4.76
   2   3  -4  174.05    4.58
  -2  -3   4  174.16    4.47
  -2  -3   4  170.81    4.59
  -2  -3   4  165.19    4.59
   1   3  -4  147.88    3.92
   1   3  -4  149.61    3.97
   1   3  -4  144.44    4.11
   1   3  -4  147.51    3.91
  -1  -3   4  147.64    3.90
  -1  -3   4  141.86    3.97
  -1  -3   4  146.16    4.09
  -1  -3   4  139.96    3.91
   0   3  -4   97.22    2.71
   0   3  -4   95.89    2.78
   0   3  -4   97.83    2.80
   0   3  -4   92.95    2.87
   0  -3   4   95.37    2.77
   0  -3   4  103.85    2.90
   0  -3   4   95.94    2.71
   0  -3   4   99.47    2.50
   0  -3   4   94.44    2.79
   0  -3   4   95.69    2.50
  -1   3  -4   -0.08    0.15
  -1   3  -4    0.25    0.17
  -1   3  -4    0.16    0.16
  -1   3  -4    0.33    0.20
   1  -3   4    0.20    0.13
   1  -3   4    0.04    0.15
   1  -3   4   -0.09    0.16
   1  -3   4   -0.01    0.12
   1  -3   4    0.15    0.18
   1  -3   4   -0.16    0.18
  -2   3  -4   -0.09    0.16
  -2   3  -4    0.12    0.18
  -2   3  -4   -0.05    0.19
  -2   3  -4   -0.15    0.14
   2  -3   4   -0.31    0.18
   2  -3   4    0.03    0.16
   2  -3   4    0.07    0.16
   2  -3   4    0.07    0.15
   2  -3   4    0.03    0.13
   2  -3   4    0.17    0.22
  -3   3  -4   25.69    1.07
  -3   3  -4   24.29    1.14
  -3   3  -4   26.62    0.98
  -3   3  -4   26.31    1.20
   3  -3   4   26.17    1.09
   3  -3   4   26.44    1.18
   3  -3   4   25.31    1.19
   3  -3   4   26.97    0.99
   3  -3   4   28.57    1.11
   3  -3   4   25.71    1.06
  -4   3  -4   40.23    1.42
  -4   3  -4   38.38    1.63
  -4   3  -4   39.55    1.63
  -4   3  -4   41.82    1.39
   4  -3   4   39.46    1.36
   4  -3   4   41.48    1.44
   4  -3   4   40.24    1.52
   4  -3   4   41.47    1.64
   4  -3   4   41.75    1.70
   4  -3   4   41.50    1.58
  -5   3  -4   52.72    1.71
  -5   3  -4   54.50    2.06
   5  -3   4   53.78    1.74
   5  -3   4   50.91    1.98
   5  -3   4   52.67    1.73
  -6   3  -4    9.40    0.60
  -6   3  -4    9.34    0.89
   6  -3   4   11.23    0.89
   6  -3   4    9.80    0.74
   6  -3   4    9.21    0.75
   6  -3   4    8.99    0.89
  -7   3  -4    3.58    0.90
   7  -3   4    4.01    0.57
   7  -3   4    4.00    0.74
   7  -3   4    4.52    0.77
  -8   3  -4    0.64    0.62
   8  -3   4    0.54    0.48
   8  -3   4    0.60    0.49
   8  -3   4    0.89    0.55
  -9   3  -4   35.74    2.03
   9  -3   4   35.55    2.02
   9  -3   4   34.93    2.12
   9  -3   4   32.22    1.76
   9   2  -4   20.65    1.63
   9   2  -4   21.77    1.68
   8   2  -4   50.64    2.16
   8   2  -4   54.49    2.45
   8   2  -4   54.34    2.15
   7   2  -4   -0.24    0.50
   7   2  -4    0.15    0.48
   7   2  -4   -0.06    0.43
   7   2  -4    0.12    0.44
  -7  -2   4    0.23    0.38
   6   2  -4   92.67    3.15
   6   2  -4   92.02    3.27
   6   2  -4  100.31    2.98
   6   2  -4  100.77    2.95
   6   2  -4   97.30    2.99
   6   2  -4  103.69    3.32
  -6  -2   4   99.02    2.90
  -6  -2   4   98.78    3.16
   5   2  -4   71.59    2.25
   5   2  -4   76.72    2.24
   5   2  -4   69.57    2.42
   5   2  -4   73.94    2.59
   5   2  -4   70.41    2.40
   5   2  -4   66.65    2.50
   5   2  -4   74.18    2.23
  -5  -2   4   73.11    2.16
  -5  -2   4   71.83    2.38
   4   2  -4  133.95    4.32
   4   2  -4  159.23    4.34
   4   2  -4  156.02    4.52
   4   2  -4  157.37    4.36
   4   2  -4  163.21    4.21
  -4  -2   4  158.49    4.06
  -4  -2   4  160.68    4.42
  -4  -2   4  160.40    4.35
   3   2  -4    6.83    0.62
   3   2  -4    6.74    0.50
   3   2  -4    6.47    0.39
   3   2  -4    5.97    0.53
   3   2  -4    6.89    0.57
  -3  -2   4    5.78    0.46
  -3  -2   4    6.12    0.48
  -3  -2   4    6.63    0.56
  -3  -2   4    7.30    0.36
  -3  -2   4    7.34    0.63
   2   2  -4    0.12    0.15
   2   2  -4    0.12    0.19
   2   2  -4    0.07    0.18
   2   2  -4    0.33    0.18
  -2  -2   4    0.16    0.16
  -2  -2   4    0.14    0.16
  -2  -2   4   -0.22    0.16
  -2  -2   4    0.23    0.17
   1   2  -4   21.45    0.89
   1   2  -4   23.45    0.91
   1   2  -4   20.95    0.99
   1   2  -4   24.26    0.92
  -1  -2   4   22.60    0.99
  -1  -2   4   24.43    0.92
  -1  -2   4   22.91    0.92
  -1  -2   4   23.88    1.01
   0   2  -4   78.55    2.24
   0   2  -4   71.68    2.33
   0   2  -4   80.89    2.30
   0   2  -4   80.18    2.27
   0  -2   4   79.22    1.97
   0  -2   4   76.75    2.28
   0  -2   4   80.11    2.27
   0  -2   4   81.04    1.98
   0  -2   4   77.78    2.34
   0  -2   4   78.19    2.23
  -1   2  -4   62.28    2.00
  -1   2  -4   63.25    1.99
  -1   2  -4   65.65    1.91
  -1   2  -4   67.41    1.98
   1  -2   4   65.65    1.98
   1  -2   4   64.56    2.10
   1  -2   4   66.19    1.91
   1  -2   4   65.52    1.79
   1  -2   4   69.21    2.03
  -2   2  -4    1.88    0.38
  -2   2  -4    1.39    0.28
  -2   2  -4    1.38    0.28
  -2   2  -4    2.36    0.36
   2  -2   4    1.45    0.26
   2  -2   4    1.61    0.33
   2  -2   4    1.99    0.36
   2  -2   4    1.41    0.29
  -3   2  -4   34.57    1.20
  -3   2  -4   36.55    1.22
  -3   2  -4   35.84    1.27
  -3   2  -4   34.59    1.38
  -3   2  -4   34.47    1.34
   3  -2   4   35.43    1.27
   3  -2   4   33.10    1.32
   3  -2   4   36.38    1.20
   3  -2   4   36.16    1.40
   3  -2   4   35.97    1.21
  -4   2  -4  138.52    3.90
  -4   2  -4  140.39    4.02
  -4   2  -4  135.65    3.98
  -4   2  -4  139.51    3.68
  -4   2  -4  141.22    3.79
   4  -2   4  140.19    3.93
   4  -2   4  140.08    3.77
   4  -2   4  141.56    4.04
   4  -2   4  137.63    3.67
  -5   2  -4   74.18    2.52
  -5   2  -4   75.71    2.10
  -5   2  -4   75.06    2.26
  -5   2  -4   73.62    2.44
  -5   2  -4   76.24    2.53
   5  -2   4   72.32    2.51
   5  -2   4   75.57    2.28
   5  -2   4   74.81    2.55
   5  -2   4   73.12    2.10
   5  -2   4   73.52    2.47
  -6   2  -4   20.71    1.15
  -6   2  -4   20.73    0.75
  -6   2  -4   19.18    1.11
   6  -2   4   18.80    0.78
   6  -2   4   20.01    1.20
   6  -2   4   19.04    1.01
  -7   2  -4    3.36    0.71
  -7   2  -4    3.42    0.71
   7  -2   4    3.08    0.59
   7  -2   4    4.26    0.76
  -8   2  -4   86.43    3.08
   8  -2   4   83.80    3.14
   8  -2   4   81.20    2.78
  -9   2  -4   65.46    2.60
   9  -2   4   57.56    2.38
   9  -2   4   57.68    2.70
   9   1  -4   30.50    1.86
   9   1  -4   29.56    3.13
   9   1  -4   31.22    1.80
   9   1  -4   31.27    2.00
   8   1  -4   54.66    2.41
   8   1  -4   47.34    2.86
   8   1  -4   51.22    2.13
   8   1  -4   50.59    2.15
   7   1  -4   54.95    2.07
   7   1  -4   52.05    1.99
   7   1  -4   49.94    2.10
   7   1  -4   49.22    2.04
   7   1  -4   51.74    2.16
   7   1  -4   54.63    2.27
   6   1  -4   -0.31    0.33
   6   1  -4    0.11    0.48
   6   1  -4    0.30    0.29
   6   1  -4    0.47    0.80
   6   1  -4    0.31    0.33
   6   1  -4    0.35    0.41
   6   1  -4   -0.11    0.37
  -6  -1   4    0.36    0.30
   5   1  -4   38.33    1.58
   5   1  -4   35.61    1.48
   5   1  -4   40.75    1.74
   5   1  -4   39.10    1.66
   5   1  -4   40.90    1.49
   5   1  -4   38.20    1.57
   5   1  -4   38.94    1.41
   5   1  -4   39.24    1.46
  -5  -1   4   40.37    1.54
   4   1  -4  157.71    4.28
   4   1  -4  155.48    4.47
   4   1  -4  154.38    4.09
   4   1  -4  159.70    4.22
   4   1  -4  151.49    4.29
   4   1  -4  164.12    4.26
   4   1  -4  153.95    4.12
   4   1  -4  156.15    4.49
  -4  -1   4  152.96    4.34
  -4  -1   4  148.60    4.25
   3   1  -4  120.44    3.28
   3   1  -4  118.34    3.28
   3   1  -4  121.64    3.10
   3   1  -4  121.31    3.12
   3   1  -4  105.57    3.43
   3   1  -4  122.36    3.36
  -3  -1   4  118.89    3.37
  -3  -1   4  117.34    3.28
  -3  -1   4  120.98    3.26
   2   1  -4    0.32    0.16
   2   1  -4    0.37    0.18
   2   1  -4    0.31    0.22
   2   1  -4    0.03    0.16
   2   1  -4    0.17    0.10
   2   1  -4    0.36    0.11
  -2  -1   4    0.25    0.14
  -2  -1   4    0.24    0.16
  -2  -1   4    0.22    0.15
   1   1  -4   19.33    0.79
   1   1  -4   16.49    0.83
   1   1  -4   18.90    0.78
   1   1  -4   19.59    0.73
  -1  -1   4   21.25    0.88
  -1  -1   4   18.57    0.79
   0   1  -4    2.75    0.32
   0   1  -4    3.02    0.33
   0   1  -4    3.01    0.30
   0   1  -4    3.32    0.30
   0  -1   4    2.73    0.26
   0  -1   4    3.16    0.31
  -1   1  -4   40.93    1.25
  -1   1  -4   37.77    1.31
  -1   1  -4   35.85    1.26
  -1   1  -4   40.12    1.12
   1  -1   4   40.07    1.26
   1  -1   4   37.41    1.30
   1  -1   4   41.25    1.28
   1  -1   4   37.97    1.27
   1  -1   4   40.39    1.13
  -2   1  -4   46.76    1.64
  -2   1  -4   51.74    1.68
  -2   1  -4   54.51    1.55
  -2   1  -4   51.63    1.61
  -2   1  -4   52.16    1.56
   2  -1   4   52.09    1.68
   2  -1   4   53.02    1.55
   2  -1   4   52.79    1.54
   2  -1   4   53.89    1.63
   2  -1   4   50.53    1.57
  -3   1  -4   12.31    0.64
  -3   1  -4   12.94    0.64
  -3   1  -4   13.48    0.73
  -3   1  -4   12.71    0.70
  -3   1  -4   13.33    0.55
   3  -1   4   12.69    0.55
   3  -1   4   13.19    0.65
   3  -1   4   12.95    0.65
   3  -1   4   13.40    0.72
   3  -1   4   13.16    0.69
  -4   1  -4  159.23    4.49
  -4   1  -4  161.95    4.51
  -4   1  -4  159.94    4.11
  -4   1  -4  165.84    4.44
  -4   1  -4  169.93    4.39
   4  -1   4  163.92    4.10
   4  -1   4  163.38    4.46
   4  -1   4  163.32    4.50
   4  -1   4  158.34    4.35
   4  -1   4  169.53    4.55
  -5   1  -4  167.73    4.84
  -5   1  -4  173.65    4.84
  -5   1  -4  180.69    4.69
  -5   1  -4  174.95    4.80
   5  -1   4  176.56    4.87
   5  -1   4  174.17    4.86
   5  -1   4  166.94    4.66
   5  -1   4  172.57    4.82
  -6   1  -4  101.56    3.41
  -6   1  -4  114.46    3.45
  -6   1  -4  113.12    3.44
   6  -1   4  121.42    3.54
   6  -1   4  114.86    3.50
   6  -1   4  106.70    3.44
   6  -1   4  109.25    3.27
  -7   1  -4   39.10    1.71
  -7   1  -4   38.97    1.74
   7  -1   4   42.62    1.86
   7  -1   4   40.12    1.62
  -8   1  -4    9.39    1.00
  -8   1  -4   10.94    1.00
   8  -1   4    8.08    1.09
   8  -1   4    9.16    0.97
  -9   1  -4   32.29    1.68
  -9   1  -4   28.96    1.74
   9  -1   4   31.88    1.64
   9  -1   4   31.00    1.88
 -10   1  -4   30.08    1.80
 -10   1  -4   30.74    1.93
  10  -1   4   26.68    2.00
  10  -1   4   29.45    2.05
   9   0  -4   27.31    1.82
   9   0  -4   27.25    1.92
   9   0  -4   25.73    1.95
   8   0  -4  127.50    4.23
   8   0  -4  125.83    4.07
   8   0  -4  128.47    4.03
   7   0  -4  116.61    3.73
   7   0  -4  115.31    3.80
   7   0  -4  110.89    3.56
   7   0  -4  120.35    3.68
   6   0  -4    2.91    0.53
   6   0  -4    1.93    0.43
   6   0  -4    2.26    0.51
   6   0  -4    3.79    0.80
   6   0  -4    2.77    0.56
   6   0  -4    1.84    0.49
   6   0  -4    1.78    0.47
   6   0  -4    2.00    0.57
   5   0  -4   15.68    1.05
   5   0  -4   16.82    0.99
   5   0  -4   16.73    1.00
   5   0  -4   16.66    1.01
   5   0  -4   17.98    0.91
   5   0  -4   16.44    1.12
   5   0  -4   18.88    0.98
   5   0  -4   17.00    1.02
   4   0  -4   11.20    0.73
   4   0  -4    8.93    0.68
   4   0  -4   10.15    0.77
   4   0  -4    8.17    0.78
   4   0  -4   10.38    0.62
   4   0  -4   10.47    0.66
   4   0  -4   10.14    0.71
   4   0  -4   10.43    0.70
  -4   0   4    9.60    0.68
  -4   0   4    8.72    0.61
   3   0  -4   50.97    1.68
   3   0  -4   52.05    1.68
   3   0  -4   50.84    1.81
   3   0  -4   51.11    1.55
   3   0  -4   52.36    1.62
   3   0  -4   52.02    1.84
   3   0  -4   45.77    1.66
  -3   0   4   50.07    1.60
  -3   0   4   51.13    1.68
   2   0  -4   14.16    0.69
   2   0  -4   13.56    0.55
   2   0  -4   15.16    0.70
   2   0  -4   13.17    0.54
   2   0  -4   12.82    0.73
   2   0  -4   14.20    0.78
   2   0  -4   14.33    0.61
  -2   0   4   13.47    0.61
  -2   0   4   13.27    0.66
  -2   0   4   13.08    0.66
   1   0  -4    3.01    0.36
   1   0  -4    4.02    0.23
   1   0  -4    3.29    0.27
   1   0  -4    3.43    0.34
   1   0  -4    3.87    0.39
   1   0  -4    3.65    0.33
  -1   0   4    3.65    0.21
  -1   0   4    3.55    0.26
  -1   0   4    3.78    0.34
  -1   0   4    3.40    0.32
   0   0  -4    0.73    0.14
   0   0  -4    0.85    0.20
   0   0  -4    1.17    0.19
   0   0  -4    0.81    0.19
   0   0  -4    0.96    0.19
   0   0   4    0.70    0.16
   0   0   4    0.79    0.22
   0   0   4    0.83    0.13
   0   0   4    0.66    0.13
  -1   0  -4   76.21    2.18
  -1   0  -4   75.71    2.13
  -1   0  -4   76.69    2.00
  -1   0  -4   76.32    2.14
  -1   0  -4   70.38    2.25
  -1   0  -4   77.90    2.05
   1   0   4   74.41    2.04
   1   0   4   75.13    2.13
   1   0   4   76.00    2.00
  -2   0  -4    0.61    0.16
  -2   0  -4    0.37    0.13
  -2   0  -4    0.26    0.16
  -2   0  -4    0.49    0.19
  -2   0  -4    0.51    0.13
  -2   0  -4    0.47    0.13
   2   0   4    0.11    0.14
   2   0   4    0.28    0.14
   2   0   4    0.30    0.13
  -3   0  -4   56.33    1.54
  -3   0  -4   57.34    1.76
  -3   0  -4   57.65    1.54
  -3   0  -4   58.20    1.78
  -3   0  -4   57.36    1.81
  -3   0  -4   58.76    1.76
   3   0   4   56.84    1.81
   3   0   4   55.78    1.75
   3   0   4   56.94    1.77
   3   0   4   57.28    1.76
  -4   0  -4    8.25    0.58
  -4   0  -4    9.92    0.62
  -4   0  -4    8.93    0.62
  -4   0  -4   10.25    0.60
   4   0   4    9.05    0.61
   4   0   4   10.20    0.63
   4   0   4    9.91    0.63
   4   0   4    9.33    0.61
  -5   0  -4  101.99    2.91
  -5   0  -4  100.45    2.98
  -5   0  -4   95.96    2.98
  -5   0  -4   99.90    2.97
   5   0   4   99.06    2.92
   5   0   4  100.53    3.01
   5   0   4  100.15    2.99
   5   0   4   96.45    3.00
  -6   0  -4  148.67    4.22
  -6   0  -4  147.31    4.25
  -6   0  -4  147.07    4.30
   6   0   4  144.53    4.29
   6   0   4  150.11    4.26
   6   0   4  145.89    4.16
  -7   0  -4   22.69    1.24
  -7   0  -4   23.31    1.21
   7   0   4   22.27    1.19
   7   0   4   21.26    1.29
   7   0   4   23.44    1.30
  -8   0  -4   17.98    1.30
  -8   0  -4   19.69    1.18
   8   0   4   16.75    1.31
   8   0   4   18.42    1.19
  -9   0  -4    8.17    1.05
  -9   0  -4    8.35    0.94
   9   0   4    5.55    1.06
   9   0   4    7.89    1.11
 -10   0  -4    5.55    0.92
 -10   0  -4    7.71    1.15
  10   0   4    6.00    0.97
  10   0   4    7.44    1.34
   8  -1  -4   96.94    3.89
   8  -1  -4   83.74    4.00
   8  -1  -4   98.45    3.41
   8  -1  -4  110.23    3.62
   7  -1  -4  130.52    4.01
   7  -1  -4  121.12    3.93
   7  -1  -4  124.69    3.90
   7  -1  -4  124.28    4.08
   6  -1  -4   20.60    1.30
   6  -1  -4   18.57    1.29
   6  -1  -4   21.45    1.27
   6  -1  -4   21.91    1.20
   6  -1  -4   20.37    1.16
   6  -1  -4   18.65    1.41
   6  -1  -4   19.66    1.22
   6  -1  -4   20.54    1.23
   6  -1  -4   17.70    1.25
   5  -1  -4    3.62    0.78
   5  -1  -4    6.42    0.74
   5  -1  -4    4.78    0.69
   5  -1  -4    5.15    0.73
   5  -1  -4    5.24    0.72
   5  -1  -4    5.97    0.65
   5  -1  -4    4.24    0.67
   5  -1  -4    4.31    0.66
   5  -1  -4    5.95    0.66
   4  -1  -4   31.81    1.35
   4  -1  -4   30.28    1.42
   4  -1  -4   32.32    1.28
   4  -1  -4   32.83    1.34
   4  -1  -4   33.02    1.26
   4  -1  -4   32.22    1.25
   4  -1  -4   30.95    1.24
   4  -1  -4   33.52    1.29
  -4   1   4   32.29    1.27
   3  -1  -4  158.77    4.33
   3  -1  -4  159.72    4.17
   3  -1  -4  157.97    4.31
   3  -1  -4  161.30    4.20
   3  -1  -4  155.69    4.19
   3  -1  -4  157.38    4.45
   3  -1  -4  161.81    4.23
  -3   1   4  157.56    4.24
  -3   1   4  150.87    4.43
   2  -1  -4  185.53    4.78
   2  -1  -4  187.12    4.67
   2  -1  -4  177.03    4.73
   2  -1  -4  184.61    4.88
   2  -1  -4  185.03    4.99
  -2   1   4  183.31    4.79
  -2   1   4  184.00    5.00
  -2   1   4  186.18    4.68
   1  -1  -4   67.77    2.06
   1  -1  -4   70.40    2.02
   1  -1  -4   70.41    1.91
   1  -1  -4   68.80    1.83
   1  -1  -4   70.55    2.15
  -1   1   4   70.39    1.84
  -1   1   4   69.01    2.14
  -1   1   4   70.74    1.90
  -1   1   4   68.32    1.99
  -1   1   4   68.65    2.05
   0  -1  -4   12.23    0.73
   0  -1  -4   14.11    0.45
   0  -1  -4   15.19    0.64
   0  -1  -4   14.27    0.65
   0  -1  -4   14.61    0.55
   0   1   4   13.67    0.60
   0   1   4   14.13    0.45
   0   1   4   14.86    0.53
  -1  -1  -4  252.98    6.39
  -1  -1  -4  251.29    6.41
  -1  -1  -4  250.23    6.20
  -1  -1  -4  251.72    6.42
  -1  -1  -4  241.08    6.29
   1   1   4  250.26    6.38
   1   1   4  263.03    6.44
   1   1   4  257.33    6.40
   1   1   4  258.94    6.21
   1   1   4  261.18    6.31
  -2  -1  -4  850.05   21.16
  -2  -1  -4  851.37   21.09
  -2  -1  -4  891.24   21.26
  -2  -1  -4  903.26   21.11
   2   1   4  908.33   21.11
   2   1   4  887.43   21.17
   2   1   4  833.85   21.10
  -3  -1  -4  128.54    3.26
  -3  -1  -4  117.66    3.58
  -3  -1  -4  129.01    3.50
  -3  -1  -4  127.73    3.50
  -3  -1  -4  129.30    3.26
  -3  -1  -4  133.16    3.54
   3   1   4  136.26    3.48
   3   1   4  133.15    3.53
   3   1   4  132.68    3.52
   3   1   4  130.17    3.51
  -4  -1  -4    5.27    0.45
  -4  -1  -4    4.85    0.45
  -4  -1  -4    4.50    0.44
  -4  -1  -4    5.18    0.44
   4   1   4    5.61    0.48
   4   1   4    4.77    0.46
   4   1   4    4.63    0.43
   4   1   4    5.25    0.47
  -5  -1  -4   73.71    2.30
  -5  -1  -4   75.97    2.39
   5   1   4   76.49    2.38
   5   1   4   72.93    2.35
   5   1   4   75.43    2.41
   5   1   4   76.55    2.34
  -6  -1  -4  191.94    5.22
  -6  -1  -4  185.71    5.08
   6   1   4  191.03    5.23
   6   1   4  184.65    5.21
   6   1   4  189.21    5.11
   6   1   4  180.19    5.13
  -7  -1  -4   91.59    2.95
  -7  -1  -4   90.34    2.82
   7   1   4   90.31    2.91
   7   1   4   88.40    2.85
   7   1   4   85.62    2.95
  -8  -1  -4   20.82    1.11
  -8  -1  -4   20.35    1.22
   8   1   4   16.92    1.20
   8   1   4   19.89    1.27
   8   1   4   19.24    1.25
  -9  -1  -4    2.45    0.51
  -9  -1  -4    2.28    0.56
   9   1   4    1.72    0.56
   9   1   4    3.18    0.65
 -10  -1  -4    6.03    0.99
 -10  -1  -4    7.31    1.19
  10   1   4    7.29    1.26
  10   1   4    5.32    0.91
   8  -2  -4   56.78    2.63
   8  -2  -4   56.01    2.46
   8  -2  -4   58.51    2.57
   8  -2  -4   60.59    2.68
   7  -2  -4   80.38    3.11
   7  -2  -4   74.72    2.83
   7  -2  -4   77.13    2.91
   7  -2  -4   78.06    3.04
   7  -2  -4   86.98    3.04
   6  -2  -4   31.69    1.51
   6  -2  -4   29.54    1.49
   6  -2  -4   30.03    1.63
   6  -2  -4   31.36    1.61
   6  -2  -4   31.29    1.47
   5  -2  -4    9.72    0.82
   5  -2  -4   10.91    0.83
   5  -2  -4    9.97    0.89
   5  -2  -4    9.60    0.81
   5  -2  -4   11.58    0.88
   5  -2  -4    8.69    0.94
   5  -2  -4   11.94    0.97
   5  -2  -4   11.72    1.09
  -5   2   4    9.46    0.86
   4  -2  -4   13.32    1.04
   4  -2  -4   13.99    0.80
   4  -2  -4   15.51    0.84
   4  -2  -4   14.28    0.81
   4  -2  -4   13.76    0.94
   4  -2  -4   12.59    0.87
   4  -2  -4   14.79    0.86
   4  -2  -4   13.71    0.87
  -4   2   4   14.37    0.91
  -4   2   4   13.84    0.78
   3  -2  -4  116.99    3.31
   3  -2  -4  119.95    3.56
   3  -2  -4  122.22    3.25
   3  -2  -4  116.47    3.42
   3  -2  -4  110.57    3.40
   3  -2  -4  117.64    3.21
   3  -2  -4  122.01    3.22
   3  -2  -4  119.53    3.32
  -3   2   4  116.20    3.25
  -3   2   4  116.37    3.51
   2  -2  -4  201.85    5.33
   2  -2  -4  206.79    5.57
   2  -2  -4  201.11    5.45
   2  -2  -4  208.58    5.18
   2  -2  -4  203.28    5.27
   2  -2  -4  208.57    5.18
   2  -2  -4  203.81    5.43
  -2   2   4  209.92    5.31
  -2   2   4  205.37    5.55
  -2   2   4  206.98    5.28
   1  -2  -4   47.26    1.27
   1  -2  -4   48.25    1.65
   1  -2  -4   47.31    1.57
   1  -2  -4   43.66    1.44
   1  -2  -4   50.00    1.28
  -1   2   4   47.40    1.44
  -1   2   4   47.21    1.63
   0  -2  -4    6.98    0.42
   0  -2  -4    6.95    0.50
   0  -2  -4    6.57    0.46
   0  -2  -4    7.01    0.41
   0   2   4    6.77    0.48
   0   2   4    6.89    0.38
   0   2   4    6.81    0.45
   0   2   4    6.45    0.47
  -1  -2  -4   82.60    2.26
  -1  -2  -4   81.54    2.31
  -1  -2  -4   77.44    2.26
  -1  -2  -4   79.92    2.23
   1   2   4   78.53    2.24
   1   2   4   79.91    1.99
   1   2   4   81.01    2.22
  -2  -2  -4  125.60    3.40
  -2  -2  -4  120.21    3.48
  -2  -2  -4  124.78    3.42
  -2  -2  -4  126.37    3.36
   2   2   4  126.09    3.37
   2   2   4  127.37    3.41
   2   2   4  132.45    3.25
   2   2   4  128.73    3.35
   2   2   4  128.09    3.40
   2   2   4  129.56    3.24
  -3  -2  -4   88.92    2.48
  -3  -2  -4   87.91    2.36
  -3  -2  -4   87.48    2.52
  -3  -2  -4   89.88    2.54
   3   2   4   90.98    2.44
   3   2   4   88.07    2.54
   3   2   4   90.57    2.54
   3   2   4   80.28    2.57
   3   2   4   87.54    2.34
  -4  -2  -4  114.93    2.89
  -4  -2  -4  115.41    3.23
  -4  -2  -4  114.66    3.13
   4   2   4  114.72    3.17
   4   2   4  113.99    3.17
   4   2   4  111.78    3.23
   4   2   4  112.52    2.88
   4   2   4  113.07    3.13
  -5  -2  -4    4.98    0.44
  -5  -2  -4    4.29    0.48
   5   2   4    5.18    0.55
   5   2   4    3.96    0.47
   5   2   4    3.93    0.49
   5   2   4    4.51    0.50
   5   2   4    4.94    0.49
  -6  -2  -4   49.21    1.82
  -6  -2  -4   48.12    1.65
   6   2   4   47.53    1.81
   6   2   4   47.99    1.81
   6   2   4   50.29    1.72
   6   2   4   49.63    1.82
   6   2   4   48.75    1.86
  -7  -2  -4   26.06    1.16
  -7  -2  -4   28.27    1.37
   7   2   4   27.90    1.34
   7   2   4   25.85    1.23
   7   2   4   26.45    1.33
   7   2   4   24.46    1.34
  -8  -2  -4   36.32    1.46
  -8  -2  -4   35.64    1.66
   8   2   4   36.49    1.68
   8   2   4   35.82    1.57
   8   2   4   34.51    1.69
  -9  -2  -4   11.75    1.07
  -9  -2  -4   14.52    0.97
   9   2   4   11.63    1.18
   9   2   4   12.33    1.20
   9   2   4   10.02    1.11
 -10  -2  -4    0.88    0.49
  10   2   4   -0.02    0.61
  10   2   4    1.90    0.70
   8  -3  -4   23.24    1.82
   8  -3  -4   20.92    1.82
   8  -3  -4   18.20    1.65
   8  -3  -4   19.97    1.73
   7  -3  -4   42.33    1.98
   7  -3  -4   47.79    2.27
   7  -3  -4   46.77    2.13
   7  -3  -4   48.48    2.18
   6  -3  -4   45.52    1.96
   6  -3  -4   40.25    1.93
   6  -3  -4   45.86    1.90
   6  -3  -4   42.28    1.74
   6  -3  -4   45.14    2.02
  -6   3   4   47.24    2.00
   5  -3  -4    9.74    0.86
   5  -3  -4   10.62    0.96
   5  -3  -4    9.51    0.81
   5  -3  -4    9.41    1.18
   5  -3  -4    9.50    0.94
   5  -3  -4    8.54    0.81
  -5   3   4    9.61    0.87
   4  -3  -4    1.14    0.39
   4  -3  -4    1.91    0.36
   4  -3  -4    1.48    0.35
   4  -3  -4    1.28    0.34
   4  -3  -4    1.94    0.54
   4  -3  -4    1.39    0.44
   4  -3  -4    1.60    0.42
  -4   3   4    1.41    0.39
   3  -3  -4   43.87    1.46
   3  -3  -4   44.52    1.45
   3  -3  -4   44.92    1.70
   3  -3  -4   44.66    1.46
   3  -3  -4   43.31    1.67
   3  -3  -4   43.00    1.61
   3  -3  -4   44.26    1.77
  -3   3   4   44.38    1.44
  -3   3   4   44.96    1.73
   2  -3  -4   39.04    1.20
   2  -3  -4   39.13    1.52
   2  -3  -4   38.89    1.20
   2  -3  -4   36.66    1.37
   2  -3  -4   36.98    1.43
   2  -3  -4   33.79    1.34
   2  -3  -4   38.19    1.45
  -2   3   4   39.15    1.35
  -2   3   4   36.67    1.48
  -2   3   4   38.11    1.22
   1  -3  -4  172.55    4.73
   1  -3  -4  169.74    4.41
   1  -3  -4  177.90    4.63
   1  -3  -4  174.79    4.26
   1  -3  -4  168.60    4.55
   1  -3  -4  174.48    4.26
   1  -3  -4  171.90    4.64
  -1   3   4  160.05    4.53
  -1   3   4  174.49    4.73
  -1   3   4  171.65    4.52
   0  -3  -4    5.42    0.49
   0  -3  -4    4.96    0.42
   0  -3  -4    4.17    0.39
   0  -3  -4    5.06    0.37
   0   3   4    4.73    0.37
   0   3   4    4.29    0.43
  -1  -3  -4    0.19    0.14
  -1  -3  -4    0.20    0.16
  -1  -3  -4    0.51    0.18
  -1  -3  -4    0.29    0.15
   1   3   4    0.02    0.13
   1   3   4    0.35    0.18
   1   3   4    0.31    0.15
   1   3   4    0.05    0.12
  -2  -3  -4   46.04    1.50
  -2  -3  -4   46.09    1.50
  -2  -3  -4   45.12    1.43
  -2  -3  -4   47.15    1.47
   2   3   4   46.31    1.49
   2   3   4   47.19    1.29
   2   3   4   46.32    1.47
   2   3   4   43.76    1.55
   2   3   4   42.70    1.63
  -3  -3  -4  129.58    3.56
  -3  -3  -4  131.01    3.45
  -3  -3  -4  128.28    3.52
  -3  -3  -4  118.08    3.65
   3   3   4  129.54    3.54
   3   3   4  127.79    3.41
   3   3   4  127.36    3.42
   3   3   4  132.55    3.40
   3   3   4  133.38    3.56
  -4  -3  -4   69.59    2.18
  -4  -3  -4   70.68    1.97
  -4  -3  -4   69.93    2.16
  -4  -3  -4   69.95    2.02
   4   3   4   71.77    2.09
   4   3   4   69.39    2.18
   4   3   4   71.46    1.97
   4   3   4   60.93    2.11
   4   3   4   68.43    2.08
  -5  -3  -4   96.40    2.55
  -5  -3  -4   95.02    2.92
  -5  -3  -4   95.48    2.70
   5   3   4   95.53    2.86
   5   3   4   98.85    2.58
   5   3   4   94.99    2.72
   5   3   4   98.25    2.87
   5   3   4   98.18    2.96
  -6  -3  -4   26.06    0.80
  -6  -3  -4   25.85    1.21
  -6  -3  -4   26.02    1.03
   6   3   4   26.06    0.83
   6   3   4   25.49    1.21
   6   3   4   26.51    1.07
   6   3   4   26.00    1.25
   6   3   4   26.14    1.24
   6   3   4   24.50    1.18
  -7  -3  -4   68.33    2.39
  -7  -3  -4   67.00    2.11
   7   3   4   68.96    2.43
   7   3   4   66.86    2.16
   7   3   4   65.50    2.52
   7   3   4   67.91    2.40
   7   3   4   66.73    2.39
  -8  -3  -4   65.43    2.46
  -8  -3  -4   66.49    2.16
   8   3   4   66.60    2.26
   8   3   4   66.78    2.51
   8   3   4   67.48    2.51
  -9  -3  -4   38.24    1.80
  -9  -3  -4   38.97    1.53
   9   3   4   36.86    1.88
   9   3   4   36.04    1.83
   9   3   4   36.00    1.69
 -10  -3  -4    2.06    0.48
 -10  -3  -4    1.35    0.53
  10   3   4    1.64    0.67
  10   3   4    0.41    0.73
 -11  -3  -4    8.72    1.23
  11   3   4    8.60    1.43
  11   3   4    8.96    1.51
   7  -4  -4   32.82    2.01
   7  -4  -4   34.04    1.83
   7  -4  -4   31.58    1.86
   6  -4  -4   45.72    2.04
   6  -4  -4   44.76    1.74
   6  -4  -4   44.60    2.12
   6  -4  -4   47.10    1.96
  -6   4   4   44.31    2.03
   5  -4  -4   62.72    2.36
   5  -4  -4   62.97    2.22
   5  -4  -4   63.35    2.27
   5  -4  -4   65.28    2.04
  -5   4   4   62.30    2.46
   4  -4  -4   89.07    2.66
   4  -4  -4   86.70    2.84
   4  -4  -4   88.06    2.48
   4  -4  -4   82.40    3.01
   4  -4  -4   83.21    2.62
   4  -4  -4   81.36    2.99
  -4   4   4   87.44    2.94
   3  -4  -4    7.72    0.58
   3  -4  -4    6.54    0.70
   3  -4  -4    7.08    0.56
   3  -4  -4    6.59    0.76
   3  -4  -4    5.73    0.52
   3  -4  -4    6.23    0.65
   3  -4  -4    7.21    0.86
  -3   4   4    6.54    0.68
  -3   4   4    5.75    0.45
  -3   4   4    6.39    0.67
   2  -4  -4   76.23    2.05
   2  -4  -4   73.26    2.32
   2  -4  -4   75.34    2.39
   2  -4  -4   63.80    2.22
   2  -4  -4   73.07    2.36
  -2   4   4   71.68    2.26
  -2   4   4   74.04    2.46
  -2   4   4   64.72    2.12
   1  -4  -4   10.29    0.53
   1  -4  -4    9.71    0.45
   1  -4  -4    9.90    0.76
   1  -4  -4    8.97    0.62
   1  -4  -4    9.30    0.67
  -1   4   4    9.44    0.61
  -1   4   4    8.60    0.48
  -1   4   4    9.39    0.43
  -1   4   4    9.44    0.69
   0  -4  -4   10.12    0.53
   0  -4  -4   11.65    0.65
   0  -4  -4   10.53    0.71
   0  -4  -4   10.22    0.40
   0  -4  -4    9.16    0.61
   0  -4  -4   10.18    0.63
   0   4   4    8.12    0.54
   0   4   4   10.44    0.61
   0   4   4    9.91    0.68
   0   4   4   10.06    0.38
  -1  -4  -4   42.06    1.46
  -1  -4  -4   43.62    1.56
  -1  -4  -4   36.74    1.42
  -1  -4  -4   43.45    1.43
  -1  -4  -4   43.33    1.16
   1   4   4   42.91    1.33
   1   4   4   41.69    1.15
   1   4   4   42.74    1.54
  -2  -4  -4   22.62    0.91
  -2  -4  -4   24.22    0.79
  -2  -4  -4   23.17    0.93
  -2  -4  -4   24.19    1.00
  -2  -4  -4   23.90    1.03
   2   4   4   24.04    0.98
   2   4   4   23.51    1.01
   2   4   4   23.00    0.90
   2   4   4   24.12    0.78
   2   4   4   25.21    0.95
  -3  -4  -4   72.26    2.20
  -3  -4  -4   74.03    2.19
  -3  -4  -4   73.05    2.25
  -3  -4  -4   72.71    2.11
   3   4   4   73.43    2.24
   3   4   4   72.77    2.05
   3   4   4   70.35    2.06
   3   4   4   70.76    2.20
   3   4   4   69.69    2.18
  -4  -4  -4  182.76    4.79
  -4  -4  -4  175.59    4.92
  -4  -4  -4  178.87    4.93
   4   4   4  181.22    4.92
   4   4   4  182.15    4.79
   4   4   4  187.41    4.80
   4   4   4  182.33    4.94
   4   4   4  182.33    4.68
  -5  -4  -4   76.43    2.37
  -5  -4  -4   73.66    2.30
  -5  -4  -4   76.42    2.46
  -5  -4  -4   76.88    2.22
   5   4   4   76.21    2.17
   5   4   4   74.67    2.45
   5   4   4   74.81    2.34
   5   4   4   79.07    2.48
  -6  -4  -4    0.23    0.19
  -6  -4  -4   -0.09    0.26
  -6  -4  -4    0.34    0.18
   6   4   4    0.29    0.26
   6   4   4   -0.09    0.18
   6   4   4    0.00    0.20
   6   4   4    0.17    0.31
   6   4   4   -0.28    0.26
   6   4   4    0.18    0.21
  -7  -4  -4   60.58    2.21
  -7  -4  -4   57.92    1.85
  -7  -4  -4   60.69    1.75
   7   4   4   59.18    2.24
   7   4   4   57.62    2.18
   7   4   4   60.48    1.92
   7   4   4   60.49    3.20
   7   4   4   63.18    2.23
   7   4   4   61.31    1.82
  -8  -4  -4   36.25    1.67
  -8  -4  -4   35.82    1.32
   8   4   4   36.22    1.72
   8   4   4   35.25    1.68
   8   4   4   36.17    1.21
   8   4   4   35.34    1.41
  -9  -4  -4  125.30    3.90
  -9  -4  -4  119.81    3.36
   9   4   4  102.17    5.01
   9   4   4  117.65    3.92
   9   4   4  117.83    3.47
 -10  -4  -4    9.39    1.10
 -10  -4  -4    8.08    0.85
  10   4   4   10.31    1.27
  10   4   4    8.77    1.15
 -11  -4  -4    6.08    0.91
 -11  -4  -4    4.76    0.82
  11   4   4    5.91    1.04
  11   4   4    5.30    1.02
   7  -5  -4    2.12    0.76
   7  -5  -4    1.46    0.82
   7  -5  -4    1.39    0.78
  -7   5   4    1.55    0.67
   6  -5  -4   38.39    2.02
   6  -5  -4   43.34    1.91
   5  -5  -4   56.55    2.22
   5  -5  -4   56.18    2.16
   5  -5  -4   61.05    1.89
  -5   5   4   61.06    2.42
   4  -5  -4   27.09    1.05
   4  -5  -4   26.31    1.41
   4  -5  -4   27.86    1.29
   4  -5  -4   25.61    1.24
  -4   5   4   27.23    1.47
   3  -5  -4    0.35    0.49
   3  -5  -4    1.16    0.38
   3  -5  -4    0.87    0.26
  -3   5   4    0.62    0.39
  -3   5   4    1.14    0.29
  -3   5   4    1.40    0.37
   2  -5  -4   24.65    0.88
   2  -5  -4   22.72    1.32
   2  -5  -4   24.17    0.95
  -2   5   4   23.47    0.92
  -2   5   4   23.77    1.14
  -2   5   4   22.66    1.22
  -2   5   4   23.29    0.82
   1  -5  -4   37.80    1.64
   1  -5  -4   38.45    1.50
   1  -5  -4   37.69    1.19
   1  -5  -4   39.68    1.50
   1  -5  -4   37.46    1.23
  -1   5   4   37.67    1.16
  -1   5   4   37.81    1.20
  -1   5   4   37.49    1.44
  -1   5   4   36.36    1.58
   0  -5  -4   16.31    0.63
   0  -5  -4   16.90    0.69
   0  -5  -4   15.65    0.84
   0  -5  -4   16.75    1.02
   0  -5  -4   15.84    0.87
   0  -5  -4   16.39    0.85
   0   5   4   16.07    0.84
   0   5   4   15.89    0.61
   0   5   4   15.89    0.66
   0   5   4   15.36    0.94
  -1  -5  -4    5.39    0.49
  -1  -5  -4    5.07    0.51
  -1  -5  -4    5.50    0.35
  -1  -5  -4    5.04    0.60
  -1  -5  -4    5.88    0.48
   1   5   4    4.36    0.39
   1   5   4    5.88    0.49
   1   5   4    5.65    0.56
   1   5   4    5.53    0.33
  -2  -5  -4    0.77    0.21
  -2  -5  -4    0.58    0.21
  -2  -5  -4    0.62    0.17
  -2  -5  -4    0.36    0.25
  -2  -5  -4    0.59    0.22
  -2  -5  -4    0.57    0.20
   2   5   4    0.68    0.16
   2   5   4    0.57    0.22
   2   5   4    0.71    0.21
   2   5   4    0.45    0.24
  -3  -5  -4   25.13    0.94
  -3  -5  -4   25.74    1.14
  -3  -5  -4   26.06    0.94
  -3  -5  -4   26.11    1.14
   3   5   4   25.61    1.13
   3   5   4   24.27    0.98
   3   5   4   23.37    1.02
   3   5   4   25.01    1.10
   3   5   4   22.59    0.99
  -4  -5  -4  305.02    7.78
  -4  -5  -4  298.64    7.70
  -4  -5  -4  290.86    7.56
   4   5   4  296.30    7.70
   4   5   4  293.47    7.41
   4   5   4  302.24    7.76
   4   5   4  289.81    7.70
   4   5   4  300.20    7.56
  -5  -5  -4  259.16    6.68
  -5  -5  -4  246.33    6.44
  -5  -5  -4  258.12    6.72
  -5  -5  -4  251.94    6.84
   5   5   4  261.96    6.71
   5   5   4  254.33    6.42
   5   5   4  258.09    6.85
   5   5   4  258.84    6.71
   5   5   4  255.86    6.84
  -6  -5  -4   90.94    2.85
  -6  -5  -4   90.06    2.65
  -6  -5  -4   86.33    2.60
  -6  -5  -4   87.86    2.91
   6   5   4   86.85    2.90
   6   5   4   94.61    2.51
   6   5   4   90.37    2.84
   6   5   4   93.10    2.95
   6   5   4   92.30    2.71
  -7  -5  -4   64.74    2.01
  -7  -5  -4   65.19    1.90
   7   5   4   63.49    2.31
   7   5   4   64.35    2.40
   7   5   4   65.17    2.08
  -8  -5  -4   43.17    1.86
  -8  -5  -4   41.08    1.37
  -8  -5  -4   42.23    1.42
   8   5   4   42.17    1.85
   8   5   4   41.40    1.44
   8   5   4   41.22    1.51
   8   5   4   41.40    1.90
  -9  -5  -4   86.35    2.50
  -9  -5  -4   87.42    3.10
   9   5   4   85.52    2.57
   9   5   4   87.00    3.19
   9   5   4   83.71    3.10
   9   5   4   89.00    2.63
 -10  -5  -4   67.60    2.14
 -10  -5  -4   70.32    2.79
  10   5   4   70.57    2.92
  10   5   4   69.05    2.85
 -11  -5  -4    2.21    0.63
  11   5   4    1.18    0.69
  11   5   4    0.79    0.74
   6  -6  -4   10.55    1.23
   6  -6  -4    8.07    1.28
  -6   6   4    6.68    1.21
   5  -6  -4   15.88    1.29
   5  -6  -4   15.11    1.17
   4  -6  -4   35.27    2.48
   4  -6  -4   35.91    1.58
   4  -6  -4   39.79    1.20
  -4   6   4   36.15    1.84
   3  -6  -4    4.84    0.78
   3  -6  -4    5.14    0.43
   3  -6  -4    4.31    0.66
  -3   6   4    4.95    0.59
  -3   6   4    6.21    0.80
   2  -6  -4    0.02    0.18
   2  -6  -4    0.48    0.31
   2  -6  -4    0.10    0.26
   2  -6  -4    0.34    0.45
  -2   6   4    0.09    0.14
  -2   6   4    0.07    0.30
  -2   6   4    0.06    0.23
   1  -6  -4    0.39    0.31
   1  -6  -4    0.32    0.41
   1  -6  -4    0.42    0.18
   1  -6  -4    0.60    0.31
   1  -6  -4    0.00    0.30
  -1   6   4    0.37    0.27
  -1   6   4    0.16    0.19
  -1   6   4    0.15    0.29
  -1   6   4    0.30    0.14
   0  -6  -4   21.99    1.12
   0  -6  -4   21.66    0.86
   0  -6  -4   22.04    0.82
   0  -6  -4   22.92    1.08
   0  -6  -4   21.92    1.07
   0  -6  -4   21.77    1.26
   0   6   4   22.16    0.79
   0   6   4   21.63    1.08
   0   6   4   22.13    1.19
   0   6   4   19.98    0.92
  -1  -6  -4   80.57    2.33
  -1  -6  -4   79.96    2.59
  -1  -6  -4   83.02    2.75
  -1  -6  -4   82.41    2.50
  -1  -6  -4   83.43    2.48
  -1  -6  -4   75.39    2.41
   1   6   4   82.21    2.29
   1   6   4   79.04    2.71
   1   6   4   81.08    2.55
   1   6   4   80.35    2.25
  -2  -6  -4   40.98    1.34
  -2  -6  -4   42.76    1.47
  -2  -6  -4   41.89    1.43
  -2  -6  -4   40.97    1.61
  -2  -6  -4   40.23    1.67
   2   6   4   40.28    1.66
   2   6   4   41.24    1.41
  -3  -6  -4    4.51    0.56
  -3  -6  -4    4.74    0.43
  -3  -6  -4    5.14    0.46
  -3  -6  -4    4.55    0.41
  -3  -6  -4    4.87    0.61
   3   6   4    4.00    0.40
   3   6   4    4.47    0.47
   3   6   4    3.95    0.55
   3   6   4    5.71    0.57
  -4  -6  -4  215.01    5.82
  -4  -6  -4  206.41    5.42
  -4  -6  -4  212.79    5.59
  -4  -6  -4  217.56    5.82
   4   6   4  213.22    5.79
   4   6   4  211.19    5.81
   4   6   4  205.61    5.69
   4   6   4  213.53    5.57
  -5  -6  -4  211.93    5.34
  -5  -6  -4  212.30    5.73
  -5  -6  -4  210.07    5.65
  -5  -6  -4  214.23    5.85
   5   6   4  211.09    5.32
   5   6   4  209.97    5.77
   5   6   4  207.96    5.63
   5   6   4  204.50    5.76
   5   6   4  211.24    5.81
  -6  -6  -4   25.33    0.88
  -6  -6  -4   26.29    1.32
  -6  -6  -4   26.20    1.19
  -6  -6  -4   25.33    1.24
   6   6   4   24.98    0.89
   6   6   4   26.54    1.22
   6   6   4   25.94    1.31
   6   6   4   24.99    1.22
   6   6   4   24.98    1.32
  -7  -6  -4    1.85    0.39
  -7  -6  -4    1.95    0.33
  -7  -6  -4    1.86    0.45
  -7  -6  -4    1.99    0.41
   7   6   4    1.59    0.27
   7   6   4    2.48    0.51
   7   6   4    2.09    0.59
   7   6   4    1.42    0.43
  -8  -6  -4   31.17    1.59
  -8  -6  -4   30.58    1.00
  -8  -6  -4   30.81    1.29
   8   6   4   29.95    1.63
   8   6   4   32.03    1.09
   8   6   4   31.07    1.39
  -9  -6  -4   30.40    1.64
  -9  -6  -4   31.54    1.28
   9   6   4   30.62    1.14
   9   6   4   28.71    1.65
   9   6   4   32.68    1.77
   9   6   4   30.02    1.42
 -10  -6  -4    9.62    1.16
  10   6   4    8.38    0.97
  10   6   4    7.61    1.11
  10   6   4    6.92    1.23
 -11  -6  -4    1.01    0.68
  11   6   4   -0.43    0.73
  11   6   4    1.04    0.68
   5  -7  -4   11.38    1.30
  -5   7   4   10.86    1.28
   4  -7  -4   17.54    1.36
   4  -7  -4   18.75    1.18
  -4   7   4   16.36    1.41
  -4   7   4   16.17    1.15
   3  -7  -4   31.36    1.43
  -3   7   4   30.76    1.35
  -3   7   4   31.70    1.70
   2  -7  -4    0.38    0.34
   2  -7  -4    0.62    0.42
  -2   7   4    0.52    0.40
  -2   7   4    0.70    0.29
   1  -7  -4    6.00    0.74
   1  -7  -4    7.09    0.62
  -1   7   4    6.09    0.34
  -1   7   4    5.98    0.57
  -1   7   4    5.48    0.78
   0  -7  -4   33.82    1.24
   0  -7  -4   35.37    1.56
   0  -7  -4   33.19    1.44
   0  -7  -4   30.23    1.68
   0  -7  -4   36.34    1.49
   0   7   4   29.78    1.42
   0   7   4   34.04    1.22
   0   7   4   33.85    1.64
   0   7   4   34.06    1.06
  -1  -7  -4   50.80    2.13
  -1  -7  -4   52.58    1.87
  -1  -7  -4   56.02    1.90
  -1  -7  -4   53.23    1.69
  -1  -7  -4   53.82    2.01
   1   7   4   51.83    2.11
   1   7   4   53.00    1.67
   1   7   4   49.99    1.93
   1   7   4   52.43    1.61
  -2  -7  -4   70.37    2.23
  -2  -7  -4   68.55    2.11
  -2  -7  -4   75.42    2.23
  -2  -7  -4   68.02    2.53
   2   7   4   71.40    2.10
   2   7   4   69.43    2.36
   2   7   4   65.85    2.11
   2   7   4   70.07    2.55
  -3  -7  -4   15.23    0.75
  -3  -7  -4   14.54    0.76
  -3  -7  -4   15.80    0.96
  -3  -7  -4   15.58    0.80
  -3  -7  -4   15.77    1.02
   3   7   4   14.68    0.99
   3   7   4   15.20    0.81
   3   7   4   14.76    0.75
   3   7   4   13.67    0.91
  -4  -7  -4   18.41    0.80
  -4  -7  -4   20.21    0.97
  -4  -7  -4   20.92    0.84
  -4  -7  -4   19.92    1.11
  -4  -7  -4   20.22    1.18
   4   7   4   19.28    0.93
   4   7   4   20.59    1.12
   4   7   4   20.26    1.16
   4   7   4   19.91    1.01
  -5  -7  -4  124.05    3.23
  -5  -7  -4  121.52    3.59
  -5  -7  -4  127.50    3.80
  -5  -7  -4  123.52    3.75
  -5  -7  -4  113.43    3.65
   5   7   4  125.87    3.82
   5   7   4  124.71    3.71
   5   7   4  122.91    3.57
   5   7   4  118.73    3.74
  -6  -7  -4   57.40    1.61
  -6  -7  -4   55.37    2.08
  -6  -7  -4   56.48    1.59
  -6  -7  -4   58.49    2.21
  -6  -7  -4   58.26    2.12
   6   7   4   55.28    2.06
   6   7   4   57.06    2.16
   6   7   4   59.79    2.20
  -7  -7  -4    7.87    0.85
  -7  -7  -4    7.02    0.83
  -7  -7  -4    8.35    0.83
   7   7   4    7.91    0.86
   7   7   4    7.46    0.84
  -8  -7  -4    0.56    0.42
  -8  -7  -4    0.52    0.41
  -8  -7  -4   -0.16    0.37
   8   7   4   -0.29    0.42
  -9  -7  -4   -0.14    0.47
  -9  -7  -4    0.43    0.44
  -9  -7  -4   -0.30    0.42
   9   7   4    0.69    0.50
   9   7   4   -0.44    0.50
 -10  -7  -4   22.53    1.56
  10   7   4   19.81    1.41
  10   7   4   21.18    1.68
  10   7   4   22.22    1.57
   5  -8  -4   22.70    1.68
   5  -8  -4   26.86    1.92
  -5   8   4   27.26    1.83
   4  -8  -4    8.73    1.25
   4  -8  -4    8.60    1.12
  -4   8   4    7.55    1.20
   3  -8  -4   44.47    2.11
   3  -8  -4   41.39    1.77
  -3   8   4   41.18    2.13
  -3   8   4   40.72    1.72
   2  -8  -4   18.02    1.33
   2  -8  -4   20.68    1.12
  -2   8   4   19.27    1.58
  -2   8   4   18.80    1.06
   1  -8  -4    8.08    0.93
   1  -8  -4    7.94    0.77
  -1   8   4    7.88    0.95
  -1   8   4    7.36    0.70
   0  -8  -4    8.86    0.83
   0  -8  -4    6.66    0.70
   0  -8  -4    8.10    0.89
   0   8   4    9.04    0.96
   0   8   4    8.35    0.43
   0   8   4    7.90    0.67
  -1  -8  -4  117.82    3.72
  -1  -8  -4  118.28    3.53
  -1  -8  -4  115.83    3.53
  -1  -8  -4  117.04    3.35
   1   8   4  117.37    3.90
   1   8   4  115.40    3.31
   1   8   4  119.47    3.17
  -2  -8  -4  101.79    3.10
  -2  -8  -4  102.32    3.00
  -2  -8  -4  103.04    3.08
  -2  -8  -4  102.98    3.35
   2   8   4  103.27    2.94
   2   8   4  102.85    3.51
   2   8   4  102.81    2.98
  -3  -8  -4   23.29    1.24
  -3  -8  -4   22.67    1.37
  -3  -8  -4   22.79    1.07
  -3  -8  -4   21.86    1.02
  -3  -8  -4   23.29    1.02
   3   8   4   23.90    1.06
   3   8   4   22.64    1.33
   3   8   4   23.43    1.06
  -4  -8  -4   14.27    1.00
  -4  -8  -4   12.65    0.71
  -4  -8  -4   11.30    0.81
  -4  -8  -4   13.93    0.72
  -4  -8  -4   14.18    1.16
   4   8   4   12.29    0.83
   4   8   4   11.93    0.99
   4   8   4   12.25    0.82
  -5  -8  -4   40.80    1.64
  -5  -8  -4   40.46    1.84
  -5  -8  -4   41.63    1.35
  -5  -8  -4   40.92    1.80
   5   8   4   43.94    1.93
   5   8   4   41.15    1.62
   5   8   4   39.83    1.70
  -6  -8  -4   54.85    2.11
  -6  -8  -4   55.65    2.22
  -6  -8  -4   60.89    2.31
  -6  -8  -4   57.11    1.61
  -6  -8  -4   56.83    1.58
   6   8   4   57.26    2.21
   6   8   4   54.95    2.09
   6   8   4   58.08    2.30
  -7  -8  -4    8.22    0.88
  -7  -8  -4    7.42    0.94
   7   8   4    6.81    0.93
  -8  -8  -4   10.63    1.08
  -8  -8  -4   10.79    1.22
  -8  -8  -4   12.25    1.08
   8   8   4   11.66    1.12
   8   8   4   10.67    1.08
  -9  -8  -4    0.36    0.56
  -9  -8  -4   -0.22    0.47
   9   8   4    1.22    0.59
   9   8   4   -0.26    0.52
 -10  -8  -4   13.94    1.42
  10   8   4   17.91    1.57
  10   8   4   14.62    1.42
   4  -9  -4    8.61    1.46
   4  -9  -4    6.56    1.29
   3  -9  -4   17.22    1.57
   3  -9  -4   16.23    1.30
  -3   9   4   19.74    1.62
   2  -9  -4   56.15    2.52
   2  -9  -4   60.96    2.24
  -2   9   4   55.76    2.14
  -2   9   4   63.98    2.73
   1  -9  -4    3.55    0.57
   1  -9  -4    3.76    0.74
  -1   9   4    2.82    0.54
  -1   9   4    4.02    0.80
   0  -9  -4    1.26    0.44
   0  -9  -4    1.55    0.47
   0   9   4    1.34    0.84
   0   9   4    2.02    0.45
  -1  -9  -4   13.96    1.10
  -1  -9  -4   13.43    0.94
  -1  -9  -4   13.40    1.27
  -1  -9  -4   13.59    1.00
   1   9   4   14.65    0.68
   1   9   4   14.85    1.24
   1   9   4   13.14    0.86
  -2  -9  -4   95.42    2.94
  -2  -9  -4   89.27    2.89
  -2  -9  -4   92.23    3.19
  -2  -9  -4   92.10    2.84
   2   9   4   93.95    2.71
   2   9   4   91.05    3.38
   2   9   4   90.46    2.81
  -3  -9  -4   64.62    2.19
  -3  -9  -4   62.64    2.12
  -3  -9  -4   63.96    2.14
  -3  -9  -4   64.46    2.44
   3   9   4   61.28    2.09
   3   9   4   62.16    2.13
   3   9   4   65.97    2.63
  -4  -9  -4    2.78    0.51
  -4  -9  -4    2.18    0.46
  -4  -9  -4    1.78    0.51
  -4  -9  -4    2.15    0.35
   4   9   4    1.86    0.56
   4   9   4    1.32    0.38
   4   9   4    1.78    0.40
  -5  -9  -4   32.68    1.48
  -5  -9  -4   32.84    1.15
  -5  -9  -4   31.24    1.61
  -5  -9  -4   31.28    1.15
   5   9   4   32.27    1.45
   5   9   4   31.60    1.74
   5   9   4   32.02    1.50
  -6  -9  -4   16.57    0.65
  -6  -9  -4   15.16    1.07
  -6  -9  -4   15.16    1.17
  -6  -9  -4   14.60    0.64
   6   9   4   16.61    1.29
   6   9   4   16.40    1.14
  -7  -9  -4   62.70    2.40
  -7  -9  -4   60.47    2.88
   7   9   4   63.12    2.58
   7   9   4   60.57    2.69
  -8  -9  -4   26.42    1.60
  -8  -9  -4   25.35    1.59
   8   9   4   24.67    1.56
   8   9   4   26.72    1.69
  -9  -9  -4    0.83    0.57
  -9  -9  -4   -0.23    0.54
   9   9   4    0.05    0.58
   9   9   4    0.51    0.65
 -10  -9  -4   13.32    1.51
 -10  -9  -4   14.57    1.55
  10   9   4   16.75    1.56
  10   9   4   14.92    1.55
   2 -10  -4   18.00    1.38
   2 -10  -4   17.39    1.57
  -2  10   4   18.09    1.71
   1 -10  -4   21.18    1.37
   1 -10  -4   20.96    1.57
  -1  10   4   20.76    1.61
  -1  10   4   18.75    1.31
   0 -10  -4    0.41    0.51
   0 -10  -4    0.19    0.45
   0  10   4    1.43    0.66
   0  10   4    0.05    0.46
  -1 -10  -4    0.61    0.46
  -1 -10  -4    0.36    0.39
  -1 -10  -4    1.20    0.45
   1  10   4    0.73    0.33
   1  10   4    1.09    0.53
  -2 -10  -4    9.03    1.13
  -2 -10  -4    8.57    0.89
  -2 -10  -4   11.92    1.10
  -2 -10  -4    8.67    0.90
   2  10   4   12.49    1.28
   2  10   4   10.49    0.89
   2  10   4    8.98    0.69
  -3 -10  -4   10.41    0.90
  -3 -10  -4    9.21    0.90
  -3 -10  -4    9.53    0.85
   3  10   4   10.01    0.92
   3  10   4    8.91    0.73
  -4 -10  -4   28.70    1.24
  -4 -10  -4   28.66    1.26
  -4 -10  -4   30.41    1.47
   4  10   4   25.59    1.36
   4  10   4   27.58    1.32
   4  10   4   29.03    2.00
  -5 -10  -4   10.05    0.98
  -5 -10  -4   11.93    0.69
  -5 -10  -4    9.23    1.23
  -5 -10  -4   11.03    0.74
   5  10   4    9.97    0.88
   5  10   4    9.59    1.21
  -6 -10  -4   10.48    1.03
  -6 -10  -4    8.69    0.61
  -6 -10  -4    9.92    1.05
  -6 -10  -4    8.78    0.60
   6  10   4   10.46    0.99
   6  10   4   10.64    1.27
  -7 -10  -4   30.99    1.72
   7  10   4   29.16    1.85
   7  10   4   31.77    1.69
  -8 -10  -4   26.11    1.67
  -8 -10  -4   26.38    1.71
   8  10   4   29.89    1.77
   8  10   4   27.99    1.89
  -9 -10  -4   19.39    1.70
  -9 -10  -4   23.24    1.69
   9  10   4   23.89    1.74
   1 -11  -4   21.90    1.67
   1 -11  -4   19.63    1.58
   1 -11  -4   19.95    1.61
  -1  11   4   17.45    1.72
   0 -11  -4    5.61    1.12
   0 -11  -4    3.27    0.72
   0 -11  -4    4.54    0.78
   0  11   4    6.02    1.24
  -1 -11  -4    0.75    0.51
  -1 -11  -4   -0.09    0.52
   1  11   4    0.08    0.55
  -2 -11  -4    8.14    0.99
  -2 -11  -4    9.27    1.02
  -2 -11  -4   10.77    1.17
   2  11   4    8.79    1.28
   2  11   4    7.39    0.69
  -3 -11  -4   60.12    2.31
  -3 -11  -4   64.03    2.40
  -3 -11  -4   67.55    2.34
  -3 -11  -4   64.94    2.67
   3  11   4   65.06    2.90
   3  11   4   62.72    2.15
  -4 -11  -4   27.62    1.60
  -4 -11  -4   28.40    1.64
  -4 -11  -4   26.73    1.27
  -4 -11  -4   23.29    1.29
   4  11   4   26.85    1.31
   4  11   4   26.59    1.81
  -5 -11  -4   29.53    1.25
  -5 -11  -4   31.50    1.64
  -5 -11  -4   27.57    1.69
   5  11   4   30.14    1.92
   5  11   4   28.25    1.48
  -6 -11  -4    4.13    0.60
  -6 -11  -4    5.80    1.04
   6  11   4    3.49    0.81
   6  11   4    5.11    0.89
  -7 -11  -4   23.14    1.56
  -7 -11  -4   22.41    1.64
   7  11   4   20.84    1.80
   7  11   4   22.43    1.53
  -8 -11  -4   36.35    1.98
  -8 -11  -4   36.48    2.10
   8  11   4   34.82    2.29
   8  11   4   39.49    2.03
  -1 -12  -4   13.35    1.32
  -1 -12  -4    9.66    1.39
  -1 -12  -4   13.61    1.32
   1  12   4   13.21    1.59
  -2 -12  -4   -0.22    0.57
  -2 -12  -4   -0.86    0.60
   2  12   4   -0.53    0.73
  -3 -12  -4   40.08    1.81
  -3 -12  -4   39.90    1.92
  -3 -12  -4   38.24    2.04
   3  12   4   37.86    2.43
   3  12   4   37.74    1.57
  -4 -12  -4   50.26    2.40
  -4 -12  -4   48.81    1.92
  -4 -12  -4   46.67    2.50
   4  12   4   47.66    2.64
   4  12   4   52.26    1.94
  -5 -12  -4   50.95    2.48
  -5 -12  -4   53.17    2.34
  -5 -12  -4   52.04    1.96
   5  12   4   53.76    2.12
   5  12   4   54.33    2.79
  -6 -12  -4   10.85    1.32
  -6 -12  -4   12.36    1.40
   6  12   4   12.00    1.14
   6  12   4   13.51    1.65
  -7 -12  -4    8.09    1.31
  -7 -12  -4    7.51    1.32
   7  12   4    5.30    1.08
   5  10  -5   16.34    1.90
  -5 -10   5   15.60    1.65
   4  10  -5    9.00    1.60
  -4 -10   5    8.38    1.36
  -4 -10   5    8.85    0.95
   3  10  -5    2.14    0.92
  -3 -10   5    2.72    0.54
  -3 -10   5    3.59    0.87
   2  10  -5    1.13    0.60
   2  10  -5    0.41    0.68
  -2 -10   5    1.76    0.58
  -2 -10   5    2.41    0.51
   1  10  -5   23.86    1.61
   1  10  -5   24.50    1.83
  -1 -10   5   23.83    1.35
  -1 -10   5   24.97    1.73
   0  10  -5   45.20    2.52
   0  10  -5   44.51    2.20
   0 -10   5   45.72    1.91
   0 -10   5   44.61    2.35
  -1  10  -5   25.36    1.83
  -1  10  -5   26.06    1.79
   1 -10   5   20.11    1.72
   6   9  -5    4.03    1.08
  -6  -9   5    3.02    0.75
   5   9  -5   10.49    1.60
  -5  -9   5    8.44    0.80
  -5  -9   5   10.84    1.36
   4   9  -5    5.69    0.83
   4   9  -5    3.89    0.97
  -4  -9   5    5.50    0.72
  -4  -9   5    4.24    0.77
   3   9  -5   29.55    1.95
   3   9  -5   24.58    1.34
  -3  -9   5   22.23    1.37
  -3  -9   5   26.72    1.66
  -3  -9   5   28.72    1.22
   2   9  -5    5.90    0.90
   2   9  -5    5.78    0.89
   2   9  -5    7.10    1.14
  -2  -9   5    7.52    1.05
  -2  -9   5    7.01    0.75
  -2  -9   5    6.24    1.03
   1   9  -5    0.87    0.46
   1   9  -5    1.57    0.53
  -1  -9   5    1.61    0.54
  -1  -9   5    1.77    0.43
   0   9  -5   46.81    2.33
   0   9  -5   43.76    2.04
   0   9  -5   44.55    1.75
   0  -9   5   46.17    1.79
   0  -9   5   43.01    2.14
   0  -9   5   39.12    1.73
  -1   9  -5   44.51    2.16
  -1   9  -5   47.94    2.38
   1  -9   5   48.85    1.95
   1  -9   5   45.41    2.24
  -2   9  -5   12.58    1.40
  -2   9  -5   16.64    1.45
   2  -9   5   17.06    1.24
   2  -9   5   13.81    1.42
  -3   9  -5    1.66    0.72
  -3   9  -5    0.20    0.66
   3  -9   5    1.01    0.64
   3  -9   5    0.96    0.52
   7   8  -5   40.68    2.55
  -7  -8   5   40.82    2.17
  -6  -8   5    4.49    0.68
  -6  -8   5    5.34    0.99
   5   8  -5   37.22    2.17
   5   8  -5   37.48    1.38
  -5  -8   5   34.87    1.30
  -5  -8   5   33.62    1.87
   4   8  -5   34.62    2.05
   4   8  -5   29.87    1.34
   4   8  -5   32.79    1.26
  -4  -8   5   32.04    1.21
  -4  -8   5   30.29    1.26
  -4  -8   5   31.63    1.73
   3   8  -5   52.80    1.69
   3   8  -5   50.57    2.47
   3   8  -5   44.78    1.81
  -3  -8   5   50.59    1.81
  -3  -8   5   51.46    2.20
  -3  -8   5   50.47    1.66
   2   8  -5    1.53    0.46
   2   8  -5    1.43    0.59
   2   8  -5    1.34    0.39
  -2  -8   5    1.44    0.53
  -2  -8   5    1.54    0.46
   1   8  -5    0.28    0.70
   1   8  -5    0.45    0.39
   1   8  -5    0.48    0.39
  -1  -8   5    0.27    0.40
  -1  -8   5    0.38    0.37
  -1  -8   5    0.48    0.46
  -1  -8   5   -0.26    0.29
   0   8  -5   35.41    1.43
   0   8  -5   36.97    1.70
   0   8  -5   33.93    1.88
   0  -8   5   36.78    1.45
   0  -8   5   32.54    1.39
   0  -8   5   31.83    1.74
   0  -8   5   34.40    1.47
  -1   8  -5   43.91    1.64
  -1   8  -5   48.21    2.07
  -1   8  -5   48.38    2.25
   1  -8   5   45.38    2.08
   1  -8   5   45.12    1.79
   1  -8   5   44.62    1.77
   1  -8   5   45.98    1.68
  -2   8  -5    7.29    1.03
  -2   8  -5    9.37    1.11
  -2   8  -5    7.20    0.76
   2  -8   5    7.14    0.72
   2  -8   5    9.82    0.89
   2  -8   5    6.85    1.05
  -3   8  -5    6.42    1.01
  -3   8  -5    5.20    0.90
   3  -8   5    5.46    1.01
   3  -8   5    4.90    0.68
   3  -8   5    4.08    0.86
  -4   8  -5    5.07    0.96
  -4   8  -5    3.95    0.86
   4  -8   5    3.37    0.76
   8   7  -5   47.01    2.67
  -8  -7   5   40.56    2.22
   7   7  -5   70.65    3.13
  -7  -7   5   63.27    2.10
  -7  -7   5   66.69    2.77
   6   7  -5   37.23    2.16
   6   7  -5   35.86    1.46
  -6  -7   5   36.00    1.32
  -6  -7   5   36.61    1.87
   5   7  -5    0.00    0.34
   5   7  -5    0.89    0.35
   5   7  -5    0.48    0.52
  -5  -7   5    0.59    0.28
  -5  -7   5    0.13    0.43
  -5  -7   5    0.49    0.29
   4   7  -5   11.46    1.45
   4   7  -5    8.95    0.67
   4   7  -5    9.78    0.79
  -4  -7   5    9.28    0.58
  -4  -7   5    8.44    0.74
  -4  -7   5   10.61    1.02
   3   7  -5   25.25    0.98
   3   7  -5   24.54    1.18
   3   7  -5   22.98    1.59
  -3  -7   5   25.66    0.96
  -3  -7   5   22.87    1.37
  -3  -7   5   24.40    1.13
   2   7  -5  130.94    3.47
   2   7  -5  123.88    4.28
   2   7  -5  125.12    3.77
   2   7  -5  131.74    3.78
  -2  -7   5  130.57    3.78
  -2  -7   5  130.52    3.52
  -2  -7   5  131.47    3.89
  -2  -7   5  130.01    4.06
   1   7  -5    0.30    0.41
   1   7  -5    0.84    0.34
   1   7  -5    0.46    0.35
  -1  -7   5    0.54    0.38
  -1  -7   5    0.37    0.25
  -1  -7   5   -0.01    0.30
  -1  -7   5   -0.12    0.31
   0   7  -5    0.41    0.35
   0   7  -5   -0.09    0.31
   0   7  -5    0.34    0.43
   0  -7   5    0.22    0.26
   0  -7   5    0.41    0.31
   0  -7   5    0.18    0.42
   0  -7   5    0.31    0.35
   0  -7   5    0.22    0.28
  -1   7  -5    7.19    0.87
  -1   7  -5    7.87    0.75
  -1   7  -5    7.28    0.97
   1  -7   5    6.27    0.68
   1  -7   5    8.99    0.93
   1  -7   5    8.10    0.70
   1  -7   5    7.45    0.73
  -2   7  -5   59.68    1.94
  -2   7  -5   61.12    2.50
  -2   7  -5   62.32    2.41
   2  -7   5   59.96    1.94
   2  -7   5   58.95    2.15
   2  -7   5   61.77    2.16
  -3   7  -5   11.03    1.04
  -3   7  -5    9.97    0.73
  -3   7  -5    9.95    1.09
   3  -7   5   10.23    1.09
   3  -7   5   10.20    0.73
   3  -7   5   10.97    0.90
  -4   7  -5   -0.34    0.45
  -4   7  -5    0.07    0.51
   4  -7   5   -0.31    0.30
   4  -7   5   -0.11    0.37
  -5   7  -5    4.11    0.69
  -5   7  -5    3.64    0.80
   5  -7   5    3.01    0.60
   5  -7   5    3.22    0.73
  -6   7  -5   27.74    1.91
  -6   7  -5   23.29    1.55
   6  -7   5   20.60    1.82
   6  -7   5   27.03    1.63
   8   6  -5   23.89    2.02
  -8  -6   5   26.69    1.72
  -8  -6   5   27.68    1.30
   7   6  -5   90.06    2.70
   7   6  -5   99.50    3.71
  -7  -6   5   92.81    2.78
  -7  -6   5   95.71    3.43
   6   6  -5   32.30    1.38
   6   6  -5   33.84    1.30
   6   6  -5   35.79    1.34
   6   6  -5   37.12    2.06
  -6  -6   5   35.49    1.76
  -6  -6   5   35.71    1.26
   5   6  -5    8.18    1.14
   5   6  -5    8.24    0.66
   5   6  -5    9.32    0.73
  -5  -6   5    7.48    0.55
  -5  -6   5    9.88    0.94
  -5  -6   5    9.34    0.64
   4   6  -5   17.04    1.31
   4   6  -5   16.92    0.72
   4   6  -5   17.10    0.92
  -4  -6   5   17.39    1.13
  -4  -6   5   15.27    0.76
  -4  -6   5   15.43    0.82
   3   6  -5    7.01    0.47
   3   6  -5    7.89    0.96
   3   6  -5    6.08    0.69
   3   6  -5    5.27    0.80
  -3  -6   5    7.05    0.79
  -3  -6   5    8.49    0.82
  -3  -6   5    7.21    0.45
  -3  -6   5    6.79    0.63
   2   6  -5   28.72    1.27
   2   6  -5   29.77    1.60
   2   6  -5   28.48    1.29
   2   6  -5   30.83    1.00
  -2  -6   5   30.21    1.42
  -2  -6   5   27.03    1.06
  -2  -6   5   29.75    1.34
  -2  -6   5   29.13    1.25
   1   6  -5   13.89    1.07
   1   6  -5   13.20    0.82
   1   6  -5   11.91    0.87
  -1  -6   5   13.57    0.96
  -1  -6   5   13.13    0.88
  -1  -6   5   12.60    1.31
  -1  -6   5   12.71    0.65
  -1  -6   5   15.27    0.92
   0   6  -5    3.33    0.69
   0   6  -5    5.57    0.58
   0   6  -5    4.18    0.64
   0  -6   5    3.88    0.64
   0  -6   5    4.74    0.72
   0  -6   5    5.30    0.48
   0  -6   5    3.68    0.45
   0  -6   5    5.01    0.57
   0  -6   5    5.95    0.95
  -1   6  -5   27.65    1.15
  -1   6  -5   28.19    1.46
  -1   6  -5   27.33    1.37
   1  -6   5   27.85    1.16
   1  -6   5   28.84    1.15
   1  -6   5   26.12    1.53
   1  -6   5   27.70    1.17
   1  -6   5   27.85    1.38
  -2   6  -5   82.76    2.85
  -2   6  -5   79.70    2.44
  -2   6  -5   80.39    2.88
   2  -6   5   79.68    2.57
   2  -6   5   85.77    2.60
   2  -6   5   83.55    2.88
   2  -6   5   80.08    2.88
   2  -6   5   82.23    2.44
  -3   6  -5   57.33    2.27
  -3   6  -5   62.67    2.38
  -3   6  -5   61.06    1.88
   3  -6   5   60.63    2.12
   3  -6   5   58.07    1.86
   3  -6   5   60.17    2.36
   3  -6   5   57.23    2.42
   3  -6   5   56.86    2.12
  -4   6  -5   19.02    1.32
  -4   6  -5   17.49    1.17
  -4   6  -5   20.36    0.92
   4  -6   5   18.81    1.42
   4  -6   5   19.29    1.16
   4  -6   5   18.56    1.34
   4  -6   5   17.58    0.88
  -5   6  -5    0.45    0.50
  -5   6  -5    0.57    0.43
   5  -6   5    1.28    0.67
   5  -6   5    0.66    0.33
   5  -6   5    0.74    0.52
   5  -6   5    0.80    0.54
  -6   6  -5   39.40    2.12
  -6   6  -5   35.23    1.68
   6  -6   5   39.27    1.89
   6  -6   5   36.17    1.98
   8   5  -5   14.52    1.64
   8   5  -5   14.93    1.82
  -8  -5   5   14.22    1.35
  -8  -5   5   14.72    1.04
   7   5  -5   54.38    2.06
   7   5  -5   51.23    1.81
   7   5  -5   45.65    1.90
   7   5  -5   45.12    2.43
  -7  -5   5   52.34    1.75
  -7  -5   5   53.40    2.22
   6   5  -5   48.61    1.70
   6   5  -5   53.83    1.78
   6   5  -5   44.39    2.28
   6   5  -5   48.75    1.74
  -6  -5   5   56.90    2.19
  -6  -5   5   51.29    1.64
   5   5  -5   39.64    1.90
   5   5  -5   48.61    1.62
   5   5  -5   50.57    2.19
  -5  -5   5   44.98    1.53
  -5  -5   5   46.50    1.43
  -5  -5   5   48.26    1.95
   4   5  -5    6.48    0.86
   4   5  -5    4.62    0.44
   4   5  -5    3.63    0.59
  -4  -5   5    5.39    0.55
  -4  -5   5    4.86    0.39
  -4  -5   5    5.13    0.71
  -4  -5   5    5.91    0.69
   3   5  -5   36.93    1.05
   3   5  -5   33.65    1.52
   3   5  -5   37.84    1.75
   3   5  -5   35.99    1.50
   3   5  -5   33.37    1.34
  -3  -5   5   29.34    1.61
  -3  -5   5   36.63    1.53
  -3  -5   5   34.72    1.03
  -3  -5   5   35.67    1.53
  -3  -5   5   37.31    1.31
   2   5  -5    7.87    0.40
   2   5  -5    7.90    0.70
   2   5  -5    7.31    0.63
   2   5  -5    8.22    0.83
   2   5  -5    8.05    0.75
  -2  -5   5    7.36    0.39
  -2  -5   5    7.45    0.69
  -2  -5   5    5.95    0.66
  -2  -5   5    8.19    0.88
  -2  -5   5    8.36    0.63
   1   5  -5   84.06    2.65
   1   5  -5   84.45    2.60
   1   5  -5   90.45    2.96
   1   5  -5   84.48    2.75
  -1  -5   5   88.26    2.79
  -1  -5   5   84.03    2.31
  -1  -5   5   85.50    2.63
  -1  -5   5   83.98    2.89
  -1  -5   5   84.15    2.62
   0   5  -5    0.13    0.29
   0   5  -5    0.22    0.23
   0   5  -5    0.86    0.32
   0   5  -5    0.33    0.29
   0  -5   5   -0.06    0.35
   0  -5   5    0.49    0.29
   0  -5   5    0.36    0.16
   0  -5   5    0.02    0.26
   0  -5   5    0.20    0.24
  -1   5  -5   17.07    1.03
  -1   5  -5   19.06    0.92
  -1   5  -5   19.89    1.15
  -1   5  -5   19.68    1.07
   1  -5   5   19.21    0.84
   1  -5   5   19.83    0.86
   1  -5   5   20.97    1.10
   1  -5   5   18.48    1.14
   1  -5   5   19.48    1.11
   1  -5   5   18.41    0.90
  -2   5  -5   52.49    1.99
  -2   5  -5   53.04    2.01
  -2   5  -5   46.70    2.04
  -2   5  -5   50.81    1.68
   2  -5   5   53.19    1.74
   2  -5   5   52.03    1.76
   2  -5   5   49.91    1.97
   2  -5   5   50.38    1.97
   2  -5   5   46.98    1.96
   2  -5   5   51.26    1.67
  -3   5  -5  135.40    4.06
  -3   5  -5  137.48    4.14
  -3   5  -5  134.29    3.69
   3  -5   5  132.37    3.66
   3  -5   5  135.84    3.86
   3  -5   5  138.38    4.15
   3  -5   5  133.93    3.88
   3  -5   5  127.94    3.99
  -4   5  -5   31.57    1.42
  -4   5  -5   30.00    1.57
  -4   5  -5   30.88    1.20
   4  -5   5   30.69    1.18
   4  -5   5   30.37    1.58
   4  -5   5   30.58    1.42
   4  -5   5   28.28    1.57
   4  -5   5   33.28    1.55
  -5   5  -5   22.58    1.18
  -5   5  -5   23.13    1.01
  -5   5  -5   22.98    1.44
   5  -5   5   21.58    1.38
   5  -5   5   24.17    1.32
   5  -5   5   22.90    1.36
   5  -5   5   22.78    1.04
  -6   5  -5    8.70    0.83
  -6   5  -5    7.43    1.07
   6  -5   5    7.40    0.96
   6  -5   5    5.83    1.12
   6  -5   5    5.20    0.72
   6  -5   5    7.99    1.06
  -7   5  -5   13.18    0.98
  -7   5  -5   15.49    1.46
   7  -5   5   14.95    1.42
   7  -5   5   15.94    1.34
   7  -5   5   15.25    1.08
   9   4  -5   16.47    1.96
  -9  -4   5   15.11    1.51
   8   4  -5    2.14    0.57
   8   4  -5    0.91    0.75
  -8  -4   5    0.19    0.50
   7   4  -5   19.48    1.58
   7   4  -5   16.39    1.21
   7   4  -5   16.32    1.11
   7   4  -5   15.89    1.12
  -7  -4   5   14.59    1.44
  -7  -4   5   15.87    0.93
   6   4  -5   10.39    0.86
   6   4  -5   10.92    0.85
   6   4  -5   12.06    1.19
   6   4  -5   11.08    0.88
  -6  -4   5   11.76    0.98
  -6  -4   5   11.56    0.71
   5   4  -5    2.09    0.40
   5   4  -5    1.02    0.49
   5   4  -5    0.89    0.31
  -5  -4   5    1.65    0.45
  -5  -4   5    1.48    0.26
   4   4  -5    6.32    0.81
   4   4  -5    8.21    0.84
   4   4  -5    8.61    0.49
   4   4  -5    7.40    0.66
   4   4  -5    7.20    0.88
  -4  -4   5    8.37    0.42
  -4  -4   5    7.91    0.81
  -4  -4   5    9.06    0.59
  -4  -4   5    5.75    0.86
  -4  -4   5    6.84    0.69
   3   4  -5    2.06    0.42
   3   4  -5    2.08    0.48
   3   4  -5    1.80    0.44
   3   4  -5    1.91    0.35
  -3  -4   5    2.00    0.42
  -3  -4   5    2.37    0.49
  -3  -4   5    2.97    0.66
  -3  -4   5    2.35    0.47
   2   4  -5   33.11    1.33
   2   4  -5   33.36    1.28
   2   4  -5   29.87    1.49
   2   4  -5   34.70    1.40
  -2  -4   5   33.35    1.36
  -2  -4   5   33.25    1.36
  -2  -4   5   33.57    1.24
  -2  -4   5   31.15    1.46
   1   4  -5   50.95    1.72
   1   4  -5   50.80    1.79
   1   4  -5   49.93    1.73
   1   4  -5   52.14    1.95
  -1  -4   5   52.17    1.75
  -1  -4   5   50.12    1.72
  -1  -4   5   49.82    1.35
  -1  -4   5   49.59    1.90
  -1  -4   5   49.07    1.79
  -1  -4   5   48.24    1.35
   0   4  -5   60.58    2.02
   0   4  -5   58.19    1.87
   0   4  -5   59.29    2.12
   0   4  -5   56.94    1.97
   0  -4   5   59.40    2.00
   0  -4   5   55.40    1.95
   0  -4   5   57.42    1.65
   0  -4   5   58.39    1.64
   0  -4   5   62.35    2.13
   0  -4   5   58.28    1.89
  -1   4  -5    5.56    0.59
  -1   4  -5    6.20    0.60
  -1   4  -5    6.30    0.54
  -1   4  -5    5.93    0.63
   1  -4   5    5.94    0.44
   1  -4   5    6.13    0.64
   1  -4   5    5.78    0.67
   1  -4   5    6.54    0.52
   1  -4   5    6.10    0.43
   1  -4   5    6.41    0.59
  -2   4  -5   19.58    1.06
  -2   4  -5   21.22    0.91
  -2   4  -5   19.77    1.06
  -2   4  -5   18.62    1.04
   2  -4   5   20.46    0.89
   2  -4   5   18.31    1.05
   2  -4   5   20.23    0.89
   2  -4   5   20.76    1.09
   2  -4   5   20.36    1.07
   2  -4   5   19.72    0.88
  -3   4  -5  161.99    4.95
  -3   4  -5  177.34    5.06
  -3   4  -5  189.92    4.74
  -3   4  -5  176.09    4.93
   3  -4   5  176.08    4.82
   3  -4   5  171.92    5.05
   3  -4   5  176.87    4.80
   3  -4   5  178.37    4.90
   3  -4   5  180.79    4.68
   3  -4   5  176.76    5.03
  -4   4  -5   93.06    3.09
  -4   4  -5   92.55    2.70
  -4   4  -5   92.34    2.85
   4  -4   5   88.16    2.89
   4  -4   5   94.78    2.86
   4  -4   5   91.90    2.86
   4  -4   5   88.76    2.64
  -5   4  -5   42.35    1.48
  -5   4  -5   38.47    1.51
   5  -4   5   38.97    1.66
   5  -4   5   40.16    1.60
   5  -4   5   40.66    1.47
   5  -4   5   39.39    1.81
   6  -4   5    0.05    0.34
   6  -4   5    0.72    0.47
   6  -4   5    0.04    0.38
   6  -4   5   -0.21    0.32
  -7   4  -5   22.06    1.51
  -7   4  -5   22.56    1.04
   7  -4   5   23.57    1.42
   7  -4   5   24.79    1.22
   7  -4   5   22.40    1.52
  -8   4  -5   12.85    1.37
   8  -4   5   15.74    1.22
   8  -4   5   12.93    1.32
   8  -4   5   14.33    1.49
   9   3  -5   53.14    2.71
   9   3  -5   50.80    2.24
   9   3  -5   49.23    2.21
   8   3  -5    4.25    1.13
   8   3  -5    5.09    0.95
   8   3  -5    7.04    1.05
  -8  -3   5    5.20    0.99
   7   3  -5    1.70    0.61
   7   3  -5    0.85    0.43
   7   3  -5   -0.26    0.52
   7   3  -5    0.28    0.49
  -7  -3   5    0.81    0.44
   6   3  -5   39.73    1.57
   6   3  -5   41.45    1.97
   6   3  -5   38.71    1.56
   6   3  -5   39.24    1.56
  -6  -3   5   37.75    1.69
   5   3  -5  121.93    3.93
   5   3  -5  121.15    3.44
   5   3  -5  124.00    3.35
   5   3  -5  113.93    3.67
   5   3  -5  125.20    3.50
  -5  -3   5  123.87    3.70
  -5  -3   5  119.09    3.76
   4   3  -5   71.50    2.20
   4   3  -5   67.83    1.96
   4   3  -5   67.60    2.36
   4   3  -5   66.94    2.31
   4   3  -5   77.52    2.61
  -4  -3   5   70.61    2.49
  -4  -3   5   67.37    2.12
  -4  -3   5   68.78    2.40
  -4  -3   5   69.79    2.33
   3   3  -5    2.53    0.47
   3   3  -5    2.40    0.46
   3   3  -5    2.65    0.53
   3   3  -5    3.09    0.48
  -3  -3   5    2.40    0.45
  -3  -3   5    3.19    0.43
  -3  -3   5    2.54    0.43
  -3  -3   5    4.05    0.62
   2   3  -5   16.00    0.86
   2   3  -5   14.32    0.95
   2   3  -5   15.16    0.80
   2   3  -5   16.01    0.85
  -2  -3   5   15.77    0.82
  -2  -3   5   15.51    0.93
  -2  -3   5   15.36    0.84
  -2  -3   5   15.25    0.75
   1   3  -5   74.66    2.27
   1   3  -5   72.91    2.26
   1   3  -5   76.40    2.47
   1   3  -5   72.96    2.27
  -1  -3   5   71.65    2.28
  -1  -3   5   73.85    2.24
  -1  -3   5   73.34    2.41
  -1  -3   5   72.07    2.26
   0   3  -5  289.93    7.50
   0   3  -5  292.17    7.44
   0   3  -5  281.87    7.51
   0   3  -5  309.89    7.68
   0  -3   5  285.55    7.43
   0  -3   5  275.32    7.47
   0  -3   5  305.43    7.53
   0  -3   5  278.66    7.10
   0  -3   5  290.30    7.10
   0  -3   5  302.77    7.65
  -1   3  -5   82.20    2.55
  -1   3  -5   79.31    2.50
  -1   3  -5   76.33    2.54
  -1   3  -5   85.02    2.44
   1  -3   5   80.66    2.25
   1  -3   5   87.99    2.59
   1  -3   5   83.40    2.42
   1  -3   5   83.03    2.56
   1  -3   5   84.48    2.25
   1  -3   5   83.17    2.54
  -2   3  -5    0.25    0.23
  -2   3  -5    0.42    0.22
  -2   3  -5    0.30    0.24
  -2   3  -5    0.69    0.22
   2  -3   5    0.55    0.20
   2  -3   5    0.42    0.26
   2  -3   5    0.43    0.20
   2  -3   5    0.82    0.20
  -3   3  -5   41.54    1.40
  -3   3  -5   37.84    1.44
  -3   3  -5   37.87    1.56
  -3   3  -5   40.31    1.61
   3  -3   5   39.78    1.45
   3  -3   5   37.94    1.55
   3  -3   5   40.72    1.44
   3  -3   5   40.55    1.63
   3  -3   5   39.46    1.41
   3  -3   5   40.17    1.38
  -4   3  -5   70.76    2.16
  -4   3  -5   66.28    2.14
  -4   3  -5   69.80    2.40
  -4   3  -5   69.09    2.42
   4  -3   5   68.24    2.26
   4  -3   5   69.63    2.12
   4  -3   5   68.08    2.14
  -5   3  -5   33.95    1.28
  -5   3  -5   31.88    1.20
  -5   3  -5   32.24    1.53
   5  -3   5   30.59    1.26
   5  -3   5   30.01    1.46
   5  -3   5   32.28    1.25
  -6   3  -5   52.82    2.13
  -6   3  -5   49.06    1.58
   6  -3   5   48.56    1.77
   6  -3   5   47.48    2.06
   7  -3   5    5.06    0.81
   7  -3   5    3.53    0.61
   7  -3   5    2.99    0.63
   7  -3   5    3.10    0.54
  -8   3  -5    5.54    1.08
   8  -3   5    5.55    1.00
   8  -3   5    7.35    1.02
   8  -3   5    8.10    1.12
  -9   3  -5    6.44    1.27
   9  -3   5    7.79    1.33
   9  -3   5    5.90    0.89
   9  -3   5    5.40    1.16
   9   2  -5   54.45    2.83
   9   2  -5   57.49    2.71
   9   2  -5   60.98    2.55
   8   2  -5   18.31    1.44
   8   2  -5   17.25    1.27
   8   2  -5   18.73    2.03
   7   2  -5    8.48    1.03
   7   2  -5    7.85    0.85
   7   2  -5    6.96    1.14
   7   2  -5    8.73    1.19
   7   2  -5    6.99    1.00
  -7  -2   5    8.11    0.89
   6   2  -5   11.05    1.13
   6   2  -5   12.45    0.97
   6   2  -5    9.88    0.94
   6   2  -5   11.17    0.98
   6   2  -5   13.15    0.84
  -6  -2   5   12.27    0.96
   5   2  -5   56.76    2.26
   5   2  -5   56.04    1.79
   5   2  -5   56.45    2.09
   5   2  -5   57.66    1.94
   5   2  -5   54.19    2.27
   5   2  -5   57.66    1.87
   5   2  -5   59.54    1.98
  -5  -2   5   56.68    2.12
  -5  -2   5   56.84    2.04
   4   2  -5  228.94    6.07
   4   2  -5  227.27    5.99
   4   2  -5  227.01    6.35
   4   2  -5  225.85    6.14
   4   2  -5  236.21    5.78
   4   2  -5  221.95    6.32
  -4  -2   5  221.80    6.16
  -4  -2   5  227.69    6.07
   3   2  -5   19.11    0.97
   3   2  -5   18.75    0.63
   3   2  -5   16.54    1.03
   3   2  -5   19.40    0.92
   3   2  -5   17.88    0.65
   3   2  -5   17.41    0.88
  -3  -2   5   17.70    0.94
  -3  -2   5   18.91    0.84
  -3  -2   5   17.31    0.87
   2   2  -5    0.71    0.22
   2   2  -5    0.99    0.25
   2   2  -5    0.90    0.26
   2   2  -5    0.61    0.27
  -2  -2   5    0.85    0.32
  -2  -2   5    0.81    0.23
  -2  -2   5    0.71    0.22
  -2  -2   5    0.53    0.21
   1   2  -5   57.74    1.82
   1   2  -5   56.35    1.77
   1   2  -5   57.69    1.82
   1   2  -5   51.27    1.90
  -1  -2   5   57.75    1.83
  -1  -2   5   55.58    1.92
  -1  -2   5   56.85    1.80
  -1  -2   5   55.79    1.78
   0   2  -5   93.93    2.72
   0   2  -5   96.52    2.68
   0   2  -5   93.89    2.66
   0   2  -5   90.26    2.78
   0  -2   5   92.36    2.65
   0  -2   5   95.62    2.67
   0  -2   5   91.70    2.75
   0  -2   5   85.56    2.67
  -1   2  -5   65.48    2.08
  -1   2  -5   69.19    2.04
  -1   2  -5   64.76    2.09
  -1   2  -5   64.70    2.00
   1  -2   5   64.56    1.98
   1  -2   5   65.31    2.06
   1  -2   5   66.49    1.81
   1  -2   5   66.72    2.09
   1  -2   5   64.71    2.03
  -2   2  -5    0.07    0.17
  -2   2  -5   -0.01    0.14
  -2   2  -5    0.35    0.18
  -2   2  -5    0.43    0.18
  -2   2  -5    0.26    0.18
   2  -2   5    0.14    0.17
   2  -2   5   -0.12    0.18
   2  -2   5   -0.05    0.20
  -3   2  -5    4.12    0.50
  -3   2  -5    3.44    0.51
  -3   2  -5    3.11    0.40
  -3   2  -5    3.45    0.41
  -3   2  -5    4.33    0.45
   3  -2   5    4.08    0.56
   3  -2   5    4.35    0.44
   3  -2   5    3.75    0.45
   3  -2   5    3.77    0.42
  -4   2  -5   94.47    3.01
  -4   2  -5  107.24    3.02
  -4   2  -5  102.30    3.17
  -4   2  -5  107.77    3.25
  -4   2  -5  106.34    3.08
   4  -2   5  104.86    3.00
   4  -2   5  100.97    3.15
   4  -2   5  108.92    2.88
   4  -2   5  105.96    3.11
   4  -2   5  104.99    3.23
  -5   2  -5  123.08    3.54
  -5   2  -5  127.70    3.33
  -5   2  -5  120.36    3.78
  -5   2  -5  124.90    3.81
  -5   2  -5  127.16    3.70
   5  -2   5  125.61    3.73
   5  -2   5  126.88    3.55
   5  -2   5  122.34    3.82
   5  -2   5  126.74    3.32
   5  -2   5  124.05    3.77
  -6   2  -5   22.17    1.20
  -6   2  -5   20.25    0.75
  -6   2  -5   20.20    1.23
   6  -2   5   18.02    1.03
   6  -2   5   21.49    1.24
   6  -2   5   19.92    0.77
  -7   2  -5    7.87    0.91
  -7   2  -5   10.21    0.96
   7  -2   5   10.06    0.92
   7  -2   5   10.86    1.67
  -8   2  -5   25.15    1.50
  -8   2  -5   24.02    1.50
   8  -2   5   23.78    1.60
   8  -2   5   22.23    1.36
  -9   2  -5   45.93    2.19
   9  -2   5   41.16    2.00
   9  -2   5   42.62    2.27
   9   1  -5   91.50    3.32
   8   1  -5   53.66    2.35
   8   1  -5   55.02    2.40
   8   1  -5   51.66    2.18
   7   1  -5   14.62    1.33
   7   1  -5   16.38    1.41
   7   1  -5   16.83    1.31
   7   1  -5   15.52    1.30
   7   1  -5   15.32    1.09
   6   1  -5    4.25    0.89
   6   1  -5    4.54    0.91
   6   1  -5    2.26    0.58
   6   1  -5    3.09    0.64
   6   1  -5    2.93    0.57
   6   1  -5    4.37    0.80
  -6  -1   5    3.25    0.62
   5   1  -5   84.27    2.96
   5   1  -5   85.58    2.49
   5   1  -5   82.33    2.75
   5   1  -5   84.14    2.71
   5   1  -5   87.91    2.93
   5   1  -5   75.23    2.62
   5   1  -5   84.57    2.54
   5   1  -5   83.26    2.63
  -5  -1   5   83.48    2.68
  -5  -1   5   84.41    2.76
   4   1  -5  101.78    3.21
   4   1  -5  101.04    2.98
   4   1  -5  100.04    2.95
   4   1  -5   97.55    2.74
   4   1  -5   99.02    2.77
   4   1  -5   98.45    3.03
   4   1  -5   98.21    2.93
   4   1  -5  101.60    3.24
  -4  -1   5   97.35    2.93
  -4  -1   5   96.45    3.04
   3   1  -5   38.41    1.35
   3   1  -5   35.49    1.55
   3   1  -5   36.36    1.14
   3   1  -5   37.68    1.38
   3   1  -5   38.94    1.59
   3   1  -5   36.44    1.41
   3   1  -5   37.81    1.16
  -3  -1   5   37.16    1.34
  -3  -1   5   36.76    1.43
  -3  -1   5   36.86    1.33
   2   1  -5   11.71    0.71
   2   1  -5   13.50    0.84
   2   1  -5   12.93    0.45
   2   1  -5   12.69    0.46
   2   1  -5   12.90    0.81
   2   1  -5   12.78    0.65
  -2  -1   5   13.18    0.69
  -2  -1   5   12.07    0.63
  -2  -1   5   12.52    0.71
   1   1  -5    5.48    0.46
   1   1  -5    5.82    0.49
   1   1  -5    5.77    0.42
  -1  -1   5    5.12    0.46
  -1  -1   5    5.87    0.48
  -1  -1   5    5.68    0.40
   0   1  -5   46.21    1.53
   0   1  -5   46.42    1.49
   0   1  -5   40.95    1.53
   0  -1   5   47.39    1.52
   0  -1   5   46.78    1.55
   0  -1   5   41.83    1.39
   0  -1   5   42.58    1.46
  -1   1  -5  146.09    3.75
  -1   1  -5  144.00    3.81
  -1   1  -5  129.38    3.80
  -1   1  -5  137.24    3.86
  -1   1  -5  145.85    3.57
   1  -1   5  140.89    3.75
   1  -1   5  141.84    3.79
   1  -1   5  147.81    3.84
   1  -1   5  136.37    3.56
   1  -1   5  139.17    3.87
  -2   1  -5   49.07    1.69
  -2   1  -5   51.63    1.62
  -2   1  -5   48.87    1.59
   2  -1   5   48.57    1.59
   2  -1   5   47.81    1.55
   2  -1   5   50.48    1.60
   2  -1   5   49.33    1.50
   2  -1   5   49.03    1.68
  -3   1  -5   13.74    0.80
  -3   1  -5   14.39    0.74
  -3   1  -5   14.58    0.76
  -3   1  -5   13.33    0.61
  -3   1  -5   13.55    0.68
   3  -1   5   14.21    0.73
   3  -1   5   13.90    0.80
   3  -1   5   13.66    0.69
   3  -1   5   13.49    0.63
   3  -1   5   14.31    0.72
  -4   1  -5   89.70    2.80
  -4   1  -5   90.99    2.47
  -4   1  -5   92.02    2.71
  -4   1  -5   92.18    2.84
  -4   1  -5   92.53    2.73
   4  -1   5   91.74    2.45
   4  -1   5   93.75    2.81
   4  -1   5   91.97    2.70
   4  -1   5   90.08    2.83
   4  -1   5   91.84    2.75
  -5   1  -5  101.36    3.06
  -5   1  -5  105.17    3.23
  -5   1  -5  103.81    3.16
   5  -1   5  109.47    3.10
   5  -1   5  104.67    3.23
   5  -1   5  105.12    3.20
   5  -1   5  104.25    3.25
  -6   1  -5   70.85    2.46
  -6   1  -5   72.35    2.43
   6  -1   5   65.23    2.45
   6  -1   5   70.74    2.49
   6  -1   5   71.14    2.52
   6  -1   5   70.01    2.32
  -7   1  -5   29.97    1.49
  -7   1  -5   28.65    1.47
   7  -1   5   30.54    1.42
   7  -1   5   29.17    1.52
  -8   1  -5    1.15    0.50
  -8   1  -5    1.12    0.52
   8  -1   5    1.28    0.57
   8  -1   5    1.22    0.53
  -9   1  -5   16.70    1.33
  -9   1  -5   15.27    1.35
   9  -1   5   20.28    1.51
   9  -1   5   18.00    1.41
 -10   1  -5   13.30    1.45
 -10   1  -5   15.80    1.42
  10  -1   5   10.28    1.88
  10  -1   5   13.26    1.57
   8   0  -5   42.25    2.16
   8   0  -5   38.76    2.62
   8   0  -5   36.94    2.00
   8   0  -5   39.40    2.05
   7   0  -5   66.96    2.49
   7   0  -5   68.27    2.80
   7   0  -5   67.12    2.59
   7   0  -5   76.27    2.67
   6   0  -5   58.29    2.34
   6   0  -5   54.50    2.12
   6   0  -5   56.73    2.20
   6   0  -5   55.49    2.20
   6   0  -5   59.03    2.20
   6   0  -5   59.74    2.18
   6   0  -5   57.17    2.05
   5   0  -5   30.84    1.38
   5   0  -5   30.38    1.26
   5   0  -5   30.28    1.41
   5   0  -5   27.50    1.33
   5   0  -5   27.66    1.39
   5   0  -5   29.95    1.29
   5   0  -5   28.06    1.58
   5   0  -5   29.58    1.50
  -5   0   5   29.61    1.29
  -5   0   5   30.61    1.36
   4   0  -5   74.17    2.41
   4   0  -5   72.86    2.56
   4   0  -5   75.40    2.37
   4   0  -5   72.33    2.56
   4   0  -5   72.56    2.19
   4   0  -5   75.28    2.31
   4   0  -5   71.85    2.20
   4   0  -5   74.80    2.38
  -4   0   5   71.40    2.37
  -4   0   5   72.54    2.28
   3   0  -5   52.14    1.59
   3   0  -5   53.81    1.98
   3   0  -5   47.98    1.89
   3   0  -5   53.87    1.68
   3   0  -5   50.85    1.80
   3   0  -5   54.68    1.81
  -3   0   5   52.72    1.79
  -3   0   5   52.53    1.67
   2   0  -5    3.45    0.49
   2   0  -5    4.50    0.47
   2   0  -5    4.09    0.33
   2   0  -5    3.92    0.45
   2   0  -5    3.44    0.30
   2   0  -5    3.49    0.53
   2   0  -5    3.93    0.44
  -2   0   5    4.74    0.47
  -2   0   5    3.54    0.34
  -2   0   5    3.84    0.43
   1   0  -5   36.78    1.28
   1   0  -5   37.00    1.30
   1   0  -5   35.77    1.04
   1   0  -5   35.87    1.38
   1   0  -5   36.09    1.12
   1   0  -5   35.71    1.37
  -1   0   5   34.54    1.25
  -1   0   5   36.43    1.28
  -1   0   5   33.88    1.00
  -1   0   5   36.05    1.13
   0   0  -5    3.82    0.25
   0   0  -5    3.62    0.29
   0   0  -5    3.78    0.40
   0   0  -5    3.60    0.41
   0   0  -5    3.33    0.39
   0   0  -5    3.43    0.37
   0   0   5    3.25    0.36
   0   0   5    3.43    0.37
   0   0   5    3.32    0.21
   0   0   5    3.43    0.27
  -1   0  -5   60.82    1.64
  -1   0  -5   60.67    1.82
  -1   0  -5   62.29    1.70
  -1   0  -5   57.82    1.86
  -1   0  -5   56.12    1.80
   1   0   5   56.74    1.84
   1   0   5   59.50    1.69
   1   0   5   58.46    1.80
   1   0   5   57.87    1.63
  -2   0  -5  178.70    4.63
  -2   0  -5  179.43    4.55
  -2   0  -5  176.64    4.52
  -2   0  -5  160.07    4.68
  -2   0  -5  173.46    4.69
  -2   0  -5  178.80    4.55
   2   0   5  174.84    4.54
   2   0   5  179.63    4.70
   2   0   5  174.88    4.51
   2   0   5  175.35    4.62
  -3   0  -5   39.13    1.42
  -3   0  -5   38.41    1.35
  -3   0  -5   37.63    1.17
  -3   0  -5   36.90    1.31
  -3   0  -5   37.96    1.17
  -3   0  -5   38.09    1.30
   3   0   5   38.77    1.32
   3   0   5   37.10    1.34
   3   0   5   38.45    1.41
   3   0   5   38.06    1.32
  -4   0  -5    0.43    0.23
  -4   0  -5    0.48    0.13
  -4   0  -5    0.49    0.24
  -4   0  -5    0.77    0.17
  -4   0  -5    0.26    0.21
  -4   0  -5    0.63    0.23
   4   0   5    0.06    0.21
   4   0   5    0.36    0.22
   4   0   5    0.63    0.23
  -5   0  -5   54.41    1.91
  -5   0  -5   56.65    1.92
  -5   0  -5   54.56    1.93
  -5   0  -5   55.84    1.87
   5   0   5   55.85    1.93
   5   0   5   52.34    1.86
   5   0   5   52.86    1.94
   5   0   5   53.87    1.92
  -6   0  -5  212.99    5.80
  -6   0  -5  210.03    5.77
  -6   0  -5  203.10    5.81
   6   0   5  215.34    5.73
   6   0   5  212.35    5.80
   6   0   5  207.59    5.83
   6   0   5  208.58    5.82
  -7   0  -5   27.71    1.38
  -7   0  -5   28.48    1.41
   7   0   5   27.41    1.43
   7   0   5   29.34    1.39
   7   0   5   28.76    1.50
  -8   0  -5   17.62    1.18
   8   0   5   20.07    1.24
  -9   0  -5    2.67    0.71
  -9   0  -5    2.70    0.67
   9   0   5    1.27    0.62
   9   0   5    2.36    0.64
 -10   0  -5    8.13    1.11
 -10   0  -5    6.63    1.25
  10   0   5    7.54    1.24
  10   0   5    4.83    0.93
   8  -1  -5   62.45    2.56
   8  -1  -5   59.15    2.68
   8  -1  -5   58.82    2.73
   8  -1  -5   60.18    2.63
   7  -1  -5   22.80    1.49
   7  -1  -5   23.78    1.66
   7  -1  -5   23.11    1.57
   7  -1  -5   25.76    1.45
   6  -1  -5   18.87    1.28
   6  -1  -5   16.47    1.24
   6  -1  -5   14.17    1.26
   6  -1  -5   18.14    1.36
   6  -1  -5   14.65    1.12
   6  -1  -5   17.14    1.09
   5  -1  -5    1.30    0.46
   5  -1  -5    1.29    0.40
   5  -1  -5    0.97    0.41
   5  -1  -5    0.92    0.35
   5  -1  -5    1.53    0.42
   5  -1  -5    0.54    0.33
   5  -1  -5    0.96    0.45
   5  -1  -5    0.80    0.51
   5  -1  -5    0.96    0.42
   4  -1  -5   22.82    1.15
   4  -1  -5   21.57    1.13
   4  -1  -5   20.90    0.98
   4  -1  -5   20.85    1.08
   4  -1  -5   21.01    1.19
   4  -1  -5   20.92    1.02
   4  -1  -5   19.36    1.22
   4  -1  -5   20.96    0.98
   4  -1  -5   20.60    0.99
  -4   1   5   21.56    1.03
   3  -1  -5    1.64    0.30
   3  -1  -5    1.30    0.39
   3  -1  -5    2.18    0.41
   3  -1  -5    1.82    0.38
   3  -1  -5    1.82    0.38
   3  -1  -5    1.68    0.36
  -3   1   5    2.41    0.40
  -3   1   5    1.99    0.33
   2  -1  -5   67.84    2.19
   2  -1  -5   70.79    1.95
   2  -1  -5   69.07    2.30
   2  -1  -5   67.17    1.98
   2  -1  -5   72.86    2.14
  -2   1   5   70.08    1.95
  -2   1   5   65.05    2.14
  -2   1   5   69.32    2.11
   1  -1  -5   59.46    1.82
   1  -1  -5   58.28    1.68
   1  -1  -5   57.18    1.88
   1  -1  -5   60.35    1.98
   1  -1  -5   58.08    1.60
  -1   1   5   60.02    1.66
  -1   1   5   57.89    1.97
  -1   1   5   56.72    1.80
  -1   1   5   58.76    1.61
  -1   1   5   60.11    1.87
   0  -1  -5    3.97    0.25
   0  -1  -5    3.53    0.38
   0  -1  -5    3.71    0.29
   0  -1  -5    3.68    0.42
   0   1   5    3.51    0.26
   0   1   5    3.57    0.34
   0   1   5    3.58    0.23
   0   1   5    3.87    0.40
   0   1   5    4.44    0.41
  -1  -1  -5   66.70    1.88
  -1  -1  -5   67.02    1.80
  -1  -1  -5   64.54    2.03
  -1  -1  -5   66.52    2.00
   1   1   5   66.60    2.03
   1   1   5   67.04    2.00
   1   1   5   66.90    1.80
   1   1   5   67.72    2.03
   1   1   5   69.99    1.89
  -2  -1  -5  477.77   11.73
  -2  -1  -5  475.42   11.66
  -2  -1  -5  486.64   11.83
  -2  -1  -5  472.75   11.86
   2   1   5  473.51   11.72
   2   1   5  474.18   11.82
   2   1   5  481.09   11.66
   2   1   5  475.76   11.85
  -3  -1  -5  594.47   14.65
  -3  -1  -5  579.87   14.71
  -3  -1  -5  595.89   14.60
  -3  -1  -5  597.71   14.47
  -3  -1  -5  592.24   14.47
   3   1   5  597.72   14.66
   3   1   5  603.82   14.72
   3   1   5  601.63   14.73
   3   1   5  601.68   14.61
  -4  -1  -5  106.17    3.01
  -4  -1  -5   99.90    2.60
  -4  -1  -5  102.62    2.62
  -4  -1  -5   99.43    2.98
  -4  -1  -5  101.33    2.95
  -4  -1  -5  102.78    2.98
   4   1   5  103.74    2.96
   4   1   5  104.78    3.01
   4   1   5  101.81    2.99
   4   1   5  107.33    3.02
  -5  -1  -5   55.83    1.91
  -5  -1  -5   56.12    1.91
  -5  -1  -5   54.01    1.86
  -5  -1  -5   54.24    1.88
   5   1   5   54.71    1.89
   5   1   5   53.26    1.89
   5   1   5   55.04    1.90
   5   1   5   55.76    1.93
  -6  -1  -5   46.19    1.70
  -6  -1  -5   46.50    1.78
   6   1   5   48.19    1.80
   6   1   5   45.38    1.74
   6   1   5   44.22    1.75
   6   1   5   44.27    1.80
  -7  -1  -5  108.87    3.36
  -7  -1  -5  110.66    3.47
   7   1   5  114.25    3.45
   7   1   5  107.53    3.48
   7   1   5  107.25    3.39
  -8  -1  -5   94.51    3.01
  -8  -1  -5   91.84    3.13
   8   1   5   86.87    3.49
   8   1   5   88.84    3.15
   8   1   5   92.60    3.09
  -9  -1  -5   -0.09    0.38
  -9  -1  -5    0.63    0.42
   9   1   5   -0.48    0.48
   9   1   5    0.80    0.55
 -10  -1  -5    3.65    0.82
  10   1   5    2.44    0.69
  10   1   5    2.30    0.77
   8  -2  -5   11.73    1.75
   8  -2  -5   17.33    1.78
   8  -2  -5   15.37    1.56
   8  -2  -5   16.16    1.51
   7  -2  -5   15.03    1.42
   7  -2  -5   14.67    1.34
   7  -2  -5   15.18    1.49
   6  -2  -5   21.63    1.45
   6  -2  -5   16.32    1.33
   6  -2  -5   21.17    1.29
   6  -2  -5   17.67    1.28
   6  -2  -5   21.58    1.30
   6  -2  -5   21.85    1.46
   5  -2  -5    7.84    0.76
   5  -2  -5    6.16    0.74
   5  -2  -5    6.41    0.81
   5  -2  -5    5.56    0.81
   5  -2  -5    5.08    0.88
   5  -2  -5    6.75    0.86
   4  -2  -5   26.36    1.27
   4  -2  -5   27.83    1.34
   4  -2  -5   29.64    1.20
   4  -2  -5   27.71    1.52
   4  -2  -5   27.98    1.35
   4  -2  -5   27.84    1.23
   4  -2  -5   29.43    1.18
   4  -2  -5   28.14    1.22
  -4   2   5   27.28    1.38
  -4   2   5   28.69    1.20
   3  -2  -5   33.36    1.15
   3  -2  -5   31.67    1.37
   3  -2  -5   32.17    1.25
   3  -2  -5   31.92    1.15
   3  -2  -5   31.25    1.35
   3  -2  -5   31.92    1.25
   3  -2  -5   30.81    1.24
   3  -2  -5   33.14    1.51
  -3   2   5   31.67    1.23
  -3   2   5   31.16    1.42
   2  -2  -5    2.63    0.54
   2  -2  -5    2.64    0.33
   2  -2  -5    3.13    0.42
   2  -2  -5    3.25    0.40
   2  -2  -5    3.24    0.32
   2  -2  -5    2.74    0.48
   2  -2  -5    2.87    0.46
  -2   2   5    3.83    0.37
  -2   2   5    2.66    0.37
  -2   2   5    3.27    0.46
   1  -2  -5   34.24    1.38
   1  -2  -5   34.55    0.95
   1  -2  -5   33.96    0.94
   1  -2  -5   30.72    1.27
   1  -2  -5   33.11    1.15
   1  -2  -5   34.04    1.19
  -1   2   5   34.14    1.13
  -1   2   5   30.72    1.23
  -1   2   5   32.55    1.16
   0  -2  -5    1.29    0.29
   0  -2  -5    1.10    0.23
   0  -2  -5    1.35    0.24
   0  -2  -5    1.31    0.26
   0   2   5    1.73    0.32
   0   2   5    1.51    0.24
   0   2   5    1.20    0.22
  -1  -2  -5    9.52    0.56
  -1  -2  -5    8.88    0.32
  -1  -2  -5    9.26    0.58
  -1  -2  -5    7.72    0.56
  -1  -2  -5    8.96    0.54
   1   2   5    8.83    0.52
   1   2   5    8.47    0.47
   1   2   5    9.39    0.55
   1   2   5    8.27    0.31
   1   2   5    9.05    0.55
  -2  -2  -5  448.30   11.17
  -2  -2  -5  450.12   10.93
  -2  -2  -5  446.42   11.12
  -2  -2  -5  447.93   11.11
  -2  -2  -5  456.32   11.17
   2   2   5  436.04   11.11
   2   2   5  444.59   11.15
   2   2   5  455.13   10.92
   2   2   5  457.48   11.17
  -3  -2  -5  385.00    9.51
  -3  -2  -5  391.22    9.69
  -3  -2  -5  372.87    9.64
  -3  -2  -5  379.38    9.65
   3   2   5  394.61    9.56
   3   2   5  382.55    9.50
   3   2   5  385.23    9.69
   3   2   5  387.83    9.65
   3   2   5  384.56    9.65
  -4  -2  -5   58.04    1.65
  -4  -2  -5   56.15    1.86
  -4  -2  -5   59.10    1.94
  -4  -2  -5   59.99    1.93
   4   2   5   59.17    1.95
   4   2   5   60.29    1.91
   4   2   5   58.16    1.63
   4   2   5   59.72    1.95
   4   2   5   58.18    1.84
   4   2   5   60.40    1.86
  -5  -2  -5    8.35    0.64
  -5  -2  -5    8.30    0.62
  -5  -2  -5    7.26    0.56
   5   2   5    8.37    0.66
   5   2   5    9.04    0.68
   5   2   5    8.90    0.64
   5   2   5    6.94    0.58
   5   2   5    7.82    0.59
  -6  -2  -5   29.53    1.34
  -6  -2  -5   30.09    1.24
   6   2   5   29.08    1.32
   6   2   5   30.04    1.35
   6   2   5   29.98    1.40
   6   2   5   30.86    1.34
   6   2   5   31.11    1.31
  -7  -2  -5   59.08    2.03
  -7  -2  -5   59.59    2.18
   7   2   5   55.84    2.49
   7   2   5   58.57    2.18
   7   2   5   58.95    2.19
   7   2   5   56.68    2.08
  -8  -2  -5   26.76    1.45
  -8  -2  -5   27.16    1.29
   8   2   5   28.72    1.49
   8   2   5   28.24    1.47
   8   2   5   26.61    1.46
  -9  -2  -5    1.46    0.44
  -9  -2  -5    1.61    0.50
   9   2   5    2.76    0.64
   9   2   5    1.15    0.50
 -10  -2  -5    3.03    0.71
  10   2   5    3.76    0.75
  10   2   5    4.90    0.92
   7  -3  -5   13.25    1.35
   7  -3  -5   13.51    1.29
   7  -3  -5   13.59    1.55
   6  -3  -5   25.28    2.39
   6  -3  -5   31.60    1.55
   6  -3  -5   30.38    1.58
   6  -3  -5   27.44    1.61
   6  -3  -5   32.29    1.59
  -6   3   5   31.95    1.70
   5  -3  -5   29.67    1.41
   5  -3  -5   29.80    1.46
   5  -3  -5   29.93    1.37
   5  -3  -5   30.10    1.61
   5  -3  -5   31.49    1.45
  -5   3   5   32.05    1.63
   4  -3  -5    2.18    0.48
   4  -3  -5    1.67    0.41
   4  -3  -5    2.16    0.41
   4  -3  -5    1.54    0.54
   4  -3  -5    1.59    0.39
   4  -3  -5    1.79    0.40
   4  -3  -5    1.71    0.45
  -4   3   5    2.06    0.46
  -4   3   5    1.71    0.34
   3  -3  -5   38.12    1.30
   3  -3  -5   35.91    1.70
   3  -3  -5   37.65    1.47
   3  -3  -5   38.56    1.37
   3  -3  -5   38.38    1.60
   3  -3  -5   39.08    1.31
   3  -3  -5   36.33    1.58
  -3   3   5   36.64    1.61
  -3   3   5   37.90    1.35
   2  -3  -5   17.87    0.95
   2  -3  -5   17.72    0.69
   2  -3  -5   18.52    0.70
   2  -3  -5   19.69    0.86
   2  -3  -5   16.98    0.96
   2  -3  -5   17.17    0.87
   2  -3  -5   17.01    1.06
  -2   3   5   17.14    0.83
  -2   3   5   17.36    0.79
  -2   3   5   17.59    0.99
   1  -3  -5  245.72    6.10
   1  -3  -5  241.06    6.37
   1  -3  -5  254.36    6.60
   1  -3  -5  254.93    6.57
   1  -3  -5  250.47    6.10
   1  -3  -5  251.04    6.72
   1  -3  -5  252.15    6.48
  -1   3   5  251.49    6.37
  -1   3   5  249.25    6.43
  -1   3   5  253.80    6.70
   0  -3  -5   36.06    1.28
   0  -3  -5   35.80    1.23
   0  -3  -5   35.97    1.35
   0  -3  -5   35.63    1.41
   0   3   5   35.85    1.21
   0   3   5   36.05    1.40
   0   3   5   36.38    1.32
   0   3   5   36.06    1.24
  -1  -3  -5    0.61    0.19
  -1  -3  -5    0.44    0.21
  -1  -3  -5    0.55    0.18
  -1  -3  -5    0.53    0.18
   1   3   5    0.69    0.21
   1   3   5    0.48    0.18
   1   3   5    0.61    0.19
   1   3   5    0.72    0.20
  -2  -3  -5  114.32    3.17
  -2  -3  -5  115.65    3.20
  -2  -3  -5  111.86    3.16
  -2  -3  -5  112.31    3.17
   2   3   5  112.25    2.89
   2   3   5  110.30    3.15
   2   3   5  113.22    2.89
   2   3   5  114.73    3.16
   2   3   5  114.38    3.15
   2   3   5  115.75    3.19
  -3  -3  -5  394.16    9.89
  -3  -3  -5  389.01    9.81
  -3  -3  -5  403.28    9.90
  -3  -3  -5  398.56    9.79
   3   3   5  389.14    9.79
   3   3   5  351.83    9.93
   3   3   5  395.40    9.66
   3   3   5  393.57    9.88
   3   3   5  404.78    9.67
   3   3   5  400.58    9.88
  -4  -3  -5   42.25    1.45
  -4  -3  -5   42.43    1.54
  -4  -3  -5   42.68    1.55
  -4  -3  -5   42.21    1.36
   4   3   5   43.37    1.45
   4   3   5   43.03    1.56
   4   3   5   42.06    1.42
   4   3   5   43.21    1.43
   4   3   5   42.69    1.55
   4   3   5   42.86    1.35
  -5  -3  -5    9.71    0.48
  -5  -3  -5    9.96    0.71
  -5  -3  -5    9.19    0.60
  -5  -3  -5    9.65    0.69
   5   3   5    8.75    0.71
   5   3   5    8.70    0.63
   5   3   5   10.70    0.68
   5   3   5   10.10    0.49
   5   3   5    9.98    0.64
   5   3   5    9.37    0.70
  -6  -3  -5    1.85    0.40
  -6  -3  -5    1.24    0.29
   6   3   5    1.98    0.40
   6   3   5    2.06    0.47
   6   3   5    3.00    0.51
   6   3   5    2.12    0.44
   6   3   5    1.74    0.38
  -7  -3  -5   43.74    1.57
   7   3   5   43.49    1.65
   7   3   5   43.79    1.77
   7   3   5   39.89    1.76
   7   3   5   45.01    1.83
  -8  -3  -5   48.90    2.04
  -8  -3  -5   47.28    1.75
   8   3   5   48.59    2.04
   8   3   5   45.34    1.99
   8   3   5   46.47    1.86
  -9  -3  -5   13.85    0.96
  -9  -3  -5   12.51    1.15
   9   3   5   13.72    1.22
   9   3   5   15.99    1.90
   9   3   5   13.86    1.18
 -10  -3  -5    2.41    0.59
 -10  -3  -5    2.22    0.48
  10   3   5    2.07    0.72
  10   3   5    3.00    0.70
 -11  -3  -5    7.19    1.08
 -11  -3  -5    4.47    0.82
  11   3   5    6.62    1.14
  11   3   5    8.36    1.50
   7  -4  -5    0.51    0.62
   7  -4  -5   -0.23    0.75
   7  -4  -5    1.45    0.65
   6  -4  -5   23.42    1.39
   6  -4  -5   19.90    1.45
   6  -4  -5   22.43    1.65
   6  -4  -5   19.03    1.34
   5  -4  -5   25.16    1.33
   5  -4  -5   25.71    1.46
   5  -4  -5   26.21    1.40
   5  -4  -5   25.64    1.68
   5  -4  -5   26.33    1.23
  -5   4   5   27.35    1.54
   4  -4  -5   47.71    1.70
   4  -4  -5   43.41    1.92
   4  -4  -5   46.19    1.86
   4  -4  -5   46.16    1.65
   4  -4  -5   46.49    1.62
  -4   4   5   43.68    1.56
  -4   4   5   45.29    1.97
   3  -4  -5   37.83    1.29
   3  -4  -5   36.81    1.32
   3  -4  -5   34.22    1.70
   3  -4  -5   35.27    1.59
   3  -4  -5   36.33    1.30
   3  -4  -5   34.15    1.61
   3  -4  -5   35.13    1.50
  -3   4   5   36.17    1.62
  -3   4   5   35.37    1.47
  -3   4   5   35.17    1.26
   2  -4  -5    7.11    0.79
   2  -4  -5    5.83    0.60
   2  -4  -5    5.95    0.69
   2  -4  -5    5.61    0.69
   2  -4  -5    6.00    0.42
   2  -4  -5    6.74    0.46
   2  -4  -5    6.54    0.56
  -2   4   5    5.90    0.59
  -2   4   5    6.05    0.66
  -2   4   5    5.65    0.46
   1  -4  -5   67.64    2.25
   1  -4  -5   69.18    1.82
   1  -4  -5   70.20    1.83
   1  -4  -5   67.98    2.21
   1  -4  -5   71.75    2.05
   1  -4  -5   67.74    2.39
   1  -4  -5   67.58    2.27
  -1   4   5   68.92    2.37
  -1   4   5   67.51    2.16
  -1   4   5   70.67    2.02
   0  -4  -5  113.18    2.99
   0  -4  -5  106.95    3.28
   0  -4  -5  109.79    3.15
   0  -4  -5  106.04    3.11
   0  -4  -5  107.41    3.13
   0   4   5  106.66    2.94
   0   4   5  102.64    3.23
   0   4   5  106.27    3.07
  -1  -4  -5   70.94    2.30
  -1  -4  -5   71.94    2.10
  -1  -4  -5   69.40    2.18
  -1  -4  -5   69.05    2.17
   1   4   5   67.85    2.26
   1   4   5   71.42    2.16
   1   4   5   69.47    2.07
   1   4   5   69.45    2.16
  -2  -4  -5    5.53    0.51
  -2  -4  -5    6.12    0.51
  -2  -4  -5    6.82    0.48
  -2  -4  -5    5.68    0.55
   2   4   5    6.79    0.48
   2   4   5    5.70    0.52
   2   4   5    6.34    0.50
   2   4   5    6.46    0.31
   2   4   5    5.89    0.50
  -3  -4  -5  119.29    3.34
  -3  -4  -5  123.72    3.44
  -3  -4  -5  119.44    3.46
  -3  -4  -5  121.79    3.42
   3   4   5  119.57    3.41
   3   4   5  122.25    3.43
   3   4   5  121.81    3.46
   3   4   5  121.68    3.19
   3   4   5  120.62    3.33
  -4  -4  -5  115.69    3.29
  -4  -4  -5  113.76    3.22
  -4  -4  -5  116.97    3.38
  -4  -4  -5  118.54    3.42
   4   4   5  117.97    3.40
   4   4   5  116.11    3.20
   4   4   5  119.03    3.23
   4   4   5  115.85    3.24
   4   4   5  115.12    3.40
   4   4   5  118.23    3.23
  -5  -4  -5    2.89    0.38
  -5  -4  -5    2.52    0.38
  -5  -4  -5    2.98    0.50
   5   4   5    3.15    0.52
   5   4   5    3.54    0.51
   5   4   5    2.57    0.40
   5   4   5    3.08    0.45
   5   4   5    3.28    0.43
  -6  -4  -5    8.51    0.51
  -6  -4  -5    9.23    0.59
  -6  -4  -5    9.10    0.76
   6   4   5    7.39    0.65
   6   4   5    8.44    0.63
   6   4   5    8.75    0.80
   6   4   5    9.74    0.55
   6   4   5    7.73    0.71
   6   4   5    9.04    0.76
  -7  -4  -5   31.64    1.48
  -7  -4  -5   29.64    1.18
  -7  -4  -5   30.93    0.98
   7   4   5   31.69    1.28
   7   4   5   27.04    1.41
   7   4   5   30.12    1.41
   7   4   5   31.16    1.02
   7   4   5   30.77    1.49
  -8  -4  -5   37.02    1.72
  -8  -4  -5   35.69    1.39
   8   4   5   36.86    1.71
   8   4   5   36.40    1.51
   8   4   5   36.59    1.74
  -9  -4  -5   41.32    1.57
  -9  -4  -5   42.11    1.95
   9   4   5   39.48    2.00
   9   4   5   43.75    1.96
   9   4   5   38.91    1.71
 -10  -4  -5    0.77    0.52
 -10  -4  -5   -0.43    0.39
  10   4   5    0.15    0.53
  10   4   5   -0.12    0.60
 -11  -4  -5    0.85    0.51
 -11  -4  -5    1.69    0.63
  11   4   5    0.11    0.69
  11   4   5    0.22    0.68
   6  -5  -5   17.58    1.52
   6  -5  -5   20.81    1.68
   6  -5  -5   19.55    1.39
  -6   5   5   16.75    1.42
   5  -5  -5   91.69    3.02
   5  -5  -5  100.00    3.46
   5  -5  -5   93.50    2.84
   5  -5  -5   99.53    3.35
   5  -5  -5   94.17    3.09
  -5   5   5   93.44    3.50
   4  -5  -5   66.02    2.53
   4  -5  -5   63.57    2.17
   4  -5  -5   63.92    2.12
   4  -5  -5   63.14    2.42
   4  -5  -5   62.66    2.02
  -4   5   5   63.31    2.52
   3  -5  -5    1.18    0.35
   3  -5  -5    1.08    0.42
   3  -5  -5    1.00    0.33
   3  -5  -5    1.07    0.33
   3  -5  -5    1.52    0.44
  -3   5   5    0.88    0.36
   2  -5  -5   22.16    1.15
   2  -5  -5   22.83    0.88
   2  -5  -5   21.10    1.21
   2  -5  -5   19.62    1.29
   2  -5  -5   19.21    1.15
   2  -5  -5   21.91    0.91
  -2   5   5   22.04    1.22
  -2   5   5   21.78    1.12
  -2   5   5   20.80    0.83
   1  -5  -5    5.73    0.61
   1  -5  -5    4.87    0.62
   1  -5  -5    4.89    0.50
   1  -5  -5    4.68    0.66
   1  -5  -5    5.02    0.37
   1  -5  -5    5.87    0.76
  -1   5   5    4.69    0.57
  -1   5   5    5.79    0.35
  -1   5   5    5.95    0.66
  -1   5   5    5.90    0.43
   0  -5  -5  146.29    3.62
   0  -5  -5  143.09    4.07
   0  -5  -5  140.39    4.27
   0  -5  -5  143.66    4.10
   0  -5  -5  146.85    4.12
   0  -5  -5  150.38    3.87
   0   5   5  141.90    4.26
   0   5   5  144.39    3.82
   0   5   5  142.79    3.62
   0   5   5  145.11    4.05
  -1  -5  -5   20.20    0.65
  -1  -5  -5   19.07    0.98
  -1  -5  -5   19.56    0.86
  -1  -5  -5   20.57    0.96
  -1  -5  -5   20.63    0.95
  -1  -5  -5   19.00    1.09
   1   5   5   19.05    0.62
   1   5   5   20.31    0.94
   1   5   5   19.24    1.05
   1   5   5   19.18    0.83
  -2  -5  -5    0.19    0.21
  -2  -5  -5    0.04    0.25
  -2  -5  -5    0.05    0.13
  -2  -5  -5    0.14    0.18
  -2  -5  -5    0.11    0.20
   2   5   5    0.27    0.19
   2   5   5    0.03    0.11
   2   5   5    0.34    0.20
   2   5   5   -0.09    0.18
   2   5   5   -0.06    0.19
  -3  -5  -5   15.84    0.90
  -3  -5  -5   16.43    0.78
  -3  -5  -5   15.23    0.83
  -3  -5  -5   17.07    0.92
   3   5   5   17.14    0.68
   3   5   5   16.60    0.79
   3   5   5   15.72    0.83
   3   5   5   15.66    0.89
   3   5   5   15.93    0.86
  -4  -5  -5  148.54    4.26
  -4  -5  -5  156.88    4.38
  -4  -5  -5  150.87    4.11
  -4  -5  -5  153.62    4.12
  -4  -5  -5  155.88    4.29
   4   5   5  153.77    4.09
   4   5   5  152.76    4.35
   4   5   5  153.68    4.27
   4   5   5  156.68    4.12
   4   5   5  153.09    4.31
  -5  -5  -5   17.07    0.87
  -5  -5  -5   17.13    0.90
  -5  -5  -5   16.72    0.79
  -5  -5  -5   16.99    1.00
   5   5   5   16.60    0.96
   5   5   5   16.92    0.85
   5   5   5   18.22    1.02
   5   5   5   18.16    0.90
   5   5   5   18.96    0.82
  -6  -5  -5   82.32    2.42
  -6  -5  -5   87.92    2.83
  -6  -5  -5   84.23    2.50
   6   5   5   83.04    2.81
   6   5   5   82.24    2.42
   6   5   5   84.08    2.67
   6   5   5   81.97    2.51
  -7  -5  -5    6.87    0.55
  -7  -5  -5    6.95    0.80
  -7  -5  -5    8.02    0.78
   7   5   5    6.95    0.64
   7   5   5    8.49    0.84
   7   5   5    7.28    0.63
   7   5   5    5.63    0.75
   7   5   5    6.67    0.70
  -8  -5  -5   34.35    1.21
  -8  -5  -5   36.77    1.31
  -8  -5  -5   34.56    1.68
   8   5   5   38.07    1.71
   8   5   5   34.51    1.37
   8   5   5   34.69    1.73
  -9  -5  -5   15.76    1.23
  -9  -5  -5   14.66    0.85
   9   5   5   16.54    1.27
   9   5   5   16.42    0.78
   9   5   5   17.00    1.08
   9   5   5   14.82    1.19
 -10  -5  -5    2.57    0.70
 -10  -5  -5    3.53    0.70
  10   5   5    2.97    0.78
  10   5   5    2.94    0.80
 -11  -5  -5   28.46    1.80
  11   5   5   26.61    1.96
  11   5   5   26.47    1.84
   6  -6  -5    1.29    0.78
   6  -6  -5    0.79    0.69
   6  -6  -5    0.43    0.61
  -6   6   5    1.27    0.67
   5  -6  -5    9.99    1.35
   5  -6  -5    7.13    1.12
   5  -6  -5    6.38    1.34
  -5   6   5    8.74    1.15
   4  -6  -5   27.78    1.63
   4  -6  -5   28.71    1.36
   4  -6  -5   31.12    1.76
   4  -6  -5   27.51    1.41
   4  -6  -5   27.10    1.13
  -4   6   5   28.91    1.73
   3  -6  -5   21.18    1.31
   3  -6  -5   22.36    1.40
   3  -6  -5   21.39    1.05
  -3   6   5   23.61    1.40
   2  -6  -5   -0.07    0.28
   2  -6  -5    0.47    0.29
   2  -6  -5   -0.22    0.31
  -2   6   5   -0.44    0.33
  -2   6   5    0.09    0.22
  -2   6   5   -0.10    0.17
   1  -6  -5   17.44    1.05
   1  -6  -5   15.51    0.88
   1  -6  -5   16.73    1.04
   1  -6  -5   17.41    1.29
  -1   6   5   18.02    0.73
  -1   6   5   18.27    1.02
  -1   6   5   18.39    0.73
  -1   6   5   17.80    1.13
   0  -6  -5   48.25    1.39
   0  -6  -5   44.16    1.74
   0  -6  -5   47.16    1.80
   0  -6  -5   45.60    1.95
   0  -6  -5   47.79    1.50
   0  -6  -5   48.02    1.76
   0   6   5   43.18    1.88
   0   6   5   45.03    1.74
   0   6   5   43.78    1.43
   0   6   5   45.78    1.36
  -1  -6  -5   55.16    1.99
  -1  -6  -5   52.22    2.10
  -1  -6  -5   54.64    1.57
  -1  -6  -5   55.63    1.74
  -1  -6  -5   55.00    1.89
  -1  -6  -5   54.09    1.90
   1   6   5   53.46    1.70
   1   6   5   55.16    1.93
   1   6   5   54.15    1.55
   1   6   5   53.96    2.07
  -2  -6  -5   40.87    1.47
  -2  -6  -5   40.75    1.50
  -2  -6  -5   40.51    1.44
  -2  -6  -5   40.22    1.61
  -2  -6  -5   40.35    1.70
  -2  -6  -5   40.94    1.27
   2   6   5   38.80    1.65
   2   6   5   41.10    1.43
   2   6   5   40.06    1.56
   2   6   5   40.23    1.24
  -3  -6  -5   -0.05    0.22
  -3  -6  -5    0.00    0.22
  -3  -6  -5   -0.09    0.17
  -3  -6  -5   -0.03    0.16
  -3  -6  -5    0.12    0.28
   3   6   5   -0.22    0.15
   3   6   5    0.45    0.26
   3   6   5   -0.02    0.27
   3   6   5   -0.18    0.19
  -4  -6  -5   55.97    1.82
  -4  -6  -5   57.89    2.08
  -4  -6  -5   55.70    2.02
  -4  -6  -5   55.85    1.80
   4   6   5   56.38    2.04
   4   6   5   57.27    2.05
   4   6   5   57.09    1.97
   4   6   5   57.08    1.79
   4   6   5   56.85    1.79
  -5  -6  -5  158.05    4.22
  -5  -6  -5  159.62    4.64
  -5  -6  -5  159.53    4.50
  -5  -6  -5  159.59    4.39
   5   6   5  158.77    4.20
   5   6   5  157.73    4.51
   5   6   5  159.37    4.37
   5   6   5  158.80    4.55
   5   6   5  156.01    4.59
  -6  -6  -5   40.89    1.74
  -6  -6  -5   38.79    1.33
  -6  -6  -5   40.76    1.58
  -6  -6  -5   40.32    1.62
   6   6   5   41.06    2.48
   6   6   5   38.65    1.34
   6   6   5   40.78    1.59
   6   6   5   40.55    1.59
   6   6   5   41.28    1.73
  -7  -6  -5   19.44    0.83
  -7  -6  -5   19.59    0.99
  -7  -6  -5   18.76    1.20
   7   6   5   21.88    1.09
   7   6   5   20.55    0.89
   7   6   5   17.38    1.14
   7   6   5   19.97    1.22
  -8  -6  -5   18.10    0.80
  -8  -6  -5   16.85    0.92
   8   6   5   15.62    0.95
   8   6   5   18.35    0.90
   8   6   5   19.25    1.33
   8   6   5   17.81    1.18
  -9  -6  -5   14.87    0.76
  -9  -6  -5   15.97    1.21
  -9  -6  -5   14.40    0.83
   9   6   5   11.64    1.10
   9   6   5   15.64    0.94
   9   6   5   12.34    0.87
   9   6   5   14.59    1.32
 -10  -6  -5    5.72    0.67
  10   6   5    5.21    0.95
  10   6   5    6.87    1.14
 -11  -6  -5    0.21    0.66
  11   6   5    1.48    0.74
   5  -7  -5    2.13    0.82
   5  -7  -5    1.39    0.79
   5  -7  -5    2.60    0.68
  -5   7   5    3.01    0.71
   4  -7  -5    0.65    0.61
   4  -7  -5    1.46    0.62
   4  -7  -5    1.08    0.65
   4  -7  -5    1.65    0.50
  -4   7   5    1.92    0.59
   3  -7  -5   14.46    1.22
   3  -7  -5   17.89    1.34
   3  -7  -5   14.13    0.99
  -3   7   5   15.82    0.94
   2  -7  -5    0.54    0.25
   2  -7  -5    1.00    0.46
   2  -7  -5    0.90    0.47
   2  -7  -5    0.83    0.34
  -2   7   5    0.69    0.20
  -2   7   5    0.48    0.29
  -2   7   5    0.97    0.49
   1  -7  -5    1.14    0.39
   1  -7  -5    1.14    0.27
   1  -7  -5    1.56    0.33
   1  -7  -5    1.09    0.43
  -1   7   5    1.32    0.28
  -1   7   5    1.66    0.43
   0  -7  -5    9.34    0.84
   0  -7  -5    8.67    0.84
   0  -7  -5    9.52    0.62
   0  -7  -5    8.89    0.80
   0  -7  -5    9.31    0.61
   0   7   5    9.36    0.56
   0   7   5    8.58    0.89
   0   7   5    9.51    0.52
  -1  -7  -5  132.60    3.89
  -1  -7  -5  137.85    3.66
  -1  -7  -5  137.99    3.95
  -1  -7  -5  130.58    4.21
  -1  -7  -5  134.88    3.57
  -1  -7  -5  135.46    4.06
   1   7   5  130.43    3.97
   1   7   5  136.65    4.21
   1   7   5  132.25    3.63
  -2  -7  -5  160.57    4.36
  -2  -7  -5  160.44    4.59
  -2  -7  -5  157.29    4.71
  -2  -7  -5  156.79    4.37
  -2  -7  -5  156.16    4.12
   2   7   5  148.94    4.47
   2   7   5  156.52    4.70
   2   7   5  154.08    4.10
   2   7   5  152.11    4.22
  -3  -7  -5   20.88    0.90
  -3  -7  -5   19.88    1.22
  -3  -7  -5   20.23    0.96
  -3  -7  -5   20.88    1.17
  -3  -7  -5   21.41    0.95
   3   7   5   21.77    1.22
   3   7   5   19.60    1.13
   3   7   5   21.17    0.87
   3   7   5   20.37    1.01
  -4  -7  -5    2.79    0.52
  -4  -7  -5    2.86    0.65
  -4  -7  -5    2.70    0.45
  -4  -7  -5    3.07    0.45
  -4  -7  -5    3.02    0.42
   4   7   5    2.70    0.53
   4   7   5    2.77    0.53
   4   7   5    2.45    0.48
   4   7   5    3.08    0.45
  -5  -7  -5   78.03    2.67
  -5  -7  -5   78.06    2.47
  -5  -7  -5   77.12    2.69
  -5  -7  -5   73.77    2.27
   5   7   5   77.58    2.60
   5   7   5   79.27    3.16
   5   7   5   78.63    2.45
   5   7   5   78.12    2.68
  -6  -7  -5   59.15    2.32
  -6  -7  -5   61.91    2.23
  -6  -7  -5   59.55    1.83
  -6  -7  -5   59.68    2.16
   6   7   5   64.45    2.27
   6   7   5   60.14    2.27
   6   7   5   61.23    2.15
  -7  -7  -5   54.27    2.03
  -7  -7  -5   57.83    2.28
  -7  -7  -5   54.44    2.14
   7   7   5   56.90    1.70
   7   7   5   55.96    2.24
   7   7   5   54.25    2.10
  -8  -7  -5    1.86    0.52
  -8  -7  -5    1.60    0.27
  -8  -7  -5    2.51    0.49
   8   7   5    2.07    0.48
   8   7   5    1.45    0.56
  -9  -7  -5   -0.12    0.43
  -9  -7  -5    0.40    0.23
  -9  -7  -5   -0.25    0.45
   9   7   5    0.67    0.44
 -10  -7  -5   -0.05    0.56
  10   7   5    0.40    0.53
  10   7   5    0.45    0.67
  10   7   5    1.31    0.58
   4  -8  -5    4.63    0.80
   4  -8  -5    5.63    1.10
  -4   8   5    7.08    1.28
   3  -8  -5   34.56    1.62
   3  -8  -5   36.77    2.02
   3  -8  -5   39.22    2.01
  -3   8   5   37.82    1.58
  -3   8   5   38.02    2.03
   2  -8  -5   19.06    1.09
   2  -8  -5   18.64    1.35
   2  -8  -5   18.89    1.35
  -2   8   5   20.16    1.41
  -2   8   5   17.47    0.99
   1  -8  -5    0.74    0.41
   1  -8  -5    1.60    0.53
   1  -8  -5    1.33    0.38
  -1   8   5    1.22    0.21
  -1   8   5    1.00    0.48
  -1   8   5    1.29    0.32
   0  -8  -5    0.12    0.39
   0  -8  -5    1.00    0.41
   0  -8  -5    0.53    0.31
   0   8   5    0.79    0.43
   0   8   5    0.75    0.30
  -1  -8  -5   39.15    1.77
  -1  -8  -5   39.32    1.39
  -1  -8  -5   38.28    1.65
  -1  -8  -5   36.46    1.63
   1   8   5   39.33    1.34
   1   8   5   39.47    1.33
   1   8   5   38.27    1.87
  -2  -8  -5   95.81    2.93
  -2  -8  -5   93.30    3.17
  -2  -8  -5   90.92    2.71
  -2  -8  -5   93.78    2.95
   2   8   5   97.67    2.72
   2   8   5   93.60    3.29
   2   8   5   92.23    2.75
  -3  -8  -5   54.32    2.57
  -3  -8  -5   56.73    1.88
  -3  -8  -5   58.48    1.98
  -3  -8  -5   58.06    1.95
  -3  -8  -5   59.46    2.24
   3   8   5   57.31    2.33
   3   8   5   58.61    1.87
   3   8   5   56.51    1.95
  -4  -8  -5   20.47    0.94
  -4  -8  -5   21.60    1.25
  -4  -8  -5   19.60    1.00
  -4  -8  -5   19.20    1.27
  -4  -8  -5   19.96    0.95
   4   8   5   20.27    1.08
   4   8   5   20.63    0.98
   4   8   5   18.70    1.26
  -5  -8  -5    2.52    0.56
  -5  -8  -5    3.05    0.46
  -5  -8  -5    2.59    0.57
  -5  -8  -5    1.98    0.42
  -5  -8  -5    2.28    0.46
   5   8   5    2.05    0.42
   5   8   5    1.98    0.44
   5   8   5    2.81    0.57
  -6  -8  -5   29.78    1.56
  -6  -8  -5   28.53    1.55
  -6  -8  -5   26.69    1.18
  -6  -8  -5   28.61    1.07
  -6  -8  -5   29.76    1.40
   6   8   5   31.32    1.55
   6   8   5   29.16    1.40
   6   8   5   29.59    1.49
  -7  -8  -5   19.93    0.76
  -7  -8  -5   20.70    0.78
  -7  -8  -5   20.99    1.32
  -7  -8  -5   21.57    1.30
  -7  -8  -5   19.97    1.33
   7   8   5   21.59    1.32
   7   8   5   21.13    1.32
  -8  -8  -5    9.28    1.06
  -8  -8  -5   10.27    1.10
  -8  -8  -5   10.98    1.07
   8   8   5    9.26    1.08
   8   8   5   10.85    1.05
  -9  -8  -5   -0.32    0.53
  -9  -8  -5    0.82    0.59
  -9  -8  -5    0.05    0.65
   9   8   5    0.01    0.50
 -10  -8  -5    1.74    0.61
  10   8   5    1.39    0.76
  10   8   5    0.35    0.59
   3  -9  -5   10.10    1.42
   3  -9  -5   13.69    1.21
   3  -9  -5    8.88    1.37
  -3   9   5   11.18    1.44
   2  -9  -5   64.90    2.30
   2  -9  -5   62.72    2.68
   2  -9  -5   63.18    2.72
  -2   9   5   66.40    2.88
   1  -9  -5   56.46    1.99
   1  -9  -5   55.16    2.33
   1  -9  -5   53.17    2.38
  -1   9   5   55.91    2.55
  -1   9   5   53.58    1.92
   0  -9  -5    1.65    0.40
   0  -9  -5    2.40    0.63
   0  -9  -5    1.12    0.49
   0   9   5    1.61    0.60
   0   9   5    1.32    0.39
   0   9   5    1.30    0.23
  -1  -9  -5   43.09    1.86
  -1  -9  -5   39.91    1.54
  -1  -9  -5   43.76    1.99
   1   9   5   42.53    2.13
   1   9   5   42.43    1.51
   1   9   5   42.54    1.40
  -2  -9  -5   85.99    3.12
  -2  -9  -5   88.57    2.87
  -2  -9  -5   86.52    2.69
  -2  -9  -5   91.05    2.91
   2   9   5   91.32    3.31
   2   9   5   87.73    2.63
   2   9   5   89.46    2.67
  -3  -9  -5   84.07    2.72
  -3  -9  -5   87.92    3.07
  -3  -9  -5   87.23    2.76
  -3  -9  -5   88.90    2.71
   3   9   5   85.49    2.66
   3   9   5   88.47    2.72
   3   9   5   87.11    3.24
  -4  -9  -5   33.98    1.45
  -4  -9  -5   33.41    1.68
  -4  -9  -5   34.32    1.37
  -4  -9  -5   33.69    1.37
   4   9   5   33.46    1.45
   4   9   5   35.96    1.83
   4   9   5   33.49    1.38
  -5  -9  -5   27.23    1.33
  -5  -9  -5   25.29    1.09
  -5  -9  -5   26.97    1.53
  -5  -9  -5   26.98    1.11
   5   9   5   26.41    1.29
   5   9   5   28.88    1.62
   5   9   5   26.65    1.37
  -6  -9  -5   16.63    1.81
  -6  -9  -5   19.34    0.85
  -6  -9  -5   18.87    1.16
  -6  -9  -5   19.19    0.84
   6   9   5   19.45    1.36
   6   9   5   20.45    1.25
  -7  -9  -5   20.56    1.36
  -7  -9  -5   18.11    1.24
   7   9   5   19.68    1.38
  -8  -9  -5   28.86    1.73
  -8  -9  -5   26.81    2.07
   8   9   5   29.93    1.71
   8   9   5   32.20    1.76
  -9  -9  -5    2.09    0.70
  -9  -9  -5    0.91    0.66
   9   9   5    0.91    0.64
   9   9   5    0.83    0.63
 -10  -9  -5    6.24    1.32
  10   9   5    5.12    0.89
  10   9   5    7.93    1.41
   2 -10  -5   39.55    2.19
   2 -10  -5   38.59    1.84
   2 -10  -5   37.67    2.23
  -2  10   5   40.41    2.34
   1 -10  -5   20.19    1.36
   1 -10  -5   20.91    1.55
   1 -10  -5   23.27    1.67
  -1  10   5   21.43    1.74
   0 -10  -5    8.77    1.08
   0 -10  -5    6.25    1.09
   0 -10  -5    6.21    0.92
   0  10   5    7.56    0.93
   0  10   5    6.31    1.16
  -1 -10  -5    1.69    0.51
  -1 -10  -5    1.98    0.48
  -1 -10  -5    1.75    0.60
   1  10   5    1.53    0.57
   1  10   5    1.88    0.45
   1  10   5    2.11    0.32
  -2 -10  -5    9.44    1.13
  -2 -10  -5   10.96    0.91
  -2 -10  -5   13.55    1.04
   2  10   5   13.54    1.27
   2  10   5   13.79    0.90
   2  10   5   11.09    0.77
  -3 -10  -5   24.37    1.28
  -3 -10  -5   23.23    1.29
  -3 -10  -5   25.02    1.50
  -3 -10  -5   26.50    1.31
   3  10   5   23.47    1.64
   3  10   5   24.45    1.22
   3  10   5   26.16    1.22
  -4 -10  -5   13.41    0.89
  -4 -10  -5   14.67    1.17
  -4 -10  -5   12.72    1.00
  -4 -10  -5   12.72    0.94
   4  10   5   12.88    0.94
   4  10   5   13.31    0.92
  -5 -10  -5   20.24    1.39
  -5 -10  -5   19.14    0.98
  -5 -10  -5   19.86    1.00
  -5 -10  -5   22.94    1.27
   5  10   5   21.76    1.56
   5  10   5   20.95    1.22
   5  10   5   18.45    1.27
  -6 -10  -5    5.50    0.54
  -6 -10  -5    5.41    0.91
  -6 -10  -5    3.85    0.59
  -6 -10  -5    4.07    0.85
   6  10   5    4.58    0.84
   6  10   5    4.97    0.84
  -7 -10  -5   13.26    1.12
  -7 -10  -5   10.50    1.18
   7  10   5   11.42    1.28
   7  10   5   12.39    1.13
  -8 -10  -5    7.89    1.19
  -8 -10  -5    7.56    1.18
   8  10   5   10.56    1.20
   8  10   5    8.20    1.26
  -9 -10  -5   24.22    1.69
  -9 -10  -5   17.53    1.62
   9  10   5   20.51    1.69
   9  10   5   21.91    1.68
   1 -11  -5   17.10    1.70
   1 -11  -5   15.65    1.60
   1 -11  -5   15.12    1.42
  -1  11   5   20.24    1.85
   0 -11  -5   14.27    1.30
   0 -11  -5   14.49    1.37
   0 -11  -5   18.48    1.55
   0  11   5   15.02    1.57
  -1 -11  -5    1.11    0.57
  -1 -11  -5    1.19    0.62
  -1 -11  -5    0.84    0.51
   1  11   5    1.19    0.73
  -2 -11  -5   -0.15    0.48
  -2 -11  -5    1.13    0.49
  -2 -11  -5    0.17    0.45
   2  11   5   -0.29    0.32
   2  11   5   -0.17    0.61
  -3 -11  -5   24.61    1.36
  -3 -11  -5   25.76    1.42
  -3 -11  -5   24.09    1.58
   3  11   5   26.39    1.24
   3  11   5   25.80    1.78
   3  11   5   22.22    1.33
  -4 -11  -5   31.56    1.51
  -4 -11  -5   33.21    1.84
  -4 -11  -5   34.11    1.61
  -4 -11  -5   28.68    1.44
   4  11   5   31.78    2.06
   4  11   5   35.17    1.52
  -5 -11  -5   49.23    2.29
  -5 -11  -5   45.93    1.74
  -5 -11  -5   49.87    2.06
   5  11   5   49.06    2.00
   5  11   5   50.40    2.50
  -6 -11  -5   -0.42    0.33
  -6 -11  -5    0.33    0.51
  -6 -11  -5   -0.61    0.45
   6  11   5   -0.15    0.47
   6  11   5   -0.35    0.56
  -7 -11  -5    0.53    0.59
  -7 -11  -5    0.43    0.53
   7  11   5    0.40    0.48
   7  11   5    1.04    0.66
  -8 -11  -5   21.12    1.70
  -8 -11  -5   22.94    1.69
   8  11   5   19.20    1.75
   8  11   5   22.75    1.59
  -1 -12  -5    9.66    1.41
  -2 -12  -5   12.95    1.31
  -2 -12  -5   10.79    1.26
   2  12   5   12.15    1.63
  -3 -12  -5    9.02    1.20
  -3 -12  -5    8.07    1.19
  -3 -12  -5    6.22    1.03
   3  12   5    6.97    0.86
   3  12   5    8.47    1.41
  -4 -12  -5   85.78    3.05
  -4 -12  -5   82.97    3.34
  -4 -12  -5   83.50    2.87
   4  12   5   87.83    3.69
   4  12   5   88.06    2.87
  -5 -12  -5   46.56    2.16
[truncated: 295,861 more chars]
