# Supplementary material for: Crystal structure of a methyl benzoate quadruple-bonded dimolybdenum complex
Source: Acta Crystallogr E Crystallogr Commun. 2023 Feb 28;79(Pt 3):231–5. doi: 10.1107/S2056989023001457 (PMC9993912; doi:10.1107/S2056989023001457)
Supplement: Supplementary file 2 [file e-79-00231-Isup4.hkl]

data_I                                                                          
_shelx_title ' PhMeMo2 in P-1'                                                  
_shelx_refln_list_code          4                                               
_shelx_F_calc_maximum      165.81                                               
_exptl_crystal_F_000       528.00                                               
_reflns_d_resolution_high  0.8381                                               
                                                                                
loop_                                                                           
 _space_group_symop_operation_xyz                                               
 'x, y, z'                                                                      
 '-x, -y, -z'                                                                   
                                                                                
_cell_length_a     9.3923                                                       
_cell_length_b    10.6505                                                       
_cell_length_c    12.2955                                                       
_cell_angle_alpha  78.001                                                       
_cell_angle_beta   74.374                                                       
_cell_angle_gamma  69.853                                                       
                                                                                
_shelx_F_squared_multiplier     1.000                                           
                                                                                
loop_                                                                           
 _refln_index_h                                                                 
 _refln_index_k                                                                 
 _refln_index_l                                                                 
 _refln_F_squared_calc                                                          
 _refln_F_squared_meas                                                          
 _refln_F_squared_sigma                                                         
 _refln_observed_status                                                         
   1   0   0       7883.94       7138.03        93.59 o                         
   2   0   0       1171.47        915.37         9.47 o                         
   3   0   0        966.09        801.30        14.03 o                         
   4   0   0       3782.11       3956.46        39.62 o                         
   5   0   0       3168.59       3205.99        40.27 o                         
   6   0   0        490.66        463.18         9.50 o                         
   7   0   0          0.27         -1.08         3.42 o                         
   8   0   0        367.06        386.03        11.29 o                         
   9   0   0        788.19        841.33        26.46 o                         
  10   0   0        476.55        485.31        22.08 o                         
  -9   1   0        515.16        549.36        16.57 o                         
  -8   1   0        144.13        147.64        10.41 o                         
  -7   1   0         57.18         54.58         4.80 o                         
  -6   1   0        105.51        107.52         6.00 o                         
  -5   1   0       1882.29       2107.85        21.26 o                         
  -4   1   0       3772.64       3629.51        38.78 o                         
  -3   1   0       3249.07       3396.60        31.80 o                         
  -2   1   0        264.90        199.17         3.76 o                         
  -1   1   0       3852.12       3714.15        50.31 o                         
   1   1   0       5734.99       5740.36       105.55 o                         
   2   1   0       2162.48       1654.66        16.53 o                         
   3   1   0        179.23        114.71         2.75 o                         
   4   1   0       1240.03       1162.08        13.72 o                         
   5   1   0       1819.86       1760.27        20.31 o                         
   6   1   0        253.62        275.83         6.38 o                         
   7   1   0        113.90         94.44         5.35 o                         
   8   1   0        149.72        171.55         8.22 o                         
   9   1   0        698.59        650.29        16.96 o                         
  10   1   0       2518.65       2572.03        39.51 o                         
  -9   2   0        510.50        508.35        16.54 o                         
  -8   2   0        577.06        626.24        13.82 o                         
  -7   2   0        599.67        626.10        13.33 o                         
  -6   2   0         53.63         45.33         4.20 o                         
  -5   2   0       1391.57       1334.32        14.39 o                         
  -4   2   0       1553.96       1630.05        20.03 o                         
  -3   2   0       3852.17       3953.19        42.99 o                         
  -2   2   0       2955.95       2856.72        26.90 o                         
  -1   2   0       1347.24       1661.67        16.74 o                         
   0   2   0      10055.46       9748.97        87.52 o                         
   1   2   0      14857.86      13713.72       177.90 o                         
   2   2   0       2111.45       1977.09        27.56 o                         
   3   2   0        643.58        495.58         6.24 o                         
   4   2   0        103.49        172.97         3.80 o                         
   5   2   0       1126.50       1283.22        15.63 o                         
   6   2   0        704.97        646.86        10.24 o                         
   7   2   0        860.04        839.23        12.33 o                         
   8   2   0         32.46         35.17         4.19 o                         
   9   2   0        162.78        146.09         9.49 o                         
  10   2   0        959.61        936.45        31.08 o                         
  -9   3   0        386.44        419.19        17.86 o                         
  -8   3   0        375.45        414.27        20.26 o                         
  -7   3   0       1523.57       1544.21        21.16 o                         
  -6   3   0       1516.22       1548.72        20.13 o                         
  -5   3   0          9.52          7.60         2.19 o                         
  -4   3   0       1316.44       1371.37        14.25 o                         
  -3   3   0       2799.51       2612.82        28.99 o                         
  -2   3   0       4019.19       4081.70        43.98 o                         
  -1   3   0       1921.02       2232.55        53.82 o                         
   0   3   0       1716.59       1636.09        15.25 o                         
   1   3   0       3681.41       3704.97        33.64 o                         
   2   3   0       1580.98       1463.12        19.52 o                         
   3   3   0        691.57        516.92        21.18 o                         
   4   3   0        217.69        188.73         5.88 o                         
   5   3   0       2424.44       2468.49        26.76 o                         
   6   3   0       1981.26       2027.67        23.52 o                         
   7   3   0        254.59        244.02         7.49 o                         
   8   3   0        487.96        480.06        12.58 o                         
   9   3   0         74.27         65.67         7.29 o                         
  10   3   0        267.46        287.83        17.81 o                         
  -8   4   0       1402.84       1385.38        25.62 o                         
  -7   4   0       1125.80       1196.15        21.63 o                         
  -6   4   0        141.80        169.81        11.63 o                         
  -5   4   0         47.95         54.88         3.78 o                         
  -4   4   0        759.05        712.87         9.13 o                         
  -3   4   0        974.39       1029.88        13.56 o                         
  -2   4   0       1808.70       1719.54        18.95 o                         
  -1   4   0        586.23        440.99         7.02 o                         
   0   4   0        684.44        586.70         7.72 o                         
   1   4   0       1649.14       1850.17        17.68 o                         
   2   4   0       1964.34       1883.20        18.85 o                         
   3   4   0       5432.00       5979.54        62.90 o                         
   4   4   0       3184.38       3455.57        38.86 o                         
   5   4   0          0.24          1.43         2.07 o                         
   6   4   0        885.70        927.64        11.83 o                         
   7   4   0        791.99        759.09        11.69 o                         
   8   4   0       2942.13       3057.81        45.55 o                         
   9   4   0        138.80        154.53        11.22 o                         
  10   4   0        156.17        178.15        19.81 o                         
  -8   5   0        151.03        151.65        12.68 o                         
  -7   5   0        179.27        186.27        19.50 o                         
  -6   5   0        417.35        396.64        10.65 o                         
  -5   5   0        518.29        507.68        13.56 o                         
  -4   5   0          0.32          2.61         3.06 o                         
  -3   5   0        105.49         94.32         5.00 o                         
  -2   5   0       4950.69       4712.73        48.48 o                         
  -1   5   0       3936.57       4392.65        42.01 o                         
   0   5   0        869.40       1007.12        11.96 o                         
   1   5   0        344.08        324.06         5.45 o                         
   2   5   0       2922.13       3285.71        29.72 o                         
   3   5   0       2598.86       2733.47        25.19 o                         
   4   5   0        307.65        233.61         6.17 o                         
   5   5   0        763.43        814.87        12.66 o                         
   6   5   0        673.98        694.77        13.11 o                         
   7   5   0        458.48        475.20        12.52 o                         
   8   5   0         41.85         36.11         6.48 o                         
   9   5   0        279.30        291.31        29.28 o                         
  10   5   0         41.53         51.03        15.76 o                         
  -7   6   0        456.39        451.53        18.32 o                         
  -6   6   0        405.47        487.05        20.30 o                         
  -5   6   0        395.08        421.42        13.96 o                         
  -4   6   0        179.13        194.94        13.19 o                         
  -3   6   0        719.01        692.58        13.76 o                         
  -2   6   0        974.02        939.10        13.67 o                         
  -1   6   0       4211.61       4252.12        41.84 o                         
   0   6   0       4101.47       4013.90        36.59 o                         
   1   6   0       2036.00       2200.70        21.76 o                         
   2   6   0       1016.73       1026.39        12.17 o                         
   3   6   0       4093.76       4186.03        37.57 o                         
   4   6   0        775.46        834.34        13.92 o                         
   5   6   0        523.91        568.97        10.78 o                         
   6   6   0          2.35          5.83         3.14 o                         
   7   6   0          8.08          1.54         4.04 o                         
   8   6   0        840.82        846.69        20.78 o                         
   9   6   0       1250.84       1250.22        27.62 o                         
  10   6   0        233.49        207.33        17.80 o                         
  -6   7   0        203.44        132.26        16.95 o                         
  -5   7   0        427.14        376.73        16.09 o                         
  -4   7   0       2171.10       2247.17        39.03 o                         
  -3   7   0         10.94          9.79         4.39 o                         
  -2   7   0        468.34        493.20        11.83 o                         
  -1   7   0       3136.20       3127.79        33.25 o                         
   0   7   0       2185.37       2376.83        22.48 o                         
   1   7   0        595.97        608.31         9.13 o                         
   2   7   0        491.01        482.04         7.90 o                         
   3   7   0         59.18         73.82         3.79 o                         
   4   7   0        831.88        855.43        13.77 o                         
   5   7   0        407.68        372.30         9.35 o                         
   6   7   0        376.09        362.67        11.47 o                         
   7   7   0         28.63         18.36         5.06 o                         
   8   7   0        721.36        766.98        25.72 o                         
   9   7   0        895.76        816.96        26.47 o                         
  10   7   0       1029.74       1010.50        30.70 o                         
  -5   8   0        455.26        446.55        18.35 o                         
  -4   8   0       1503.00       1445.09        31.17 o                         
  -3   8   0        118.76        136.62        14.32 o                         
  -2   8   0        121.43         85.82         8.31 o                         
  -1   8   0          0.58          4.37         3.55 o                         
   0   8   0       2382.37       2395.36        24.16 o                         
   1   8   0       2156.71       2224.28        26.93 o                         
   2   8   0         50.78         46.55         3.57 o                         
   3   8   0        532.61        528.26        10.10 o                         
   4   8   0        477.99        483.61        10.06 o                         
   5   8   0         63.63         53.42         5.32 o                         
   6   8   0        810.50        810.13        19.74 o                         
   7   8   0          0.24         -5.28         5.28 o                         
   8   8   0         56.13         53.44         8.32 o                         
   9   8   0       1250.82       1203.55        32.79 o                         
  -4   9   0        286.35        317.04        22.82 o                         
  -3   9   0        792.47        863.22        22.72 o                         
  -2   9   0         93.45         74.24         8.25 o                         
  -1   9   0         15.28         15.39         5.37 o                         
   0   9   0        112.34         99.58         8.81 o                         
   1   9   0        498.35        502.12        12.42 o                         
   2   9   0        896.88        937.34        15.94 o                         
   3   9   0        446.10        429.37        10.80 o                         
   4   9   0         11.11          5.76         4.28 o                         
   5   9   0        295.82        352.96        13.94 o                         
   6   9   0       1312.39       1315.86        33.23 o                         
   7   9   0        446.15        410.07        21.06 o                         
   8   9   0         17.35         30.21        12.09 o                         
   9   9   0        259.20        266.18        18.73 o                         
  -3  10   0        751.23        780.41        24.40 o                         
  -2  10   0        297.80        309.65        16.36 o                         
  -1  10   0        399.31        418.67        16.75 o                         
   0  10   0         32.67         22.84         7.74 o                         
   1  10   0       2649.01       2673.93        33.99 o                         
   2  10   0       1692.56       1865.30        23.93 o                         
   3  10   0        356.64        347.93        10.21 o                         
   4  10   0         81.54         79.95         6.75 o                         
   5  10   0        325.04        318.72        16.78 o                         
   6  10   0        705.40        632.17        22.53 o                         
   7  10   0       1097.69       1117.17        30.79 o                         
   8  10   0        172.54        156.74        14.18 o                         
  -1  11   0       1607.70       1599.29        34.59 o                         
   0  11   0        142.27        117.31        11.00 o                         
   1  11   0        476.16        494.39        15.62 o                         
   2  11   0       2420.78       2545.52        37.98 o                         
   3  11   0       1228.49       1214.54        20.62 o                         
   4  11   0        544.05        578.75        22.79 o                         
   5  11   0          0.62         -6.62         7.86 o                         
   6  11   0        456.04        424.30        34.48 o                         
   7  11   0        537.49        535.05        23.60 o                         
   1  12   0          0.33          0.53         7.86 o                         
   2  12   0       1525.26       1589.66        33.76 o                         
   3  12   0        643.72        663.07        30.76 o                         
   4  12   0        344.27        360.82        17.57 o                         
   5  12   0         36.24         11.82         9.25 o                         
  -4 -12   1        330.50        338.92        24.39 o                         
  -3 -12   1        928.95        970.39        25.55 o                         
  -2 -12   1        385.54        323.19        17.76 o                         
  -7 -11   1        119.26        118.03        19.02 o                         
  -6 -11   1         68.49         52.55        13.71 o                         
  -5 -11   1        132.10        133.79        15.46 o                         
  -4 -11   1         26.86         17.67         6.20 o                         
  -3 -11   1        997.35       1040.37        24.46 o                         
  -2 -11   1       1052.46       1110.46        30.44 o                         
  -1 -11   1        289.40        310.13        12.17 o                         
   0 -11   1        281.32        270.46        15.97 o                         
   1 -11   1         91.22         85.03         9.63 o                         
  -8 -10   1         45.83         35.29        12.23 o                         
  -7 -10   1        185.61        181.04        16.37 o                         
  -6 -10   1        277.64        329.04        19.27 o                         
  -5 -10   1       1136.45       1096.36        29.59 o                         
  -4 -10   1        100.34         95.72         7.69 o                         
  -3 -10   1        927.33        946.02        16.83 o                         
  -2 -10   1        477.80        484.36        13.08 o                         
  -1 -10   1       1025.80        976.88        20.09 o                         
   0 -10   1        439.05        455.46        16.99 o                         
   1 -10   1        158.80        167.87        13.12 o                         
   2 -10   1        141.54        125.65        11.77 o                         
   3 -10   1        193.01        233.68        16.81 o                         
  -9  -9   1        314.39        307.36        22.66 o                         
  -8  -9   1         59.10         51.03         9.32 o                         
  -7  -9   1        300.01        241.69        15.82 o                         
  -6  -9   1       1460.32       1305.96        33.59 o                         
  -5  -9   1        883.11        829.05        28.06 o                         
  -4  -9   1        692.79        745.39        14.26 o                         
  -3  -9   1         20.05         25.03         3.46 o                         
  -2  -9   1        777.00        796.04        13.55 o                         
  -1  -9   1       2598.68       2725.47        34.52 o                         
   0  -9   1        581.00        569.04        12.84 o                         
   1  -9   1        227.08        235.67        16.21 o                         
   2  -9   1         87.41         87.75        10.36 o                         
   3  -9   1        437.07        416.68        17.00 o                         
   4  -9   1        368.09        424.56        24.05 o                         
  -9  -8   1        670.40        597.07        31.28 o                         
  -8  -8   1        278.21        264.64        18.64 o                         
  -7  -8   1         74.49         79.64         9.46 o                         
  -6  -8   1        325.77        369.24        13.72 o                         
  -5  -8   1        731.43        725.08        18.04 o                         
  -4  -8   1       3011.69       3029.87        33.09 o                         
  -3  -8   1        106.56        110.74         5.44 o                         
  -2  -8   1        124.42        122.77         7.35 o                         
  -1  -8   1         66.45         63.66         4.89 o                         
   0  -8   1       2460.21       2566.94        30.77 o                         
   1  -8   1       2000.83       2203.81        37.32 o                         
   2  -8   1        219.06        235.70        11.62 o                         
   3  -8   1         12.55         13.07         5.86 o                         
   4  -8   1        917.89        922.03        23.61 o                         
   5  -8   1       1181.33       1247.62        33.94 o                         
 -10  -7   1        400.00        418.39        44.83 o                         
  -9  -7   1        540.55        554.91        22.60 o                         
  -8  -7   1        814.14        843.58        24.78 o                         
  -7  -7   1         32.28         30.74         6.40 o                         
  -6  -7   1        431.08        399.64        13.35 o                         
  -5  -7   1        534.63        503.62        12.90 o                         
  -4  -7   1        258.81        278.72         7.08 o                         
  -3  -7   1       1746.68       1833.25        20.95 o                         
  -2  -7   1         63.21         58.23         3.58 o                         
  -1  -7   1       1678.76       1707.82        18.58 o                         
   0  -7   1       3934.54       4052.76        37.80 o                         
   1  -7   1       2870.70       2889.25        31.26 o                         
   2  -7   1         86.46         93.62         7.41 o                         
   3  -7   1         26.22         13.94         4.47 o                         
   4  -7   1        602.17        581.47        18.30 o                         
   5  -7   1        658.27        669.94        19.61 o                         
   6  -7   1        809.37        841.38        23.52 o                         
 -10  -6   1        245.06        214.18        18.29 o                         
  -9  -6   1        328.62        323.65        26.54 o                         
  -8  -6   1        730.89        697.19        26.44 o                         
  -7  -6   1        290.63        288.00        10.86 o                         
  -6  -6   1         21.17         24.62         4.30 o                         
  -5  -6   1       1007.59       1000.22        18.50 o                         
  -4  -6   1        523.65        475.99         9.48 o                         
  -3  -6   1       3024.36       3184.87        29.70 o                         
  -2  -6   1        737.82        883.27        11.97 o                         
  -1  -6   1        696.89        801.63        11.18 o                         
   0  -6   1        836.98        862.56        10.95 o                         
   1  -6   1       4340.44       4502.42        43.96 o                         
   2  -6   1       2486.31       2516.75        29.71 o                         
   3  -6   1        196.46        207.98         9.45 o                         
   4  -6   1        252.15        252.65        10.29 o                         
   5  -6   1        734.88        759.69        18.01 o                         
   6  -6   1        238.55        233.64        13.50 o                         
   7  -6   1        260.26        253.62        26.64 o                         
 -10  -5   1        130.80        169.39        20.84 o                         
  -9  -5   1        103.17         92.92        13.20 o                         
  -8  -5   1         42.01         28.77         8.27 o                         
  -7  -5   1         63.15         57.78         6.58 o                         
  -6  -5   1        297.04        300.87         8.95 o                         
  -5  -5   1          0.19          0.89         2.28 o                         
  -4  -5   1          1.41          1.53         1.92 o                         
  -3  -5   1       3519.06       3721.73        33.31 o                         
  -2  -5   1       7302.60       7419.29        62.80 o                         
  -1  -5   1       1720.16       1867.14        30.80 o                         
   0  -5   1       1942.82       1848.01        18.51 o                         
   1  -5   1       2089.94       2054.93        26.01 o                         
   2  -5   1       3314.37       3306.60        35.90 o                         
   3  -5   1         37.39         36.38         3.18 o                         
   4  -5   1        534.84        463.98        10.99 o                         
   5  -5   1         21.92         20.28         4.35 o                         
   6  -5   1        785.54        796.87        12.91 o                         
   7  -5   1        795.46        887.67        22.30 o                         
   8  -5   1        175.73        186.88        15.03 o                         
 -10  -4   1          3.45         -6.25         8.30 o                         
  -9  -4   1        243.04        211.32        11.58 o                         
  -8  -4   1        488.13        485.52        11.23 o                         
  -7  -4   1       2326.26       2368.41        27.13 o                         
  -6  -4   1       1412.12       1397.99        15.50 o                         
  -5  -4   1       1037.12       1034.27        15.69 o                         
  -4  -4   1         19.36         32.19         2.75 o                         
  -3  -4   1       8522.05       8770.89       226.93 o                         
  -2  -4   1      17711.07      18818.69       161.76 o                         
  -1  -4   1       4157.65       4779.73        41.21 o                         
   0  -4   1        228.89        157.47         3.29 o                         
   1  -4   1          6.69          5.68         1.05 o                         
   2  -4   1       1086.29        997.37        14.67 o                         
   3  -4   1        847.11        860.27        12.04 o                         
   4  -4   1        889.84        878.64        12.13 o                         
   5  -4   1         31.94         29.64         3.57 o                         
   6  -4   1         72.35         69.90         5.66 o                         
   7  -4   1         66.84         57.37         6.93 o                         
   8  -4   1       1071.81       1034.67        21.30 o                         
 -10  -3   1        291.41        261.25        17.54 o                         
  -9  -3   1        135.66        119.33         9.35 o                         
  -8  -3   1        309.97        320.06        12.66 o                         
  -7  -3   1       2128.13       2228.05        26.15 o                         
  -6  -3   1       2978.46       2995.06        30.72 o                         
  -5  -3   1       1953.49       2130.81        20.89 o                         
  -4  -3   1          5.88          6.95         1.26 o                         
  -3  -3   1        330.66        402.47         6.67 o                         
  -2  -3   1      20730.53      20764.05       189.33 o                         
  -1  -3   1       8514.10       8754.88        98.69 o                         
   0  -3   1        321.67        346.20         5.92 o                         
   1  -3   1          1.16         37.79         3.01 o                         
   2  -3   1       1573.72       1473.07        17.95 o                         
   3  -3   1       5399.47       5530.37        50.95 o                         
   4  -3   1        383.69        401.57         6.89 o                         
   5  -3   1        371.54        327.13         6.88 o                         
   6  -3   1        193.07        228.20         7.28 o                         
   7  -3   1       4229.69       4390.03        61.82 o                         
   8  -3   1       1097.43       1174.35        23.66 o                         
   9  -3   1        410.06        372.53        17.96 o                         
 -10  -2   1       1213.76       1259.20        28.18 o                         
  -9  -2   1        132.24        129.58         9.96 o                         
  -8  -2   1        126.27        132.71         9.32 o                         
  -7  -2   1       1552.13       1668.80        23.22 o                         
  -6  -2   1       1895.82       1859.02        20.97 o                         
  -5  -2   1       3249.10       3374.32        35.31 o                         
  -4  -2   1       2320.50       2401.33        22.35 o                         
  -3  -2   1        379.98        327.64         4.86 o                         
  -2  -2   1      20518.32      18526.08       202.10 o                         
  -1  -2   1      18287.26      16708.15       127.40 o                         
   0  -2   1         12.81         16.82         0.98 o                         
   1  -2   1        403.76        356.89         5.27 o                         
   2  -2   1         75.06        104.57         2.53 o                         
   3  -2   1       6205.25       6297.13        60.45 o                         
   4  -2   1       2502.59       2422.42        26.54 o                         
   5  -2   1        525.34        480.80         8.31 o                         
   6  -2   1         30.64         20.64         3.29 o                         
   7  -2   1        570.78        569.09        18.07 o                         
   8  -2   1        908.72        893.41        15.79 o                         
   9  -2   1       1014.01       1031.34        21.87 o                         
 -10  -1   1        620.27        563.97        29.96 o                         
  -9  -1   1        775.10        761.16        24.40 o                         
  -8  -1   1        853.18        829.34        16.29 o                         
  -7  -1   1        472.97        462.67         9.45 o                         
  -6  -1   1       1717.19       1819.57        19.39 o                         
  -5  -1   1        446.43        406.98         7.08 o                         
  -4  -1   1        280.46        262.37         5.81 o                         
  -3  -1   1          2.97          8.78         1.49 o                         
  -1  -1   1       5805.49       6386.24        58.84 o                         
   0  -1   1       6321.71       5969.43        67.30 o                         
   1  -1   1        216.95        188.54         2.86 o                         
   2  -1   1          7.02          6.43         0.93 o                         
   3  -1   1       5936.80       5822.41        49.11 o                         
   4  -1   1       2807.45       2842.94        26.18 o                         
   5  -1   1        341.00        274.59         5.83 o                         
   6  -1   1        178.14        128.43         5.95 o                         
   7  -1   1         23.76         15.64         3.34 o                         
   8  -1   1        875.12        908.38        17.47 o                         
   9  -1   1        818.20        837.84        24.03 o                         
  10  -1   1        822.37        813.52        24.46 o                         
 -10   0   1        795.32        807.54        28.86 o                         
  -9   0   1        906.08        996.48        42.20 o                         
  -8   0   1         84.42         77.59         8.58 o                         
  -7   0   1         32.93         21.64         4.41 o                         
  -6   0   1        341.79        344.81         7.23 o                         
  -5   0   1        271.61        249.15         6.22 o                         
  -4   0   1       5111.11       5262.50        57.99 o                         
  -3   0   1       5491.35       5602.08       107.11 o                         
  -2   0   1      10733.94       9653.58        83.32 o                         
  -1   0   1       1849.11       1550.26        12.76 o                         
   2   0   1       5393.12       4857.36        42.54 o                         
   3   0   1        111.88        161.32         3.75 o                         
   4   0   1       1484.22       1521.25        17.38 o                         
   5   0   1       1252.17       1131.63        14.31 o                         
   6   0   1        890.31        965.41        12.12 o                         
   7   0   1         30.11         35.37         3.83 o                         
   8   0   1        282.97        276.25        10.23 o                         
   9   0   1        502.39        518.06        14.73 o                         
  10   0   1        996.35        972.51        29.08 o                         
  -9   1   1        420.90        454.70        15.66 o                         
  -8   1   1        225.46        237.13        11.10 o                         
  -7   1   1        357.46        356.65         9.89 o                         
  -6   1   1        228.38        215.44         7.40 o                         
  -5   1   1       2183.16       2188.60        23.44 o                         
  -4   1   1       1510.71       1456.78        16.23 o                         
  -3   1   1       4231.58       4405.11        43.16 o                         
  -2   1   1       3777.69       3658.72        35.54 o                         
  -1   1   1       7443.97       7917.22        64.23 o                         
   0   1   1       6163.13       5594.60        55.38 o                         
   1   1   1       5009.42       4337.43        43.33 o                         
   2   1   1        630.68        756.75         9.85 o                         
   3   1   1       1876.08       1525.03        18.53 o                         
   4   1   1       1162.25       1054.11        11.74 o                         
   5   1   1        130.29        190.70         4.82 o                         
   6   1   1          2.36          8.65         2.02 o                         
   7   1   1       1262.15       1211.68        21.33 o                         
   8   1   1         50.97         46.98         4.40 o                         
   9   1   1        680.17        739.29        14.94 o                         
  10   1   1       2803.16       2845.26        50.51 o                         
  -9   2   1        497.16        526.30        17.20 o                         
  -8   2   1        215.15        232.46        12.87 o                         
  -7   2   1        588.43        615.17        15.08 o                         
  -6   2   1        220.72        214.08         7.01 o                         
  -5   2   1        181.67        196.95         5.60 o                         
  -4   2   1       2619.83       2701.13        27.52 o                         
  -3   2   1       9469.45       9410.65        78.29 o                         
  -2   2   1       9147.49       8881.17        82.96 o                         
  -1   2   1        453.63        353.47         4.13 o                         
   0   2   1       1921.29       2113.73        17.33 o                         
   1   2   1       2106.78       2258.48        27.75 o                         
   2   2   1       2204.04       1974.99        18.39 o                         
   3   2   1       2617.47       2225.94        24.06 o                         
   4   2   1        531.62        508.38         7.21 o                         
   5   2   1        941.57        939.11        13.17 o                         
   6   2   1        951.92        895.30        13.53 o                         
   7   2   1       1309.57       1341.93        18.62 o                         
   8   2   1         94.99        106.95         7.50 o                         
   9   2   1        301.66        299.39         9.53 o                         
  10   2   1       1200.76       1181.28        22.91 o                         
  -9   3   1         84.30         61.00         8.91 o                         
  -8   3   1        413.28        432.51        16.87 o                         
  -7   3   1        821.06        846.16        15.03 o                         
  -6   3   1       1371.85       1421.79        19.32 o                         
  -5   3   1        302.59        327.66         7.18 o                         
  -4   3   1       1501.25       1439.96        18.31 o                         
  -3   3   1       2322.73       2404.95        23.07 o                         
  -2   3   1       2681.83       2830.51        29.66 o                         
  -1   3   1       4797.42       4507.73        43.91 o                         
   0   3   1        187.44        121.62         2.68 o                         
   1   3   1       1649.54       1753.21        16.05 o                         
   2   3   1        652.43        721.60         8.12 o                         
   3   3   1         56.21        110.62         4.01 o                         
   4   3   1         60.85         77.50         3.65 o                         
   5   3   1        101.34        128.37         3.67 o                         
   6   3   1       1079.01       1067.45        13.82 o                         
   7   3   1       1860.05       1844.49        31.70 o                         
   8   3   1       3032.56       3090.15        36.76 o                         
   9   3   1        118.31        132.71         8.78 o                         
  10   3   1        449.86        425.68        21.45 o                         
  -8   4   1        498.75        496.05        16.86 o                         
  -7   4   1       1684.46       1698.07        23.95 o                         
  -6   4   1       1994.19       2010.76        24.94 o                         
  -5   4   1         43.77         37.46         3.52 o                         
  -4   4   1        733.85        721.98         9.36 o                         
  -3   4   1       1082.00       1119.20        18.26 o                         
  -2   4   1       6397.54       6496.49        59.54 o                         
  -1   4   1       1713.05       1736.92        19.56 o                         
   0   4   1        282.56        245.85         4.48 o                         
   1   4   1        914.17        858.01        12.83 o                         
   2   4   1       1862.13       1844.32        28.86 o                         
   3   4   1       3383.18       3229.78        35.95 o                         
   4   4   1       1785.97       1702.23        21.41 o                         
   5   4   1        220.28        261.18         6.78 o                         
   6   4   1       1950.84       2057.07        23.73 o                         
   7   4   1        982.76        971.30        13.53 o                         
   8   4   1       1689.74       1723.58        33.13 o                         
   9   4   1        946.14        943.49        18.53 o                         
  10   4   1          0.11         17.07         6.97 o                         
  -7   5   1         37.66         50.18         7.76 o                         
  -6   5   1        623.33        679.44        12.40 o                         
  -5   5   1        511.64        550.50        14.56 o                         
  -4   5   1        103.31         98.81         6.61 o                         
  -3   5   1          4.03         -2.56         2.56 o                         
  -2   5   1        235.86        168.41         5.21 o                         
  -1   5   1       2778.21       2786.37        28.32 o                         
   0   5   1       1968.37       1822.37        16.85 o                         
   1   5   1        211.88        182.68         4.56 o                         
   2   5   1        870.33        900.49        10.99 o                         
   3   5   1       6581.23       7066.64        63.39 o                         
   4   5   1        591.57        553.13        10.20 o                         
   5   5   1        366.99        385.37         9.81 o                         
   6   5   1          1.65          1.51         2.54 o                         
   7   5   1       2525.27       2570.44        40.93 o                         
   8   5   1       1452.94       1470.80        27.32 o                         
   9   5   1        353.41        360.69        16.21 o                         
  10   5   1         12.17         12.83         8.68 o                         
  -7   6   1         53.60         52.09        10.11 o                         
  -6   6   1        308.64        307.67        15.99 o                         
  -5   6   1        125.50        140.29        12.99 o                         
  -4   6   1        357.75        358.79        10.79 o                         
  -3   6   1         35.33         28.61         4.30 o                         
  -2   6   1          0.45          0.34         2.36 o                         
  -1   6   1       5430.50       5502.04        52.32 o                         
   0   6   1       2621.50       2728.09        24.42 o                         
   1   6   1        173.21        219.83         4.44 o                         
   2   6   1         12.16         14.15         2.08 o                         
   3   6   1          1.11          3.35         1.81 o                         
   4   6   1        917.12        930.53        14.95 o                         
   5   6   1       1238.98       1212.29        18.33 o                         
   6   6   1         87.25         89.49         6.07 o                         
   7   6   1         15.00         20.69         6.28 o                         
   8   6   1        272.18        252.85        11.93 o                         
   9   6   1       1256.96       1212.95        26.29 o                         
  10   6   1        723.40        711.55        29.30 o                         
  -6   7   1        347.08        409.15        25.13 o                         
  -5   7   1        590.13        649.23        19.70 o                         
  -4   7   1       1219.70       1302.21        27.09 o                         
  -3   7   1        549.43        571.67        14.37 o                         
  -2   7   1        622.40        581.34        12.76 o                         
  -1   7   1        901.67        869.21        13.20 o                         
   0   7   1       4932.05       5141.35        49.76 o                         
   1   7   1       1581.43       1579.15        16.35 o                         
   2   7   1        520.09        555.99         9.15 o                         
   3   7   1         47.03         63.50         4.00 o                         
   4   7   1       1580.81       1637.96        18.39 o                         
   5   7   1         86.09         96.85         5.89 o                         
   6   7   1        159.52        176.81         8.82 o                         
   7   7   1         11.75         16.27         4.83 o                         
   8   7   1        400.39        390.98        17.15 o                         
   9   7   1        985.38        925.59        47.49 o                         
  10   7   1        934.96        992.86        29.78 o                         
  -5   8   1        571.31        609.66        24.78 o                         
  -4   8   1       1292.60       1290.83        39.85 o                         
  -3   8   1       4108.96       4224.71        63.77 o                         
  -2   8   1        958.43        959.85        20.60 o                         
  -1   8   1        361.44        397.14        11.82 o                         
   0   8   1       3206.57       3393.95        41.23 o                         
   1   8   1       2107.43       2138.83        22.30 o                         
   2   8   1        667.53        746.69        10.15 o                         
   3   8   1         96.78         99.77         5.59 o                         
   4   8   1        426.70        427.63         7.70 o                         
   5   8   1        738.04        752.04        15.39 o                         
   6   8   1       3074.10       3058.06        49.06 o                         
   7   8   1         57.24         52.82         7.28 o                         
   8   8   1        348.90        347.31        16.84 o                         
   9   8   1       1142.48       1109.43        30.41 o                         
  10   8   1       1128.83       1091.67        32.15 o                         
  -4   9   1        613.05        637.26        24.01 o                         
  -3   9   1       1165.06       1221.99        28.24 o                         
  -2   9   1       1578.77       1581.79        31.72 o                         
  -1   9   1         43.22         51.36         6.70 o                         
   0   9   1        547.34        542.48        16.14 o                         
   1   9   1        611.55        584.58        10.55 o                         
   2   9   1         66.14         74.17         4.94 o                         
   3   9   1        671.50        684.21        12.88 o                         
   4   9   1         65.35         74.06         6.29 o                         
   5   9   1        986.86       1032.60        27.02 o                         
   6   9   1        190.42        203.39        13.92 o                         
   7   9   1       1020.20        970.02        27.07 o                         
   8   9   1        335.95        310.65        43.77 o                         
   9   9   1        158.19        159.02        16.17 o                         
  -3  10   1       1157.77       1072.14        27.89 o                         
  -2  10   1       1381.71       1409.58        31.04 o                         
  -1  10   1        123.65        116.11        10.69 o                         
   0  10   1        276.63        298.36        19.18 o                         
   1  10   1       1044.01       1073.87        25.18 o                         
   2  10   1       1148.01       1171.60        17.22 o                         
   3  10   1        640.00        643.88        13.28 o                         
   4  10   1        196.47        196.98        10.66 o                         
   5  10   1       1064.89       1009.23        28.88 o                         
   6  10   1       1180.43       1175.88        31.01 o                         
   7  10   1       1487.28       1402.33        44.90 o                         
   8  10   1        235.63        224.66        22.60 o                         
   9  10   1         21.14         24.74        10.51 o                         
  -1  11   1        903.85        926.08        34.97 o                         
   0  11   1          3.63         -6.93         6.93 o                         
   1  11   1        202.08        196.83        13.87 o                         
   2  11   1       1404.06       1394.87        25.71 o                         
   3  11   1        875.41        882.32        16.79 o                         
   4  11   1        321.75        335.64        11.84 o                         
   5  11   1         51.50         55.07         6.28 o                         
   6  11   1        449.11        420.10        17.36 o                         
   7  11   1        501.43        443.26        18.37 o                         
   8  11   1        900.96        899.41        43.05 o                         
   1  12   1          1.89          4.69         8.74 o                         
   2  12   1        383.10        392.51        21.14 o                         
   3  12   1        663.28        682.96        20.20 o                         
   4  12   1        372.66        380.16        14.20 o                         
   5  12   1         65.87         65.84         9.50 o                         
   6  12   1        123.19        107.72        12.37 o                         
  -6 -11   2        893.14        894.34        30.57 o                         
  -5 -11   2        504.03        532.05        22.40 o                         
  -4 -11   2          6.05         22.08         6.75 o                         
  -3 -11   2        422.33        470.18        16.92 o                         
  -2 -11   2       1466.13       1507.76        31.36 o                         
  -1 -11   2       2089.11       2046.02        38.89 o                         
   0 -11   2        310.34        321.13        17.10 o                         
   1 -11   2          8.90         12.14         8.26 o                         
  -7 -10   2        251.19        240.13        23.87 o                         
  -6 -10   2        527.76        477.55        20.63 o                         
  -5 -10   2        871.18        812.10        25.32 o                         
  -4 -10   2        457.62        445.13        12.79 o                         
  -3 -10   2        134.56        165.51         8.86 o                         
  -2 -10   2        826.68        853.18        16.47 o                         
  -1 -10   2       3069.31       3176.16        44.24 o                         
   0 -10   2        571.58        631.76        19.35 o                         
   1 -10   2         72.62         55.73         8.02 o                         
   2 -10   2         38.80         26.96         7.35 o                         
   3 -10   2        269.60        264.47        17.75 o                         
  -8  -9   2         75.34         69.00         9.71 o                         
  -7  -9   2         32.23         19.66         7.56 o                         
  -6  -9   2        956.06        875.96        32.18 o                         
  -5  -9   2       1881.67       1832.93        36.40 o                         
  -4  -9   2       1668.34       1661.09        26.58 o                         
  -3  -9   2         17.76         20.97         3.66 o                         
  -2  -9   2        669.97        683.67        12.61 o                         
  -1  -9   2       2168.70       2201.47        27.28 o                         
   0  -9   2       1226.09       1221.61        21.65 o                         
   1  -9   2         24.84         16.52         6.98 o                         
   2  -9   2         17.05         18.94        10.36 o                         
   3  -9   2         29.02         52.76         9.51 o                         
   4  -9   2        854.34        888.43        24.97 o                         
  -9  -8   2        717.17        738.15        26.62 o                         
  -8  -8   2        378.36        393.42        26.21 o                         
  -7  -8   2        113.27        113.79        10.46 o                         
  -6  -8   2        271.77        253.49        20.06 o                         
  -5  -8   2        736.49        751.13        18.46 o                         
  -4  -8   2       1942.61       1988.02        24.26 o                         
  -3  -8   2       1254.63       1290.06        17.42 o                         
  -2  -8   2        259.94        261.05         7.46 o                         
  -1  -8   2          1.39         -2.55         2.88 o                         
   0  -8   2        609.78        598.03        11.18 o                         
   1  -8   2        599.63        614.65        12.98 o                         
   2  -8   2         70.18         53.61         6.34 o                         
   3  -8   2         26.18         25.00         7.01 o                         
   4  -8   2        268.55        259.53        17.40 o                         
   5  -8   2        431.37        452.17        20.13 o                         
  -9  -7   2       1277.56       1257.41        33.28 o                         
  -8  -7   2        970.63        921.09        26.37 o                         
  -7  -7   2        264.35        239.10        12.40 o                         
  -6  -7   2        652.60        648.93        16.94 o                         
  -5  -7   2       1268.97       1312.71        24.72 o                         
  -4  -7   2       3367.04       3564.37        37.49 o                         
  -3  -7   2       2114.04       2193.82        25.59 o                         
  -2  -7   2        327.01        350.78         6.98 o                         
  -1  -7   2        136.34        131.86         4.99 o                         
   0  -7   2       1385.13       1467.84        18.54 o                         
   1  -7   2       1564.62       1639.06        18.67 o                         
   2  -7   2       1076.44       1089.15        27.22 o                         
   3  -7   2        388.92        402.40        13.11 o                         
   4  -7   2        684.67        666.80        26.65 o                         
   5  -7   2       1790.18       1798.08        34.57 o                         
   6  -7   2        760.58        728.85        21.93 o                         
  -9  -6   2        473.88        475.46        24.31 o                         
  -8  -6   2       1166.98       1240.70        36.65 o                         
  -7  -6   2        862.88        893.51        20.90 o                         
  -6  -6   2       1229.94       1159.03        28.43 o                         
  -5  -6   2        495.15        484.57        15.61 o                         
  -4  -6   2       2215.08       2317.15        22.85 o                         
  -3  -6   2       2750.41       3155.02        34.50 o                         
  -2  -6   2       2729.44       2904.69        28.14 o                         
  -1  -6   2        120.10        114.96         4.16 o                         
   0  -6   2        605.77        572.76         8.64 o                         
   1  -6   2       4596.29       4646.18        42.32 o                         
   2  -6   2       1543.49       1550.75        20.86 o                         
   3  -6   2         10.05          2.82         3.75 o                         
   4  -6   2         58.88         48.42         5.36 o                         
   5  -6   2        473.67        436.57        20.43 o                         
   6  -6   2        594.80        604.24        22.90 o                         
   7  -6   2        889.05        934.54        25.97 o                         
 -10  -5   2         42.51         11.53         9.21 o                         
  -9  -5   2        595.89        565.45        21.09 o                         
  -8  -5   2       1042.84       1047.59        26.97 o                         
  -7  -5   2         69.74         60.28         7.54 o                         
  -6  -5   2        163.75        139.75         8.66 o                         
  -5  -5   2        314.15        283.99         7.55 o                         
  -4  -5   2       3461.35       3651.16        33.22 o                         
  -3  -5   2      10552.29      11031.32        97.10 o                         
  -2  -5   2       1220.43       1249.45        14.55 o                         
  -1  -5   2        525.70        624.25         8.18 o                         
   0  -5   2         91.08         93.92         3.22 o                         
   1  -5   2       1268.31       1395.87        14.20 o                         
   2  -5   2       4928.78       5016.64        42.18 o                         
   3  -5   2        691.78        663.46        11.07 o                         
   4  -5   2        346.05        348.20        10.53 o                         
   5  -5   2        360.32        391.83         9.72 o                         
   6  -5   2        707.99        708.93        12.46 o                         
   7  -5   2        338.91        315.17        12.53 o                         
   8  -5   2        609.53        585.75        21.97 o                         
 -10  -4   2        314.25        352.93        37.35 o                         
  -9  -4   2          4.94          7.17         5.70 o                         
  -8  -4   2        277.42        267.84        11.48 o                         
  -7  -4   2       1438.67       1412.43        25.01 o                         
  -6  -4   2       3398.34       3409.00        47.19 o                         
  -5  -4   2       1793.71       1902.56        19.35 o                         
  -4  -4   2       2642.41       2874.34        28.62 o                         
  -3  -4   2       4362.37       4667.61        49.65 o                         
  -2  -4   2       9388.55       9970.35        78.94 o                         
  -1  -4   2      10897.70      11495.77       133.22 o                         
   0  -4   2         95.44         66.63         2.52 o                         
   1  -4   2       2308.46       2305.46        20.65 o                         
   2  -4   2       1415.52       1351.30        13.60 o                         
   3  -4   2          2.68         13.89         1.91 o                         
   4  -4   2        105.97         77.31         4.08 o                         
   5  -4   2        319.00        325.67        11.40 o                         
   6  -4   2        384.03        418.55        10.39 o                         
   7  -4   2        979.46       1024.29        16.23 o                         
   8  -4   2        578.00        615.97        16.40 o                         
 -10  -3   2        146.18        128.98        13.55 o                         
  -9  -3   2          1.86          8.65         6.90 o                         
  -8  -3   2        383.27        344.71        10.78 o                         
  -7  -3   2        645.69        659.46        11.88 o                         
  -6  -3   2       1267.68       1263.62        16.13 o                         
  -5  -3   2       5953.29       6065.97        52.65 o                         
  -4  -3   2        185.74        246.24         4.72 o                         
  -3  -3   2       4242.77       4530.46        60.52 o                         
  -2  -3   2       4363.50       4287.47        36.72 o                         
  -1  -3   2       1263.44       1305.96        12.88 o                         
   0  -3   2        913.07       1048.48        10.80 o                         
   1  -3   2        435.61        534.37         9.31 o                         
   2  -3   2        156.47        142.31         3.32 o                         
   3  -3   2       2266.87       2141.90        20.78 o                         
   4  -3   2        492.76        456.79         7.45 o                         
   5  -3   2        370.74        348.19         7.11 o                         
   6  -3   2          5.50          4.70         3.14 o                         
   7  -3   2       1998.63       1930.89        26.77 o                         
   8  -3   2       2938.20       2856.30        37.20 o                         
   9  -3   2       1775.23       1721.71        37.24 o                         
 -10  -2   2        994.86       1094.37        52.30 o                         
  -9  -2   2         87.60         96.06         9.93 o                         
  -8  -2   2         23.87         17.93         4.67 o                         
  -7  -2   2        953.46        981.67        16.42 o                         
  -6  -2   2       1624.51       1645.75        18.19 o                         
  -5  -2   2       3347.51       3446.82        33.72 o                         
  -4  -2   2       1353.43       1390.39        14.48 o                         
  -3  -2   2       1602.57       1799.64        17.34 o                         
  -2  -2   2          0.93          4.01         0.90 o                         
  -1  -2   2         19.64         24.37         1.43 o                         
   0  -2   2       1717.94       1742.97        15.73 o                         
   1  -2   2        105.35         82.74         2.38 o                         
   2  -2   2        667.08        514.44         6.82 o                         
   3  -2   2        195.63        120.38         3.23 o                         
   4  -2   2        213.72        166.59         4.37 o                         
   5  -2   2       1824.46       1743.22        22.12 o                         
   6  -2   2          3.44          4.10         3.01 o                         
   7  -2   2        830.26        873.33        16.14 o                         
   8  -2   2       1682.54       1633.83        27.41 o                         
   9  -2   2       1152.76       1144.06        47.64 o                         
 -10  -1   2        330.90        371.23        19.92 o                         
  -9  -1   2        687.33        696.53        21.94 o                         
  -8  -1   2       1205.00       1188.48        20.28 o                         
  -7  -1   2         33.98         31.09         3.84 o                         
  -6  -1   2       1011.85       1026.61        13.98 o                         
  -5  -1   2       2462.15       2492.80        24.32 o                         
  -4  -1   2       4697.70       4695.08        43.66 o                         
  -3  -1   2          2.35          1.18         1.14 o                         
  -2  -1   2        494.82        447.88         5.46 o                         
  -1  -1   2         46.80         12.59         0.93 o                         
   0  -1   2       8446.17       8242.48        66.98 o                         
   1  -1   2        222.21        241.89         3.36 o                         
   2  -1   2        737.96        876.21         9.46 o                         
   3  -1   2        112.69        122.89         3.04 o                         
   4  -1   2       2239.93       2007.07        19.40 o                         
   5  -1   2       4301.75       4253.80        38.19 o                         
   6  -1   2        464.82        478.85         9.36 o                         
   7  -1   2          6.59          4.09         2.85 o                         
   8  -1   2       1516.34       1514.56        30.38 o                         
   9  -1   2       1123.14       1095.72        30.53 o                         
  10  -1   2        553.00        583.28        39.17 o                         
  -9   0   2       1433.46       1405.41        32.87 o                         
  -8   0   2        286.19        294.89        14.42 o                         
  -7   0   2        396.62        409.71        12.65 o                         
  -6   0   2        176.33        176.40         7.16 o                         
  -5   0   2        776.70        686.24        10.34 o                         
  -4   0   2       1343.26       1299.40        15.88 o                         
  -3   0   2       6000.88       5914.41        64.97 o                         
  -2   0   2       1659.55       1630.13        16.09 o                         
  -1   0   2       1456.78       1232.98        12.03 o                         
   0   0   2       3058.69       3160.24        29.79 o                         
   1   0   2      11055.51       9553.41       148.29 o                         
   2   0   2      16584.60      15327.57       131.28 o                         
   3   0   2        209.00        346.74         5.80 o                         
   4   0   2       1706.55       1656.85        20.55 o                         
   5   0   2        851.30        780.78         9.97 o                         
   6   0   2       2803.08       2857.89        27.33 o                         
   7   0   2       1030.29        999.09        14.20 o                         
   8   0   2        185.91        190.08         7.29 o                         
   9   0   2        856.70        904.15        18.43 o                         
  10   0   2        619.68        623.22        32.76 o                         
  -9   1   2        630.53        715.16        25.55 o                         
  -8   1   2        580.62        566.11        30.35 o                         
  -7   1   2         84.91        104.47         9.58 o                         
  -6   1   2         67.36         60.90         4.07 o                         
  -5   1   2        906.17        956.65        12.98 o                         
  -4   1   2       3105.52       3404.08        31.24 o                         
  -3   1   2       4666.48       4716.55        40.96 o                         
  -2   1   2       3402.71       3589.07        32.82 o                         
  -1   1   2       3212.72       3090.49        24.98 o                         
   0   1   2       6548.06       5900.52        59.28 o                         
   1   1   2       8573.49       8429.75        86.58 o                         
   2   1   2        600.92        617.49         7.89 o                         
   3   1   2       1374.53       1170.87        16.09 o                         
   4   1   2         22.42         23.15         2.14 o                         
   5   1   2       2926.13       3065.22        27.96 o                         
   6   1   2       1459.17       1547.56        16.41 o                         
   7   1   2        467.61        448.46         8.23 o                         
   8   1   2         20.19         11.64         4.28 o                         
   9   1   2        368.16        327.84        11.40 o                         
  10   1   2        444.01        434.26        18.73 o                         
  -9   2   2        118.89        100.66        11.00 o                         
  -8   2   2        572.55        619.56        21.22 o                         
  -7   2   2        759.07        798.77        18.26 o                         
  -6   2   2        197.99        200.15         7.31 o                         
  -5   2   2         63.77         48.87         3.28 o                         
  -4   2   2       2258.85       2153.95        21.56 o                         
  -3   2   2       6134.96       6203.19        56.34 o                         
  -2   2   2       7041.46       7238.07        57.25 o                         
  -1   2   2         33.53         35.56         1.62 o                         
   0   2   2        797.96        685.50         7.11 o                         
   1   2   2       8280.05       7744.71        59.95 o                         
   2   2   2       2408.57       2331.71        19.42 o                         
   3   2   2         68.16         47.44         2.03 o                         
   4   2   2          3.69          2.63         1.07 o                         
   5   2   2        142.79        122.27         3.91 o                         
   6   2   2        569.26        517.00         7.69 o                         
   7   2   2       1509.63       1459.25        16.78 o                         
   8   2   2       1130.60       1124.17        15.90 o                         
   9   2   2        288.45        258.91         9.76 o                         
  10   2   2       1198.23       1227.73        27.16 o                         
  -8   3   2        411.47        374.44        19.32 o                         
  -7   3   2        385.05        424.03        16.96 o                         
  -6   3   2         98.70        101.48         6.97 o                         
  -5   3   2       1569.10       1557.23        18.01 o                         
  -4   3   2        450.50        415.25         8.21 o                         
  -3   3   2       3545.50       3503.00        32.06 o                         
  -2   3   2       6013.51       5888.64        60.50 o                         
  -1   3   2       1103.78       1053.19        10.72 o                         
   0   3   2        101.79        145.40         2.76 o                         
   1   3   2        993.07       1214.11        11.70 o                         
   2   3   2        227.43        225.75         3.65 o                         
   3   3   2       1335.05       1187.74        11.93 o                         
   4   3   2        733.02        574.09         7.17 o                         
   5   3   2         43.89         39.95         2.41 o                         
   6   3   2       4496.85       4676.16        47.22 o                         
   7   3   2       1848.62       1893.05        25.25 o                         
   8   3   2       2368.73       2440.00        28.74 o                         
   9   3   2          4.19          8.36         3.94 o                         
  10   3   2         19.47         18.68         6.11 o                         
  11   3   2        464.32        408.87        18.05 o                         
  -8   4   2        168.80        159.45        16.42 o                         
  -7   4   2        662.06        676.49        16.70 o                         
  -6   4   2       2844.56       2911.48        38.27 o                         
  -5   4   2       2435.00       2522.65        32.16 o                         
  -4   4   2         26.45         30.05         2.74 o                         
  -3   4   2        325.08        325.07         6.73 o                         
  -2   4   2       2065.14       2147.46        20.96 o                         
  -1   4   2       2804.05       2854.22        25.90 o                         
   0   4   2         79.82         37.35         1.78 o                         
   1   4   2        775.02        639.50         8.11 o                         
   2   4   2        307.35        306.00         5.01 o                         
   3   4   2       1516.85       1535.10        19.58 o                         
   4   4   2         88.39         98.85         2.82 o                         
   5   4   2       1794.17       1955.30        20.20 o                         
   6   4   2         75.77         79.50         3.62 o                         
   7   4   2       2481.68       2450.68        24.53 o                         
   8   4   2       2388.80       2494.27        31.02 o                         
   9   4   2       1223.29       1272.58        21.07 o                         
  10   4   2        151.94        149.15        11.61 o                         
  11   4   2        163.57        159.70        17.29 o                         
  -7   5   2        373.94        394.40        16.82 o                         
  -6   5   2        186.62        183.35        11.95 o                         
  -5   5   2       1081.78       1128.90        18.50 o                         
  -4   5   2       2903.73       3018.47        37.53 o                         
  -3   5   2          3.15          5.45         2.55 o                         
  -2   5   2       1596.71       1575.51        19.75 o                         
  -1   5   2        872.92        760.36        10.64 o                         
   0   5   2        743.28        791.43         9.64 o                         
   1   5   2        731.63        897.43        11.72 o                         
   2   5   2        308.72        255.72         4.74 o                         
   3   5   2       3730.86       4051.30        35.89 o                         
   4   5   2       5191.54       5265.05        48.33 o                         
   5   5   2        771.96        722.03        12.41 o                         
   6   5   2         56.99         62.91         4.65 o                         
   7   5   2       1796.99       1846.92        27.56 o                         
   8   5   2       1608.82       1609.70        22.44 o                         
   9   5   2       2015.98       1975.92        34.13 o                         
  10   5   2          0.28          5.22         6.45 o                         
  11   5   2         38.08         40.44        11.04 o                         
  -7   6   2        103.42         78.80         9.57 o                         
  -6   6   2        373.63        433.48        17.11 o                         
  -5   6   2        913.75        976.82        23.91 o                         
  -4   6   2       3701.62       3823.59        50.75 o                         
  -3   6   2         55.95         49.64         5.73 o                         
  -2   6   2        145.54        134.03         5.70 o                         
  -1   6   2       2362.89       2254.93        24.67 o                         
   0   6   2       3584.67       3608.89        33.20 o                         
   1   6   2       3838.29       3951.73        37.94 o                         
   2   6   2         67.42         52.56         3.14 o                         
   3   6   2       1194.01       1179.54        13.22 o                         
   4   6   2       2214.75       2226.33        21.86 o                         
   5   6   2       1799.27       1755.21        23.79 o                         
   6   6   2        485.93        511.79        11.31 o                         
   7   6   2         63.07         41.75         4.93 o                         
   8   6   2        229.38        253.68        10.44 o                         
   9   6   2        436.03        443.25        17.40 o                         
  10   6   2        840.44        901.37        27.06 o                         
  -6   7   2        227.12        218.23        15.63 o                         
  -5   7   2        805.34        846.53        39.62 o                         
  -4   7   2       2852.00       2904.95        47.35 o                         
  -3   7   2       1485.37       1470.46        24.96 o                         
  -2   7   2         24.62         22.36         3.93 o                         
  -1   7   2        769.97        799.94        12.62 o                         
   0   7   2       2793.68       2982.24        33.22 o                         
   1   7   2       2508.10       2610.96        25.86 o                         
   2   7   2        168.86        179.34         5.32 o                         
   3   7   2         78.67         91.51         4.93 o                         
   4   7   2        619.11        673.55         9.36 o                         
   5   7   2        403.54        377.95         9.91 o                         
   6   7   2       1475.58       1474.69        22.32 o                         
   7   7   2        256.58        268.18        12.22 o                         
   8   7   2         94.16         90.12         8.38 o                         
   9   7   2        864.52        797.88        18.93 o                         
  10   7   2       1334.34       1288.32        29.71 o                         
  -5   8   2        497.24        522.52        20.43 o                         
  -4   8   2       1548.29       1607.84        32.84 o                         
  -3   8   2       3720.77       3749.69        58.06 o                         
  -2   8   2         94.05         81.65         7.10 o                         
  -1   8   2        215.89        213.78        10.10 o                         
   0   8   2       1280.45       1288.87        21.58 o                         
   1   8   2       1964.08       2012.66        22.64 o                         
   2   8   2       1544.80       1630.13        22.99 o                         
   3   8   2          0.14          2.07         2.09 o                         
   4   8   2       1598.86       1628.12        19.77 o                         
   5   8   2        562.12        550.47        12.22 o                         
   6   8   2       1131.26       1120.39        21.19 o                         
   7   8   2        577.14        558.11        15.44 o                         
   8   8   2        115.82        101.17         9.11 o                         
   9   8   2        535.87        502.74        18.41 o                         
  10   8   2       1405.41       1347.85        31.35 o                         
  -4   9   2        866.18        776.75        23.47 o                         
  -3   9   2       1704.15       1690.50        34.21 o                         
  -2   9   2        291.80        326.31        14.86 o                         
  -1   9   2          3.14         10.69         5.73 o                         
   0   9   2        164.36        161.58         9.26 o                         
   1   9   2       1335.39       1428.07        19.25 o                         
   2   9   2         14.56         11.10         2.87 o                         
   3   9   2        251.24        262.05         7.08 o                         
   4   9   2        195.03        190.18         6.65 o                         
   5   9   2        889.77        853.98        13.62 o                         
   6   9   2       1210.09       1208.24        25.74 o                         
   7   9   2       1417.05       1517.01        43.89 o                         
   8   9   2        402.40        392.03        17.90 o                         
   9   9   2        179.37        198.34        20.90 o                         
  -3  10   2        737.93        740.74        29.58 o                         
  -2  10   2        885.85        898.29        24.51 o                         
  -1  10   2        117.24        131.16        12.40 o                         
   0  10   2          3.10          4.49         6.36 o                         
   1  10   2         17.02         10.70         3.42 o                         
   2  10   2       1142.55       1173.79        18.56 o                         
   3  10   2        549.85        579.18        11.86 o                         
   4  10   2        208.59        192.57         7.73 o                         
   5  10   2        193.95        198.69         9.56 o                         
   6  10   2        469.54        482.58        22.68 o                         
   7  10   2       2150.83       1978.10        37.58 o                         
   8  10   2       1660.32       1552.45        33.12 o                         
   9  10   2        153.85        171.12        15.97 o                         
  -1  11   2        519.98        535.04        20.23 o                         
   0  11   2          1.28         10.91        11.59 o                         
   1  11   2          5.50         21.30         7.06 o                         
   2  11   2        689.59        711.74        18.46 o                         
   3  11   2        596.59        570.08        14.39 o                         
   4  11   2        409.67        402.10        11.67 o                         
   5  11   2        246.29        236.92        10.56 o                         
   6  11   2        475.92        469.62        25.57 o                         
   7  11   2       1029.05       1023.68        26.21 o                         
   8  11   2        890.58        880.09        25.52 o                         
   1  12   2         29.67         26.69        10.06 o                         
   2  12   2        313.35        273.95        19.65 o                         
   3  12   2        868.37        912.42        19.99 o                         
   4  12   2        683.59        681.47        17.47 o                         
   5  12   2        308.11        266.04        15.74 o                         
   6  12   2          0.45          4.09         7.21 o                         
  -5 -11   3        421.19        368.24        20.60 o                         
  -4 -11   3         34.79         25.85         8.80 o                         
  -3 -11   3        272.85        287.98        20.38 o                         
  -2 -11   3        521.90        564.99        19.28 o                         
  -1 -11   3        955.76       1022.39        31.45 o                         
   0 -11   3        270.98        236.59        16.34 o                         
  -7 -10   3        137.95         99.70        13.66 o                         
  -6 -10   3       1261.61       1276.18        33.24 o                         
  -5 -10   3       1157.21       1216.04        31.72 o                         
  -4 -10   3        590.71        602.77        21.53 o                         
  -3 -10   3         92.61         92.12         6.98 o                         
  -2 -10   3        735.77        760.24        15.86 o                         
  -1 -10   3       1496.56       1482.53        30.30 o                         
   0 -10   3        358.89        358.10        17.31 o                         
   1 -10   3        181.42        149.83        13.48 o                         
   2 -10   3         71.39         55.56         8.75 o                         
  -8  -9   3        497.90        412.12        37.12 o                         
  -7  -9   3         79.41         78.17        14.43 o                         
  -6  -9   3       1236.86       1215.90        26.49 o                         
  -5  -9   3       1984.87       1885.72        33.99 o                         
  -4  -9   3       2389.81       2251.66        29.34 o                         
  -3  -9   3        719.74        735.15        15.59 o                         
  -2  -9   3        198.20        175.55         8.10 o                         
  -1  -9   3        846.41        891.33        18.65 o                         
   0  -9   3       2142.95       2205.38        33.83 o                         
   1  -9   3       1012.10        993.66        22.64 o                         
   2  -9   3         10.42          0.49         9.20 o                         
   3  -9   3         52.54         42.31         7.51 o                         
   4  -9   3        483.82        467.84        19.22 o                         
  -8  -8   3       1168.03       1078.97        29.99 o                         
  -7  -8   3        575.05        493.02        16.78 o                         
  -6  -8   3        874.55        794.38        19.61 o                         
  -5  -8   3       2993.35       3102.79        80.75 o                         
  -4  -8   3        950.36       1077.55        16.93 o                         
  -3  -8   3       1645.34       1682.52        21.41 o                         
  -2  -8   3         21.22         18.86         3.42 o                         
  -1  -8   3        284.51        291.04         8.18 o                         
   0  -8   3        191.28        179.36         7.18 o                         
   1  -8   3         44.22         42.50         7.08 o                         
   2  -8   3        415.81        398.65        16.82 o                         
   3  -8   3         65.87         52.37         7.17 o                         
   4  -8   3        401.48        414.46        19.78 o                         
   5  -8   3        491.72        494.61        19.53 o                         
  -9  -7   3        516.55        531.70        32.65 o                         
  -8  -7   3       2069.27       1996.10        38.58 o                         
  -7  -7   3       1326.35       1310.69        29.48 o                         
  -6  -7   3          9.46          7.23         5.40 o                         
  -5  -7   3       2889.50       2913.75        44.56 o                         
  -4  -7   3       2202.06       2152.59        25.48 o                         
  -3  -7   3       1831.14       1943.43        25.49 o                         
  -2  -7   3        624.39        650.95        10.95 o                         
  -1  -7   3         53.09         57.96         3.73 o                         
   0  -7   3        834.25        887.55        12.90 o                         
   1  -7   3       1784.12       1801.38        31.88 o                         
   2  -7   3        621.31        617.24        17.48 o                         
   3  -7   3         41.60         34.45         6.32 o                         
   4  -7   3         91.75         79.97         9.40 o                         
   5  -7   3       1531.71       1510.11        30.94 o                         
   6  -7   3       1200.07       1127.30        27.28 o                         
  -9  -6   3        390.31        402.80        19.81 o                         
  -8  -6   3       1357.46       1286.36        46.36 o                         
  -7  -6   3       1504.03       1468.80        28.04 o                         
  -6  -6   3        191.10        205.79         9.99 o                         
  -5  -6   3        780.49        848.87        15.62 o                         
  -4  -6   3        631.54        628.74        10.84 o                         
  -3  -6   3       1305.35       1351.57        16.48 o                         
  -2  -6   3       2144.86       2256.04        22.76 o                         
  -1  -6   3        408.20        440.27         7.09 o                         
   0  -6   3        196.92        202.08         4.96 o                         
   1  -6   3        604.63        606.04        10.13 o                         
   2  -6   3       2110.82       2076.21        24.58 o                         
   3  -6   3        650.02        638.36         9.90 o                         
   4  -6   3         73.01         70.54         6.43 o                         
   5  -6   3       1348.48       1320.09        24.91 o                         
   6  -6   3       1965.71       1938.77        32.49 o                         
   7  -6   3       1001.23        921.82        24.04 o                         
  -9  -5   3         17.07         18.26        22.07 o                         
  -8  -5   3        318.90        360.45        13.98 o                         
  -7  -5   3       2680.50       2702.55        42.02 o                         
  -6  -5   3         27.28         35.19         3.16 o                         
  -5  -5   3        822.94        805.95        10.88 o                         
  -4  -5   3        276.95        295.57         5.86 o                         
  -3  -5   3        633.34        646.83         9.89 o                         
  -2  -5   3       1521.88       1653.56        19.53 o                         
  -1  -5   3        297.84        284.96         5.61 o                         
   0  -5   3        284.91        389.98         6.17 o                         
   1  -5   3        116.58         91.54         4.02 o                         
   2  -5   3       2057.78       1988.26        19.40 o                         
   3  -5   3        812.93        763.28        10.36 o                         
   4  -5   3        388.86        366.91         8.72 o                         
   5  -5   3          0.96          3.02         4.01 o                         
   6  -5   3        884.32        789.89        15.11 o                         
   7  -5   3        905.29        879.79        18.45 o                         
   8  -5   3       1015.18       1067.24        32.46 o                         
  -9  -4   3          8.23         -3.24         6.72 o                         
  -8  -4   3         71.61         75.68         9.29 o                         
  -7  -4   3         92.53         76.72         7.09 o                         
  -6  -4   3        856.16        832.36        13.04 o                         
  -5  -4   3       2791.15       2724.32        26.33 o                         
  -4  -4   3          0.95          2.09         1.58 o                         
  -3  -4   3         14.77          9.38         1.47 o                         
  -2  -4   3       3088.83       3171.21        34.52 o                         
  -1  -4   3       5364.73       6000.69        54.99 o                         
   0  -4   3          2.38          8.00         1.51 o                         
   1  -4   3          0.48          0.17         1.38 o                         
   2  -4   3          3.34          4.00         1.44 o                         
   3  -4   3       2474.56       2421.79        22.58 o                         
   4  -4   3        125.51         97.74         5.34 o                         
   5  -4   3         15.30         15.72         3.12 o                         
   6  -4   3        440.99        432.69        10.56 o                         
   7  -4   3       1596.56       1458.24        27.18 o                         
   8  -4   3        228.33        211.82        11.73 o                         
  -9  -3   3        191.69        196.97        21.99 o                         
  -8  -3   3         11.86         20.96         7.46 o                         
  -7  -3   3       1886.31       1940.38        24.39 o                         
  -6  -3   3       2752.95       2763.31        47.52 o                         
  -5  -3   3       2446.92       2500.55        26.28 o                         
  -4  -3   3        950.12       1091.73        15.39 o                         
  -3  -3   3        183.43        178.01         3.73 o                         
  -2  -3   3       4181.52       4620.05        37.87 o                         
  -1  -3   3       2226.75       2183.60        25.24 o                         
   0  -3   3       3285.53       3200.48        28.64 o                         
   1  -3   3         54.09         53.04         2.52 o                         
   2  -3   3        531.73        728.95         9.58 o                         
   3  -3   3       1364.27       1230.27        13.50 o                         
   4  -3   3       1489.72       1506.08        16.58 o                         
   5  -3   3       1118.34       1072.95        13.52 o                         
   6  -3   3         30.67         33.64         3.56 o                         
   7  -3   3       1136.62       1072.82        18.84 o                         
   8  -3   3       1572.16       1619.22        29.21 o                         
   9  -3   3       1858.87       1926.96        37.44 o                         
  -9  -2   3        190.97        159.01        17.20 o                         
  -8  -2   3        543.64        506.48        15.08 o                         
  -7  -2   3         67.90         55.62         5.26 o                         
  -6  -2   3       2102.54       2104.52        22.30 o                         
  -5  -2   3       3649.99       3617.03        33.63 o                         
  -4  -2   3       7176.43       7091.93        68.79 o                         
  -3  -2   3        428.31        473.68         6.21 o                         
  -2  -2   3       1013.19        987.47         9.82 o                         
  -1  -2   3       1535.53       1555.91        18.71 o                         
   0  -2   3        134.44        144.61         2.76 o                         
   1  -2   3        322.29        369.26         4.88 o                         
   2  -2   3        156.69        144.59         3.55 o                         
   3  -2   3        480.05        508.92         7.49 o                         
   4  -2   3       1830.84       1899.10        18.98 o                         
   5  -2   3       2565.20       2483.87        24.54 o                         
   6  -2   3        120.68        122.54         5.43 o                         
   7  -2   3        779.59        751.25        14.16 o                         
   8  -2   3       1684.95       1654.78        40.36 o                         
   9  -2   3        338.41        328.31        16.29 o                         
  -9  -1   3        655.30        720.51        22.11 o                         
  -8  -1   3        129.83        118.36        10.89 o                         
  -7  -1   3        311.60        282.82        10.64 o                         
  -6  -1   3        563.01        604.37        12.16 o                         
  -5  -1   3       2117.79       2150.95        21.88 o                         
  -4  -1   3       3296.37       3542.65        32.31 o                         
  -3  -1   3        604.92        608.50         7.80 o                         
  -2  -1   3         53.13         81.66         2.66 o                         
  -1  -1   3        147.39        145.67         3.68 o                         
   0  -1   3       1471.04       1542.88        14.29 o                         
   1  -1   3       1947.65       1885.16        16.26 o                         
   2  -1   3         39.91         36.48         1.87 o                         
   3  -1   3        419.25        344.75         4.98 o                         
   4  -1   3       3723.83       3904.57        34.55 o                         
   5  -1   3       3839.38       3864.27        35.00 o                         
   6  -1   3       1392.62       1387.71        18.95 o                         
   7  -1   3         55.75         51.14         5.65 o                         
   8  -1   3        790.75        776.36        19.72 o                         
   9  -1   3        175.46        195.70        14.28 o                         
  10  -1   3        540.93        524.82        23.94 o                         
  -9   0   3       1725.94       1740.65        37.58 o                         
  -8   0   3        806.37        754.99        21.33 o                         
  -7   0   3       1045.35       1095.77        19.10 o                         
  -6   0   3         23.52         19.39         3.67 o                         
  -5   0   3       1780.50       1709.41        18.52 o                         
  -4   0   3       1054.28        934.24        11.31 o                         
  -3   0   3        699.61        631.21         8.07 o                         
  -2   0   3        468.13        526.48         6.22 o                         
  -1   0   3          8.40          9.63         0.94 o                         
   0   0   3       1929.40       1809.70        16.10 o                         
   1   0   3         12.58         28.44         1.40 o                         
   2   0   3       1673.07       1708.87        15.84 o                         
   3   0   3       5265.90       5364.57        48.68 o                         
   4   0   3       2220.07       2328.40        23.70 o                         
   5   0   3       2570.97       2530.74        28.21 o                         
   6   0   3       2844.26       2874.37        34.93 o                         
   7   0   3        898.46        962.11        18.19 o                         
   8   0   3          5.20          4.22         4.83 o                         
   9   0   3        242.77        244.77        21.25 o                         
  10   0   3        273.71        256.14        16.48 o                         
  -9   1   3        223.91        237.66        17.80 o                         
  -8   1   3         84.05         84.54        10.40 o                         
  -7   1   3        696.00        739.74        15.88 o                         
  -6   1   3       1182.14       1174.11        16.39 o                         
  -5   1   3         28.43         24.30         3.17 o                         
  -4   1   3       2430.69       2466.86        24.05 o                         
  -3   1   3       3201.14       3278.21        28.17 o                         
  -2   1   3       3303.31       3232.43        32.66 o                         
  -1   1   3         49.39         66.08         1.93 o                         
   0   1   3        170.35        153.78         2.39 o                         
   1   1   3      27491.91      22456.47       201.14 o                         
   2   1   3       7757.76       7508.82        58.57 o                         
   3   1   3         19.35         10.29         1.29 o                         
   4   1   3         18.89          9.27         1.75 o                         
   5   1   3       2984.87       3077.20        32.88 o                         
   6   1   3       3393.71       3510.86        37.83 o                         
   7   1   3        801.09        758.07        15.33 o                         
   8   1   3        352.63        340.49        12.48 o                         
   9   1   3          6.75         16.03         5.31 o                         
  10   1   3        378.64        418.66        25.45 o                         
  -8   2   3        288.95        335.14        19.49 o                         
  -7   2   3        603.47        614.95        18.01 o                         
  -6   2   3       1624.02       1746.76        31.44 o                         
  -5   2   3        262.06        272.86         7.50 o                         
  -4   2   3        607.24        656.08        10.04 o                         
  -3   2   3       1253.84       1278.86        13.75 o                         
  -2   2   3       6514.83       6575.52        52.62 o                         
  -1   2   3       3617.05       3653.09        31.60 o                         
   0   2   3        302.06        264.79         4.64 o                         
   1   2   3       1195.07       1038.09        11.12 o                         
   2   2   3        182.68        166.44         2.90 o                         
   3   2   3       1231.85       1218.15        12.82 o                         
   4   2   3       1690.61       1536.98        15.35 o                         
   5   2   3        165.05        176.62         5.02 o                         
   6   2   3       1699.52       1706.00        22.55 o                         
   7   2   3       1456.04       1563.29        32.34 o                         
   8   2   3       1135.93       1172.95        20.74 o                         
   9   2   3          0.70          8.89         4.55 o                         
  10   2   3        289.23        277.07        17.64 o                         
  -8   3   3         40.53         48.97        10.49 o                         
  -7   3   3        793.58        794.25        20.34 o                         
  -6   3   3       4255.56       4344.82        47.36 o                         
  -5   3   3       1351.86       1351.31        18.16 o                         
  -4   3   3        237.37        212.36         5.80 o                         
  -3   3   3       1388.24       1333.01        15.53 o                         
  -2   3   3       2607.40       2684.49        24.73 o                         
  -1   3   3       5804.12       6136.82        49.11 o                         
   0   3   3        432.43        519.18         5.89 o                         
   1   3   3        101.61         70.51         2.03 o                         
   2   3   3        603.43        661.53         7.31 o                         
   3   3   3       2106.95       2081.02        21.88 o                         
   4   3   3         30.80         49.07         2.84 o                         
   5   3   3        221.19        254.03         5.32 o                         
   6   3   3        977.61        978.79        11.60 o                         
   7   3   3       1174.07       1135.42        15.50 o                         
   8   3   3       3051.61       3055.21        33.32 o                         
   9   3   3        395.31        390.30        16.02 o                         
  10   3   3          7.41         14.16         5.96 o                         
  11   3   3        572.15        595.22        20.08 o                         
  -8   4   3         37.99         17.63        13.44 o                         
  -7   4   3        323.54        359.80        22.11 o                         
  -6   4   3       4008.42       4071.79       115.25 o                         
  -5   4   3       7496.10       7451.62        74.83 o                         
  -4   4   3        779.44        768.58        14.26 o                         
  -3   4   3        607.46        607.54         9.41 o                         
  -2   4   3       2273.65       2173.97        21.01 o                         
  -1   4   3       8897.58       8809.61        77.58 o                         
   0   4   3       1350.07       1464.01        14.37 o                         
   1   4   3        374.71        399.25         5.61 o                         
   2   4   3        566.24        477.08         6.81 o                         
   3   4   3       1715.27       1700.78        17.85 o                         
   4   4   3       2024.62       1835.38        18.11 o                         
   5   4   3       1198.94       1134.27        14.55 o                         
   6   4   3          1.01          4.41         1.71 o                         
   7   4   3       3211.52       3196.29        43.60 o                         
   8   4   3       2122.92       2142.81        27.61 o                         
   9   4   3        796.95        796.69        17.62 o                         
  10   4   3        111.23        119.40        13.37 o                         
  11   4   3         32.50         30.67        10.32 o                         
  -7   5   3        336.61        333.67        19.68 o                         
  -6   5   3       2716.31       2717.13        46.20 o                         
  -5   5   3       1419.96       1466.97        30.32 o                         
  -4   5   3        160.76        178.17         7.38 o                         
  -3   5   3        123.32        125.90         4.76 o                         
  -2   5   3        367.22        398.81         6.10 o                         
  -1   5   3        582.53        589.75         7.89 o                         
   0   5   3        385.40        276.83         4.89 o                         
   1   5   3          0.79          9.76         1.32 o                         
   2   5   3        183.02        194.37         4.64 o                         
   3   5   3       1029.59       1103.55        12.24 o                         
   4   5   3       6667.61       6840.56        58.45 o                         
   5   5   3       3902.41       4159.93        37.40 o                         
   6   5   3       1367.98       1452.76        15.82 o                         
   7   5   3        824.93        792.25        10.72 o                         
   8   5   3       1470.23       1473.87        22.47 o                         
   9   5   3       4102.48       4229.18        51.13 o                         
  10   5   3        507.17        497.29        18.93 o                         
  11   5   3          4.08         16.08        12.23 o                         
  -6   6   3        515.78        522.53        21.88 o                         
  -5   6   3       1412.97       1433.18        28.99 o                         
  -4   6   3       1385.73       1371.01        23.74 o                         
  -3   6   3         37.97         34.32         4.35 o                         
  -2   6   3        140.16        128.17         5.97 o                         
  -1   6   3       1288.11       1296.10        16.32 o                         
   0   6   3       1537.61       1671.18        18.61 o                         
   1   6   3         54.04         57.66         3.24 o                         
   2   6   3          0.41          2.04         1.44 o                         
   3   6   3        441.59        409.19         6.71 o                         
   4   6   3       3166.96       3205.61        29.94 o                         
   5   6   3       1608.37       1511.95        16.26 o                         
   6   6   3       2052.48       2059.68        25.37 o                         
   7   6   3         77.13         68.26         6.80 o                         
   8   6   3       1164.63       1208.62        21.72 o                         
   9   6   3        153.03        130.67        15.14 o                         
  10   6   3        160.12        147.08        12.37 o                         
  11   6   3        633.14        623.55        26.81 o                         
  -6   7   3          0.22          6.54         9.63 o                         
  -5   7   3        680.03        721.21        24.00 o                         
  -4   7   3        531.01        591.54        15.54 o                         
  -3   7   3        568.51        560.88        14.32 o                         
  -2   7   3         82.15         87.78         6.93 o                         
  -1   7   3        118.37        106.07         6.06 o                         
   0   7   3       2142.23       2104.33        21.78 o                         
   1   7   3       1404.46       1262.60        17.17 o                         
   2   7   3        761.96        701.19        10.25 o                         
   3   7   3          3.90          7.03         1.97 o                         
   4   7   3       1862.09       1858.46        19.73 o                         
   5   7   3       1926.41       1959.32        20.41 o                         
   6   7   3       2531.85       2609.96        31.21 o                         
   7   7   3        585.13        609.12        14.79 o                         
   8   7   3        421.24        387.89        14.01 o                         
   9   7   3        649.51        630.84        16.71 o                         
  10   7   3        748.24        768.73        25.57 o                         
  -5   8   3        345.16        347.38        21.29 o                         
  -4   8   3        441.53        426.55        17.29 o                         
  -3   8   3       1676.02       1689.51        64.87 o                         
  -2   8   3        428.15        382.52        13.07 o                         
  -1   8   3        211.87        194.95         8.92 o                         
   0   8   3        555.42        578.73        12.58 o                         
   1   8   3       1122.91       1148.94        17.47 o                         
   2   8   3        639.84        640.84         9.99 o                         
   3   8   3       1361.83       1339.01        15.89 o                         
   4   8   3         50.90         45.71         3.37 o                         
   5   8   3       1307.57       1286.85        16.05 o                         
   6   8   3       1875.63       1907.13        30.15 o                         
   7   8   3       1643.00       1568.52        26.88 o                         
   8   8   3        191.75        184.86        12.53 o                         
   9   8   3        824.91        827.46        19.97 o                         
  10   8   3        873.85        888.87        24.69 o                         
  -4   9   3        526.63        554.31        21.77 o                         
  -3   9   3       1755.34       1761.40        35.37 o                         
  -2   9   3        912.81        942.71        23.23 o                         
  -1   9   3         10.15          8.33         4.88 o                         
   0   9   3         49.94         41.10         5.69 o                         
   1   9   3        853.23        841.57        14.58 o                         
   2   9   3        864.81        839.04        13.62 o                         
   3   9   3         71.55         60.20         5.46 o                         
   4   9   3          0.64         -2.95         2.95 o                         
   5   9   3        683.11        704.01        14.57 o                         
   6   9   3       1003.90       1025.23        23.36 o                         
   7   9   3       1427.34       1389.27        29.84 o                         
   8   9   3         25.14         48.76         8.13 o                         
   9   9   3         83.93         75.31         9.25 o                         
  10   9   3        211.13        225.23        17.14 o                         
  -3  10   3        362.95        346.13        22.26 o                         
  -2  10   3        700.43        730.80        22.32 o                         
  -1  10   3        458.90        461.34        17.32 o                         
   0  10   3          5.11          3.19         7.27 o                         
   1  10   3         49.72         70.96         5.14 o                         
   2  10   3        396.52        400.21         9.39 o                         
   3  10   3        803.50        811.23        15.30 o                         
   4  10   3       1055.96       1038.34        21.76 o                         
   5  10   3          9.70         10.38         4.02 o                         
   6  10   3        575.77        546.44        22.99 o                         
   7  10   3       2350.41       2342.96        47.87 o                         
   8  10   3       1093.78       1058.14        27.75 o                         
   9  10   3         15.85         26.51         9.50 o                         
  -1  11   3        221.23        220.01        22.59 o                         
   0  11   3          1.62         -7.40         8.94 o                         
   1  11   3         10.48         12.24         7.72 o                         
   2  11   3        285.10        283.48        11.36 o                         
   3  11   3       1185.15       1199.59        23.62 o                         
   4  11   3        692.77        720.02        15.21 o                         
   5  11   3        591.45        547.60        14.73 o                         
   6  11   3        268.84        247.67        14.44 o                         
   7  11   3        848.91        810.42        23.27 o                         
   8  11   3        953.62        945.52        26.32 o                         
   1  12   3          7.50          7.63         7.74 o                         
   2  12   3        237.91        251.17        16.35 o                         
   3  12   3        739.79        733.78        18.16 o                         
   4  12   3       1072.16       1074.29        23.38 o                         
   5  12   3        913.98        949.20        24.82 o                         
   6  12   3          6.67          8.87         7.70 o                         
   7  12   3        193.23        148.50        17.67 o                         
  -4 -11   4        368.95        374.62        20.35 o                         
  -3 -11   4         67.05         39.24         7.88 o                         
  -2 -11   4        417.57        463.15        24.18 o                         
  -1 -11   4        480.50        460.78        29.86 o                         
  -6 -10   4        776.29        812.19        29.53 o                         
  -5 -10   4        643.31        560.50        21.89 o                         
  -4 -10   4        485.65        437.64        20.97 o                         
  -3 -10   4          0.11          6.04         6.22 o                         
  -2 -10   4        239.01        216.88        11.47 o                         
  -1 -10   4        876.38        877.38        22.57 o                         
   0 -10   4        876.15        933.38        27.91 o                         
   1 -10   4        351.86        343.22        23.73 o                         
   2 -10   4         22.56         20.90         7.81 o                         
  -7  -9   4        165.62        117.75        13.77 o                         
  -6  -9   4        440.61        398.95        20.07 o                         
  -5  -9   4       1264.88       1261.91        29.44 o                         
  -4  -9   4       1883.91       1890.73        26.02 o                         
  -3  -9   4        347.85        300.73        11.07 o                         
  -2  -9   4        574.52        576.67        12.13 o                         
  -1  -9   4        278.35        310.47        10.35 o                         
   0  -9   4        636.14        597.05        15.58 o                         
   1  -9   4       1090.85       1133.49        30.09 o                         
   2  -9   4        156.58        139.86        12.53 o                         
   3  -9   4         64.00         58.53         8.59 o                         
  -8  -8   4        449.82        438.38        20.58 o                         
  -7  -8   4          0.34         -7.03         7.03 o                         
  -6  -8   4          0.04         -4.17         5.56 o                         
  -5  -8   4       1087.41        978.89        18.05 o                         
  -4  -8   4       1500.21       1490.56        21.23 o                         
  -3  -8   4        710.43        763.61        13.85 o                         
  -2  -8   4         27.33         18.11         3.45 o                         
  -1  -8   4          5.33          5.97         3.21 o                         
   0  -8   4       1356.36       1454.96        24.03 o                         
   1  -8   4         90.38         93.16         6.99 o                         
   2  -8   4          6.46          7.59         4.72 o                         
   3  -8   4         16.08         16.02         7.09 o                         
   4  -8   4        460.03        474.48        17.44 o                         
   5  -8   4       1270.00       1209.39        29.64 o                         
  -8  -7   4       1326.50       1299.01        32.56 o                         
  -7  -7   4        438.28        440.99        16.59 o                         
  -6  -7   4        329.42        315.59        12.64 o                         
  -5  -7   4         43.29         44.41         3.97 o                         
  -4  -7   4        718.20        765.43        12.72 o                         
  -3  -7   4        891.25        980.21        14.26 o                         
  -2  -7   4        278.54        262.84         7.27 o                         
  -1  -7   4         12.44          9.40         2.53 o                         
   0  -7   4        605.95        638.61        11.31 o                         
   1  -7   4        456.20        450.94         9.15 o                         
   2  -7   4       1864.82       1886.57        23.44 o                         
   3  -7   4        239.82        236.75         9.29 o                         
   4  -7   4          5.18          9.64         5.33 o                         
   5  -7   4       1362.32       1287.97        28.42 o                         
   6  -7   4       1728.54       1664.86        34.24 o                         
  -9  -6   4        117.57         92.44        11.25 o                         
  -8  -6   4        887.25        897.40        25.80 o                         
  -7  -6   4        885.25        871.29        22.23 o                         
  -6  -6   4        899.03        899.22        14.28 o                         
  -5  -6   4        504.60        480.80        10.59 o                         
  -4  -6   4        618.30        603.40        10.89 o                         
  -3  -6   4        373.37        378.72         7.56 o                         
  -2  -6   4        410.92        417.38         7.10 o                         
  -1  -6   4          0.33          0.65         2.13 o                         
   0  -6   4         52.58         65.87         3.95 o                         
   1  -6   4        584.70        593.95         9.00 o                         
   2  -6   4       2004.85       2019.85        21.82 o                         
   3  -6   4        764.08        721.47        12.66 o                         
   4  -6   4         42.37         39.60         5.80 o                         
   5  -6   4       1044.81        973.15        21.38 o                         
   6  -6   4       1277.90       1193.69        26.67 o                         
   7  -6   4        742.67        716.89        21.67 o                         
  -9  -5   4         13.20          2.97         9.50 o                         
  -8  -5   4        476.72        441.29        13.99 o                         
  -7  -5   4       1970.52       1847.42        24.99 o                         
  -6  -5   4       1258.56       1286.54        21.62 o                         
  -5  -5   4        620.51        619.25        12.58 o                         
  -4  -5   4        290.72        307.06         9.09 o                         
  -3  -5   4        696.39        737.66         9.31 o                         
  -2  -5   4        793.67        821.18        10.82 o                         
  -1  -5   4       2656.68       2813.42        26.84 o                         
   0  -5   4          4.94          7.41         1.81 o                         
   1  -5   4        314.85        294.42         5.77 o                         
   2  -5   4       2425.27       2483.36        23.59 o                         
   3  -5   4       3273.01       3214.19        35.34 o                         
   4  -5   4        701.88        705.82        11.24 o                         
   5  -5   4          9.71          5.87         3.46 o                         
   6  -5   4       1212.17       1212.48        19.79 o                         
   7  -5   4        294.79        306.12        11.96 o                         
  -9  -4   4        517.12        509.33        21.49 o                         
  -8  -4   4          6.70         15.87         7.18 o                         
  -7  -4   4        469.32        473.97        13.07 o                         
  -6  -4   4        184.53        191.13         7.83 o                         
  -5  -4   4       2602.74       2732.42        28.35 o                         
  -4  -4   4        315.70        348.85         6.29 o                         
  -3  -4   4        367.24        361.71         5.80 o                         
  -2  -4   4        233.30        228.73         4.32 o                         
  -1  -4   4       1324.42       1331.81        14.05 o                         
   0  -4   4       3524.46       3836.54        32.77 o                         
   1  -4   4        127.49        120.88         3.62 o                         
   2  -4   4        460.77        461.12         7.01 o                         
   3  -4   4       4700.38       4704.33        40.31 o                         
   4  -4   4        872.39        806.20        10.81 o                         
   5  -4   4         37.09         45.32         5.96 o                         
   6  -4   4         18.92         19.90         4.29 o                         
   7  -4   4        208.82        189.37        10.87 o                         
   8  -4   4        826.14        921.71        35.95 o                         
  -9  -3   4         88.39        107.32        31.28 o                         
  -8  -3   4        134.09        118.34        10.74 o                         
  -7  -3   4        311.08        327.85        10.08 o                         
  -6  -3   4       2448.74       2469.13        28.65 o                         
  -5  -3   4       2396.17       2397.58        24.05 o                         
  -4  -3   4       1473.50       1469.50        15.24 o                         
  -3  -3   4         61.43         60.10         2.77 o                         
  -2  -3   4       3970.26       4130.17        41.94 o                         
  -1  -3   4       3231.78       3533.24        34.04 o                         
   0  -3   4       2110.07       2350.75        20.88 o                         
   1  -3   4          0.30          1.78         1.19 o                         
   2  -3   4          0.09         -0.34         1.24 o                         
   3  -3   4        646.72        637.47         8.38 o                         
   4  -3   4       1031.09        984.96        11.64 o                         
   5  -3   4       1266.74       1283.70        19.82 o                         
   6  -3   4        220.49        234.05         7.60 o                         
   7  -3   4         95.44         98.70         8.67 o                         
   8  -3   4         17.29         16.05         6.39 o                         
   9  -3   4        920.96        836.27        23.86 o                         
  -9  -2   4        494.25        514.27        28.37 o                         
  -8  -2   4       1299.69       1288.00        31.38 o                         
  -7  -2   4          2.51          1.22         4.77 o                         
  -6  -2   4       2287.29       2383.00        27.54 o                         
  -5  -2   4       1668.64       1752.09        19.20 o                         
  -4  -2   4       3608.20       3799.70        48.84 o                         
  -3  -2   4        152.62        161.23         3.73 o                         
  -2  -2   4          0.13          2.80         1.43 o                         
  -1  -2   4        621.69        559.27         9.29 o                         
   0  -2   4       2077.46       1907.26        16.94 o                         
   1  -2   4       1670.36       1590.43        15.84 o                         
   2  -2   4         37.45         40.53         2.67 o                         
   3  -2   4        923.76        857.88         9.78 o                         
   4  -2   4       3425.99       3380.88        31.18 o                         
   5  -2   4       1796.82       1805.55        18.08 o                         
   6  -2   4        479.93        479.52         9.39 o                         
   7  -2   4         92.59         85.21         8.28 o                         
   8  -2   4       1963.54       2029.17        41.82 o                         
   9  -2   4       1421.07       1463.43        60.41 o                         
  -9  -1   4        771.91        747.97        24.88 o                         
  -8  -1   4       1201.86       1243.99        28.39 o                         
  -7  -1   4       1250.80       1263.44        20.78 o                         
  -6  -1   4          7.81          4.10         3.12 o                         
  -5  -1   4       1032.06        947.14        12.44 o                         
  -4  -1   4       3769.90       3772.06        32.79 o                         
  -3  -1   4       2787.92       2883.26        26.44 o                         
  -2  -1   4          6.26          6.07         1.15 o                         
  -1  -1   4        465.95        463.11        11.22 o                         
   0  -1   4         47.95         72.79         2.98 o                         
   1  -1   4        937.59        951.64        13.83 o                         
   2  -1   4       1335.17       1261.79        12.26 o                         
   3  -1   4        353.59        315.44         4.93 o                         
   4  -1   4       3847.03       3965.97        33.60 o                         
   5  -1   4       4257.21       4207.29        41.12 o                         
   6  -1   4       2674.70       2710.53        48.89 o                         
   7  -1   4        948.28        973.93        20.93 o                         
   8  -1   4        251.25        231.52        12.27 o                         
   9  -1   4        736.10        755.02        20.95 o                         
  10  -1   4        669.02        712.59        23.50 o                         
  -9   0   4        620.17        650.19        26.52 o                         
  -8   0   4       3063.25       3086.37        57.50 o                         
  -7   0   4       2822.45       2808.27        44.73 o                         
  -6   0   4         61.34         57.80         5.07 o                         
  -5   0   4        408.04        415.63         8.62 o                         
  -4   0   4        228.94        239.89         6.11 o                         
  -3   0   4       1287.42       1230.56        13.53 o                         
  -2   0   4        411.45        332.45         4.91 o                         
  -1   0   4         95.17         87.77         2.21 o                         
   0   0   4         34.03         20.12         1.32 o                         
   1   0   4       1914.30       1832.14        16.96 o                         
   2   0   4          4.66          9.38         1.15 o                         
   3   0   4       1340.94       1388.07        13.18 o                         
   4   0   4        263.95        230.52         5.41 o                         
   5   0   4       2391.16       2409.52        25.46 o                         
   6   0   4       3530.23       3571.52        42.03 o                         
   7   0   4        570.84        548.68        13.49 o                         
   8   0   4        468.96        445.12        15.04 o                         
   9   0   4        177.60        186.91        12.54 o                         
  10   0   4        165.53        159.24        12.86 o                         
  -8   1   4       2470.17       2397.87       101.05 o                         
  -7   1   4       2815.11       3036.07        48.23 o                         
  -6   1   4        459.14        486.97        10.13 o                         
  -5   1   4        149.41        127.08         6.40 o                         
  -4   1   4        821.76        780.67        10.48 o                         
  -3   1   4       3614.43       3832.15        34.60 o                         
  -2   1   4       4231.56       4465.40        41.24 o                         
  -1   1   4       1545.61       1686.43        15.18 o                         
   0   1   4        343.39        345.46         5.49 o                         
   1   1   4       6195.91       6157.45        48.64 o                         
   2   1   4      23548.99      21239.37       253.29 o                         
   3   1   4       3308.58       3151.15        26.82 o                         
   4   1   4        110.81        121.61         3.87 o                         
   5   1   4       1743.81       1823.15        23.37 o                         
   6   1   4       4481.26       4538.61        51.10 o                         
   7   1   4       2031.96       2165.74        31.39 o                         
   8   1   4        446.86        474.74        13.08 o                         
   9   1   4         61.57         59.62         6.83 o                         
  10   1   4        162.81        154.73        12.84 o                         
  -8   2   4       1314.91       1405.00        31.29 o                         
  -7   2   4       1874.27       1927.45        41.07 o                         
  -6   2   4        730.77        747.15        16.68 o                         
  -5   2   4        265.31        252.70         8.70 o                         
  -4   2   4        335.80        341.65         6.62 o                         
  -3   2   4       2847.54       2860.15        25.60 o                         
  -2   2   4       5081.12       4988.50        41.03 o                         
  -1   2   4       1206.08       1150.39        13.26 o                         
   0   2   4        155.37        165.45         3.78 o                         
   1   2   4       1911.71       1943.55        20.24 o                         
   2   2   4       3116.95       3082.31        25.81 o                         
   3   2   4       2138.51       2136.22        20.02 o                         
   4   2   4       2637.99       2761.73        26.53 o                         
   5   2   4        113.29        110.98         4.45 o                         
   6   2   4       1259.54       1183.54        16.32 o                         
   7   2   4        676.16        642.66        12.75 o                         
   8   2   4        874.40        868.26        17.40 o                         
   9   2   4        309.59        300.52        14.48 o                         
  10   2   4         10.66         21.25        10.99 o                         
  -8   3   4        481.78        499.80        21.23 o                         
  -7   3   4       1112.56       1121.55        28.72 o                         
  -6   3   4        995.65       1076.35        22.51 o                         
  -5   3   4        230.85        231.69         8.24 o                         
  -4   3   4         53.95         37.25         3.36 o                         
  -3   3   4        960.12       1072.28        12.71 o                         
  -2   3   4        901.42        916.39        10.37 o                         
  -1   3   4       4382.64       4164.76        34.64 o                         
   0   3   4         65.58        115.92         4.07 o                         
   1   3   4          5.47          5.38         1.26 o                         
   2   3   4       1200.40       1110.54        11.91 o                         
   3   3   4       3296.17       3124.28        28.28 o                         
   4   3   4       1616.28       1681.01        16.81 o                         
   5   3   4       2224.88       2343.02        23.65 o                         
   6   3   4        586.67        628.36         8.47 o                         
   7   3   4       1554.30       1632.75        21.35 o                         
   8   3   4       1546.42       1613.80        25.66 o                         
   9   3   4        861.79        906.18        18.78 o                         
  10   3   4         44.15         36.69         7.00 o                         
  11   3   4        207.23        212.22        19.24 o                         
  -7   4   4        779.64        796.81        26.53 o                         
  -6   4   4       1108.64       1098.93        21.30 o                         
  -5   4   4       1485.52       1539.09        24.47 o                         
  -4   4   4       2022.48       2079.65        26.22 o                         
  -3   4   4        173.90        158.60         4.69 o                         
  -2   4   4       1791.42       1737.55        32.63 o                         
  -1   4   4        275.13        229.28         4.46 o                         
   0   4   4        277.05        243.97         4.66 o                         
   1   4   4       1083.05       1022.91        12.82 o                         
   2   4   4        563.00        577.77         7.02 o                         
   3   4   4       1665.07       1748.87        17.47 o                         
   4   4   4       4204.31       4405.90        41.53 o                         
   5   4   4       1759.51       1843.43        20.07 o                         
   6   4   4          0.96          2.19         1.75 o                         
   7   4   4       1454.44       1459.26        16.71 o                         
   8   4   4        895.98        869.43        14.46 o                         
   9   4   4       2823.47       2867.72        62.37 o                         
  10   4   4        210.46        217.93        12.80 o                         
  11   4   4        167.32        133.60        11.33 o                         
  -7   5   4         30.86         39.57         9.11 o                         
  -6   5   4        972.39        997.90        60.02 o                         
  -5   5   4       1374.64       1428.05        32.83 o                         
  -4   5   4        662.12        651.02        13.72 o                         
  -3   5   4         23.02         23.71         3.37 o                         
  -2   5   4        581.40        573.96         9.11 o                         
  -1   5   4        987.34        916.99        10.90 o                         
   0   5   4        477.99        391.15         5.84 o                         
   1   5   4        109.69        130.76         3.56 o                         
   2   5   4         21.66         14.74         1.56 o                         
   3   5   4        656.88        603.18         8.39 o                         
   4   5   4       7070.54       7203.73        65.53 o                         
   5   5   4       6109.28       6208.95        54.03 o                         
   6   5   4       2148.96       2192.63        22.28 o                         
   7   5   4       1497.50       1568.32        22.95 o                         
   8   5   4        955.37       1011.92        14.47 o                         
   9   5   4       2080.04       2099.64        27.77 o                         
  10   5   4       1698.90       1675.97        31.64 o                         
  11   5   4         13.06         35.82         9.82 o                         
  -6   6   4        200.81        211.82        25.92 o                         
  -5   6   4        392.39        375.06        21.02 o                         
  -4   6   4        833.07        914.81        27.69 o                         
  -3   6   4        115.54        123.62         6.53 o                         
  -2   6   4          1.64          3.22         2.03 o                         
  -1   6   4          0.58          7.26         1.84 o                         
   0   6   4        647.00        528.93         7.54 o                         
   1   6   4       1991.47       1958.79        18.94 o                         
   2   6   4       1085.17       1000.89        13.73 o                         
   3   6   4        122.02        113.02         3.88 o                         
   4   6   4       4901.03       5137.79        48.73 o                         
   5   6   4       4937.66       5102.29        45.60 o                         
   6   6   4        630.16        619.61         9.18 o                         
   7   6   4         49.39         45.37         3.35 o                         
   8   6   4        739.66        752.30        12.55 o                         
   9   6   4        766.48        744.56        14.16 o                         
  10   6   4        209.71        200.88        13.39 o                         
  11   6   4         16.86         13.64        10.96 o                         
  -5   7   4        318.43        269.70        22.12 o                         
  -4   7   4        423.93        419.65        15.28 o                         
  -3   7   4        810.94        756.85        20.61 o                         
  -2   7   4          6.52         13.57         4.26 o                         
  -1   7   4        165.13        149.88         5.75 o                         
   0   7   4        867.82        815.29        12.78 o                         
   1   7   4       1215.23       1279.14        14.99 o                         
   2   7   4       1646.10       1697.20        19.37 o                         
   3   7   4        342.67        364.47         6.82 o                         
   4   7   4        492.60        482.83         7.97 o                         
   5   7   4       2993.94       2972.27        29.41 o                         
   6   7   4       1401.93       1386.91        16.75 o                         
   7   7   4        195.64        187.83         9.13 o                         
   8   7   4          0.78          3.62         5.36 o                         
   9   7   4          6.34          1.05         5.02 o                         
  10   7   4        526.99        519.17        18.74 o                         
  -5   8   4        552.76        620.12        33.42 o                         
  -4   8   4        147.17        201.99        16.61 o                         
  -3   8   4       1011.21       1014.01        23.10 o                         
  -2   8   4        479.46        468.53        14.89 o                         
  -1   8   4        195.76        188.40         9.91 o                         
   0   8   4        188.07        198.01         6.61 o                         
   1   8   4       2884.53       2845.71        31.88 o                         
   2   8   4       2461.28       2490.90        28.59 o                         
   3   8   4        562.97        558.10         9.64 o                         
   4   8   4        309.00        311.51         8.77 o                         
   5   8   4        987.15       1000.00        15.28 o                         
   6   8   4       1355.79       1380.15        17.04 o                         
   7   8   4        154.97        183.25        12.82 o                         
   8   8   4        249.19        272.81        12.06 o                         
   9   8   4          0.10          5.61         7.21 o                         
  10   8   4        397.67        376.25        27.81 o                         
  -4   9   4        215.49        184.23        24.86 o                         
  -3   9   4        409.45        427.07        22.30 o                         
  -2   9   4       1534.59       1431.80        45.61 o                         
  -1   9   4         83.22         84.17         7.71 o                         
   0   9   4         49.85         39.32         6.05 o                         
   1   9   4        310.87        338.10         8.71 o                         
   2   9   4       2161.51       2234.66        26.98 o                         
   3   9   4       1512.99       1538.17        20.41 o                         
   4   9   4         49.66         49.12         3.99 o                         
   5   9   4        811.41        777.03        12.77 o                         
   6   9   4        392.06        380.65         8.69 o                         
   7   9   4       1587.19       1500.15        31.77 o                         
   8   9   4        611.54        625.04        19.49 o                         
   9   9   4          0.23          6.71         7.05 o                         
  10   9   4        272.94        362.89        18.70 o                         
  -2  10   4        382.91        432.48        21.49 o                         
  -1  10   4        467.16        493.69        17.56 o                         
   0  10   4         17.55         10.79         6.10 o                         
   1  10   4         27.43         18.75         4.50 o                         
   2  10   4        251.57        238.95        13.44 o                         
   3  10   4        245.18        232.19         9.22 o                         
   4  10   4        701.56        686.26        13.76 o                         
   5  10   4        270.67        260.97        10.20 o                         
   6  10   4        215.67        228.85         9.32 o                         
   7  10   4        732.61        745.91        24.49 o                         
   8  10   4        687.26        669.24        21.27 o                         
   9  10   4        540.08        541.47        30.92 o                         
  -1  11   4        483.02        482.15        19.91 o                         
   0  11   4        112.99        112.90        13.37 o                         
   1  11   4          0.07          6.14         7.36 o                         
   2  11   4        194.84        209.31        11.32 o                         
   3  11   4       1538.40       1551.86        24.02 o                         
   4  11   4        628.88        641.71        14.31 o                         
   5  11   4        730.00        713.16        16.77 o                         
   6  11   4        112.99        110.21        11.52 o                         
   7  11   4        580.84        541.29        19.68 o                         
   8  11   4        930.34        896.53        25.35 o                         
   1  12   4        274.70        307.54        18.01 o                         
   2  12   4          0.68         -8.72         8.72 o                         
   3  12   4        932.90        940.93        20.55 o                         
   4  12   4       1215.02       1201.34        24.08 o                         
   5  12   4       1316.34       1280.41        24.79 o                         
   6  12   4        316.85        293.35        16.27 o                         
   7  12   4        151.64        169.05        19.02 o                         
  -5 -10   5        410.34        386.20        30.21 o                         
  -4 -10   5        185.15        212.43        16.98 o                         
  -3 -10   5         77.82         69.08         9.96 o                         
  -2 -10   5         48.40         39.55         9.21 o                         
  -1 -10   5        557.69        587.24        19.37 o                         
   0 -10   5       1051.57       1093.03        26.79 o                         
   1 -10   5        609.82        582.63        41.63 o                         
  -6  -9   5         94.23         82.82        14.94 o                         
  -5  -9   5        243.67        228.20        19.89 o                         
  -4  -9   5        112.86        122.03        10.71 o                         
  -3  -9   5        683.42        639.41        28.64 o                         
  -2  -9   5        187.19        160.53         9.24 o                         
  -1  -9   5         49.47         35.91         5.86 o                         
   0  -9   5       1036.58       1062.79        21.04 o                         
   1  -9   5       1099.74       1135.80        26.25 o                         
   2  -9   5        373.66        372.86        25.59 o                         
   3  -9   5         33.85         22.90         7.53 o                         
  -7  -8   5       1007.35        988.42        40.07 o                         
  -6  -8   5        140.82        116.29        13.59 o                         
  -5  -8   5        865.61        869.85        21.74 o                         
  -4  -8   5        837.15        767.67        13.84 o                         
  -3  -8   5       1131.01       1217.70        18.63 o                         
  -2  -8   5         36.12         35.24         5.12 o                         
  -1  -8   5          5.38          6.46         3.60 o                         
   0  -8   5        817.18        841.20        15.77 o                         
   1  -8   5       1173.79       1108.78        17.06 o                         
   2  -8   5        203.45        193.64        12.08 o                         
   3  -8   5        141.65        125.89         9.36 o                         
   4  -8   5        133.85         99.82        11.88 o                         
  -8  -7   5       1030.27       1053.11        78.20 o                         
  -7  -7   5       1710.71       1600.72        46.06 o                         
  -6  -7   5        930.39        878.96        19.52 o                         
  -5  -7   5         13.45         10.75         3.41 o                         
  -4  -7   5        257.36        228.57         9.36 o                         
  -3  -7   5        604.80        597.80        11.36 o                         
  -2  -7   5       3051.36       3140.71        32.54 o                         
  -1  -7   5          4.73          7.92         2.96 o                         
   0  -7   5          7.49          5.93         2.79 o                         
   1  -7   5        176.11        184.29         7.18 o                         
   2  -7   5       1461.92       1467.38        21.31 o                         
   3  -7   5        257.07        251.27         8.80 o                         
   4  -7   5          1.61         -4.62         4.65 o                         
   5  -7   5         96.05         85.10         8.41 o                         
   6  -7   5        648.43        604.46        38.08 o                         
  -8  -6   5        628.35        647.07        22.37 o                         
  -7  -6   5       2306.13       2273.73        43.19 o                         
  -6  -6   5        890.82        845.51        14.88 o                         
  -5  -6   5        218.45        210.13         8.39 o                         
  -4  -6   5        433.99        397.45         8.98 o                         
  -3  -6   5        155.46        170.66         6.29 o                         
  -2  -6   5        672.46        709.15        10.64 o                         
  -1  -6   5        313.83        321.98         7.60 o                         
   0  -6   5        102.79        114.05         6.47 o                         
   1  -6   5        658.20        673.92        10.91 o                         
   2  -6   5       1999.05       1983.50        22.91 o                         
   3  -6   5       1419.90       1438.28        18.39 o                         
   4  -6   5        445.79        455.91        10.27 o                         
   5  -6   5         15.24         17.37         4.59 o                         
   6  -6   5        855.52        906.71        25.45 o                         
  -8  -5   5        334.51        353.82        16.55 o                         
  -7  -5   5       1270.69       1231.39        34.37 o                         
  -6  -5   5       1261.90       1234.18        36.64 o                         
  -5  -5   5       1109.98       1127.52        29.50 o                         
  -4  -5   5        142.21        122.23         6.73 o                         
  -3  -5   5        915.12        858.62        14.93 o                         
  -2  -5   5        176.00        185.66         4.52 o                         
  -1  -5   5       1928.79       2070.06        21.58 o                         
   0  -5   5         16.94          6.88         2.02 o                         
   1  -5   5        471.29        466.24         7.61 o                         
   2  -5   5       1192.37       1234.08        14.28 o                         
   3  -5   5       3226.45       3259.33        33.58 o                         
   4  -5   5        761.61        746.57        12.08 o                         
   5  -5   5        591.95        555.53        11.13 o                         
   6  -5   5        193.74        175.20        10.92 o                         
   7  -5   5        411.72        358.83        13.11 o                         
  -9  -4   5        510.35        379.36        29.01 o                         
  -8  -4   5         25.83         27.60        12.45 o                         
  -7  -4   5        395.01        395.59        11.65 o                         
  -6  -4   5        276.36        273.01         8.71 o                         
  -5  -4   5         37.69         36.23         4.47 o                         
  -4  -4   5        192.12        194.04         7.14 o                         
  -3  -4   5         57.55         51.99         3.83 o                         
  -2  -4   5        782.32        799.12        11.64 o                         
  -1  -4   5       1235.61       1215.79        12.78 o                         
   0  -4   5       1393.02       1419.40        14.59 o                         
   1  -4   5        143.38        148.23         4.20 o                         
   2  -4   5        558.22        484.79         7.54 o                         
   3  -4   5       4324.62       4293.15        37.51 o                         
   4  -4   5       2233.27       2221.94        25.96 o                         
   5  -4   5        991.18        973.12        15.60 o                         
   6  -4   5          4.48          2.53         4.44 o                         
   7  -4   5        594.62        562.11        14.09 o                         
   8  -4   5        380.92        343.14        16.24 o                         
  -9  -3   5       1322.19       1232.82        32.99 o                         
  -8  -3   5        161.94        135.45        12.85 o                         
  -7  -3   5         34.27         15.87         6.51 o                         
  -6  -3   5        930.92        952.66        17.90 o                         
  -5  -3   5       2744.20       2947.12        33.06 o                         
  -4  -3   5       1546.37       1687.73        19.53 o                         
  -3  -3   5         67.91         69.47         4.07 o                         
  -2  -3   5        381.69        374.74         7.23 o                         
  -1  -3   5       1670.01       1781.09        19.75 o                         
   0  -3   5       6552.66       7063.39        73.72 o                         
   1  -3   5       2077.95       2004.54        18.83 o                         
   2  -3   5         19.25         12.38         1.87 o                         
   3  -3   5        981.16        962.41        11.35 o                         
   4  -3   5       1725.90       1669.19        20.39 o                         
   5  -3   5        810.39        774.14        13.02 o                         
   6  -3   5       1219.42       1197.32        22.66 o                         
   7  -3   5        105.13         87.77         9.38 o                         
   8  -3   5        187.02        164.24        15.26 o                         
   9  -3   5        136.34        153.41        13.57 o                         
  -9  -2   5       1395.38       1406.25        40.19 o                         
  -8  -2   5        448.58        434.50        20.91 o                         
  -7  -2   5        195.69        191.55         9.85 o                         
  -6  -2   5        280.75        287.63        10.43 o                         
  -5  -2   5       1375.85       1381.65        16.35 o                         
  -4  -2   5       5436.43       5513.38        52.32 o                         
  -3  -2   5        444.46        441.68         7.19 o                         
  -2  -2   5         16.00         18.58         2.07 o                         
  -1  -2   5       1315.48       1364.06        15.67 o                         
   0  -2   5       2182.75       2245.76        23.12 o                         
   1  -2   5       1406.44       1595.79        16.28 o                         
   2  -2   5          1.63          3.17         1.48 o                         
   3  -2   5         84.47         92.97         3.66 o                         
   4  -2   5       2510.08       2535.44        24.33 o                         
   5  -2   5       3037.84       3032.69        27.77 o                         
   6  -2   5        488.76        490.53        10.43 o                         
   7  -2   5        244.73        233.25        14.08 o                         
   8  -2   5        600.62        576.22        17.97 o                         
   9  -2   5       1110.83       1047.86        30.65 o                         
  -9  -1   5       2278.98       2218.78        80.51 o                         
  -8  -1   5       1224.45       1294.16        32.26 o                         
  -7  -1   5        386.46        381.31        13.81 o                         
  -6  -1   5         62.96         83.39         7.17 o                         
  -5  -1   5       1936.77       2026.10        20.67 o                         
  -4  -1   5       2278.79       2402.58        22.78 o                         
  -3  -1   5        846.02        902.11        10.33 o                         
  -2  -1   5        318.83        308.16         5.00 o                         
  -1  -1   5        152.81        136.64         4.44 o                         
   0  -1   5       1208.87       1082.43        23.76 o                         
   1  -1   5       3758.69       3421.05        34.38 o                         
   2  -1   5       1151.66       1196.91        13.71 o                         
   3  -1   5        282.26        336.60         5.43 o                         
   4  -1   5       2215.29       2223.27        20.69 o                         
   5  -1   5       2534.12       2543.27        29.09 o                         
   6  -1   5       1712.10       1700.27        24.18 o                         
   7  -1   5        731.15        718.30        17.87 o                         
   8  -1   5         36.28         28.86         6.40 o                         
   9  -1   5        424.00        426.40        22.09 o                         
  10  -1   5        351.13        333.95        22.76 o                         
  -8   0   5        924.72        955.03        26.33 o                         
  -7   0   5       1757.87       1691.62        47.04 o                         
  -6   0   5       1424.85       1389.22        19.98 o                         
  -5   0   5        755.51        716.31        10.50 o                         
  -4   0   5       1824.76       1778.17        18.05 o                         
  -3   0   5       1331.10       1271.39        15.13 o                         
  -2   0   5         47.12         94.26         3.10 o                         
  -1   0   5        767.54        866.50         9.16 o                         
   0   0   5         92.48         85.08         2.36 o                         
   1   0   5       1380.48       1432.25        14.61 o                         
   2   0   5       4175.33       4253.25        35.25 o                         
   3   0   5       1023.14        922.13         9.99 o                         
   4   0   5         11.79         11.69         1.59 o                         
   5   0   5       1402.90       1323.45        16.37 o                         
   6   0   5       5147.41       5094.49        53.10 o                         
   7   0   5        656.75        687.53        15.40 o                         
   8   0   5        416.54        457.43        29.70 o                         
   9   0   5         76.53         55.47         7.97 o                         
  10   0   5        143.19        165.67        14.74 o                         
  -8   1   5       1544.64       1461.00        32.10 o                         
  -7   1   5        581.34        581.37        18.63 o                         
  -6   1   5        392.90        403.68        16.01 o                         
  -5   1   5         28.88         24.99         3.29 o                         
  -4   1   5        480.97        511.26         8.18 o                         
  -3   1   5         40.13         45.69         3.11 o                         
  -2   1   5       1745.19       1676.36        17.88 o                         
  -1   1   5       1415.33       1423.32        13.59 o                         
   0   1   5        104.07         90.73         2.49 o                         
   1   1   5       1839.72       1626.30        15.63 o                         
   2   1   5      11351.53      11571.18       100.87 o                         
   3   1   5      13983.77      14456.88       118.20 o                         
   4   1   5       2328.73       2495.75        22.23 o                         
   5   1   5       1184.71       1330.60        16.25 o                         
   6   1   5       1153.31       1111.16        17.43 o                         
   7   1   5       2577.99       2661.33        37.19 o                         
   8   1   5       2172.67       2212.62        34.29 o                         
   9   1   5          0.10          4.67         7.00 o                         
  10   1   5         83.43         69.27        10.56 o                         
  -8   2   5        374.76        375.25        22.37 o                         
  -7   2   5        351.91        362.39        19.78 o                         
  -6   2   5        474.51        489.28        21.48 o                         
  -5   2   5        147.30        156.99         7.97 o                         
  -4   2   5        689.00        683.74         9.80 o                         
  -3   2   5        791.50        774.56         9.80 o                         
  -2   2   5        102.96         75.14         3.06 o                         
  -1   2   5        787.88        808.10        10.01 o                         
   0   2   5         47.97         32.74         2.30 o                         
   1   2   5        188.05        212.71         3.51 o                         
   2   2   5      10814.65      10893.83        89.67 o                         
   3   2   5       9405.21       9333.48        77.72 o                         
   4   2   5       1449.73       1427.62        14.11 o                         
   5   2   5        201.50        196.52         5.42 o                         
   6   2   5        706.44        730.29        12.16 o                         
   7   2   5       1332.13       1412.16        21.56 o                         
   8   2   5        649.74        666.62        15.46 o                         
   9   2   5         43.86         42.54         7.17 o                         
  10   2   5        116.32         94.08        11.37 o                         
  -7   3   5        283.23        325.95        19.38 o                         
  -6   3   5        727.15        738.23        23.03 o                         
  -5   3   5        761.24        738.90        14.64 o                         
  -4   3   5         51.37         44.60         3.40 o                         
  -3   3   5        928.02        916.44        11.77 o                         
  -2   3   5        522.81        431.84         6.49 o                         
  -1   3   5       6078.47       6070.75        49.34 o                         
   0   3   5        874.74        872.39        11.14 o                         
   1   3   5          7.05         14.11         1.64 o                         
   2   3   5       2682.38       2751.35        23.82 o                         
   3   3   5       9287.00       9521.46        75.29 o                         
   4   3   5       1020.71       1034.85        11.20 o                         
   5   3   5        252.83        234.61         4.71 o                         
   6   3   5         45.12         47.64         3.62 o                         
   7   3   5       1064.06       1048.92        18.52 o                         
   8   3   5       1183.37       1146.96        20.88 o                         
   9   3   5        335.55        333.68        12.95 o                         
  10   3   5         57.15         58.77         7.25 o                         
  11   3   5        149.32        155.69        17.01 o                         
  -7   4   5         16.40         14.85        10.19 o                         
  -6   4   5        506.43        515.12        24.22 o                         
  -5   4   5        573.69        632.16        14.04 o                         
  -4   4   5       1088.12       1106.69        15.91 o                         
  -3   4   5        862.87        868.77        11.05 o                         
  -2   4   5        187.79        149.10         4.28 o                         
  -1   4   5       1751.66       1675.72        16.18 o                         
   0   4   5       2597.28       2607.50        26.64 o                         
   1   4   5       1623.15       1697.01        18.62 o                         
   2   4   5        133.33        151.56         3.75 o                         
   3   4   5       2847.98       2937.52        27.35 o                         
   4   4   5       2829.07       2830.63        25.29 o                         
   5   4   5        107.48         72.27         3.74 o                         
   6   4   5        214.56        212.28         5.18 o                         
   7   4   5        709.48        740.46        10.59 o                         
   8   4   5        814.13        883.59        17.29 o                         
   9   4   5        958.08        996.60        19.66 o                         
  10   4   5          2.07          1.39         5.95 o                         
  11   4   5         26.13         18.12         7.74 o                         
  -6   5   5        442.51        453.05        21.11 o                         
  -5   5   5       2296.77       2308.46        31.50 o                         
  -4   5   5       1536.71       1544.46        22.47 o                         
  -3   5   5         40.56         27.08         3.61 o                         
  -2   5   5        535.47        520.20         8.46 o                         
  -1   5   5        131.30        131.30         4.11 o                         
   0   5   5       3362.70       3507.57        30.37 o                         
   1   5   5        495.43        477.39         6.51 o                         
   2   5   5          0.60          2.27         1.30 o                         
   3   5   5        371.13        394.32         6.64 o                         
   4   5   5       3750.09       3724.69        32.41 o                         
   5   5   5        460.27        423.33         7.21 o                         
   6   5   5       1968.88       2026.49        23.64 o                         
   7   5   5        154.24        172.62         5.93 o                         
   8   5   5        858.17        859.53        14.42 o                         
   9   5   5        394.22        385.22        10.01 o                         
  10   5   5         72.57         74.01         8.98 o                         
  11   5   5        677.08        660.88        26.08 o                         
  -6   6   5         23.46         22.33         8.24 o                         
  -5   6   5        202.63        199.79        18.27 o                         
  -4   6   5        691.90        685.87        14.34 o                         
  -3   6   5        537.75        534.16        15.31 o                         
  -2   6   5          0.13         -0.87         2.43 o                         
  -1   6   5        459.24        426.21         7.99 o                         
   0   6   5       1212.01       1116.68        12.76 o                         
   1   6   5       1300.50       1319.14        13.92 o                         
   2   6   5        943.86        980.79        11.23 o                         
   3   6   5          2.04         -0.70         1.60 o                         
   4   6   5       1351.21       1373.84        15.50 o                         
   5   6   5       3887.10       3846.47        35.84 o                         
   6   6   5       1017.57        973.37        12.92 o                         
   7   6   5        506.95        480.09         9.94 o                         
   8   6   5        419.12        427.34        10.47 o                         
   9   6   5        339.33        347.55        12.01 o                         
  10   6   5        159.77        141.90        11.97 o                         
  11   6   5         42.96         19.61        15.40 o                         
  -5   7   5         83.98         58.13         9.01 o                         
  -4   7   5         23.84         33.62         6.36 o                         
  -3   7   5        347.74        375.71        17.92 o                         
  -2   7   5         13.58         17.57         2.80 o                         
  -1   7   5         42.25         32.24         3.33 o                         
   0   7   5        237.69        224.66         5.74 o                         
   1   7   5       3475.17       3259.07        31.41 o                         
   2   7   5       3903.44       3779.42        35.47 o                         
   3   7   5        510.03        503.08         8.28 o                         
   4   7   5         69.40         69.27         3.93 o                         
   5   7   5       1877.51       1877.19        22.23 o                         
   6   7   5       1440.72       1475.07        19.77 o                         
   7   7   5       1307.59       1350.23        20.31 o                         
   8   7   5         47.02         45.46         4.49 o                         
   9   7   5          0.71          5.27         5.04 o                         
  10   7   5         13.92         12.66         7.01 o                         
  -4   8   5        172.89        135.07        14.34 o                         
  -3   8   5        851.67        901.17        19.69 o                         
  -2   8   5        437.96        453.46        13.03 o                         
  -1   8   5         26.00         29.29         3.32 o                         
   0   8   5         23.34         15.35         3.86 o                         
   1   8   5        919.94        940.08        14.03 o                         
   2   8   5       2194.80       2278.34        26.67 o                         
   3   8   5       1397.20       1396.50        17.66 o                         
   4   8   5        492.16        488.01         9.15 o                         
   5   8   5         66.13         58.50         4.08 o                         
   6   8   5        737.95        703.60        11.69 o                         
   7   8   5        493.21        501.21         9.70 o                         
   8   8   5        236.30        247.01        11.62 o                         
   9   8   5          6.60          3.01         6.78 o                         
  10   8   5         13.85         27.51         9.41 o                         
  -3   9   5        236.48        278.21        22.67 o                         
  -2   9   5       1583.17       1559.73        31.73 o                         
  -1   9   5       1336.17       1330.47        23.80 o                         
   0   9   5         44.86         35.87         3.78 o                         
   1   9   5       1043.35       1024.53        16.61 o                         
   2   9   5       2174.92       2148.62        26.20 o                         
   3   9   5       2124.68       2110.03        25.84 o                         
   4   9   5        809.34        823.67        13.57 o                         
   5   9   5        640.43        648.77        11.89 o                         
   6   9   5        451.52        466.78        10.81 o                         
   7   9   5        414.06        470.86        18.51 o                         
   8   9   5        696.66        721.63        22.61 o                         
   9   9   5         27.80         28.27         7.95 o                         
  10   9   5        185.81        150.45        16.26 o                         
  -2  10   5        836.64        945.84        25.74 o                         
  -1  10   5        500.24        517.78        18.90 o                         
   0  10   5        168.46        173.52        11.44 o                         
   1  10   5         52.11         46.41         4.52 o                         
   2  10   5        292.17        295.10        16.97 o                         
   3  10   5        607.94        603.09        12.19 o                         
   4  10   5        304.24        321.04         9.56 o                         
   5  10   5        549.66        493.75        11.77 o                         
   6  10   5        135.84        117.41         7.08 o                         
   7  10   5        279.89        292.21        14.22 o                         
   8  10   5        194.84        211.33        15.19 o                         
   9  10   5        507.41        515.41        28.32 o                         
  -1  11   5        459.48        409.76        23.00 o                         
   0  11   5        354.97        377.33        20.37 o                         
   1  11   5         18.70         25.86         7.18 o                         
   2  11   5          0.36          2.59         4.89 o                         
   3  11   5        635.26        603.32        14.07 o                         
   4  11   5        790.26        787.28        18.92 o                         
   5  11   5       1208.66       1178.71        22.45 o                         
   6  11   5          2.05         -4.79         4.79 o                         
   7  11   5          1.99         13.91         6.71 o                         
   8  11   5        487.93        525.80        20.36 o                         
   1  12   5        211.98        234.24        34.19 o                         
   2  12   5        304.34        290.51        19.24 o                         
   3  12   5        178.92        185.26        11.83 o                         
   4  12   5       2056.21       2076.53        33.84 o                         
   5  12   5       1063.01       1081.98        33.85 o                         
   6  12   5        374.93        340.94        26.88 o                         
   7  12   5         21.84         12.37        16.49 o                         
  -3 -10   6        198.86        144.14        15.47 o                         
  -2 -10   6         29.42         29.29        10.76 o                         
  -1 -10   6        241.21        205.81        15.00 o                         
   0 -10   6        926.76        942.81        27.47 o                         
  -5  -9   6        256.49        302.28        26.90 o                         
  -4  -9   6        621.41        582.44        38.13 o                         
  -3  -9   6        701.17        695.63        18.84 o                         
  -2  -9   6         56.71         51.46         6.64 o                         
  -1  -9   6        150.70        195.72        14.70 o                         
   0  -9   6       1148.79       1174.81        30.59 o                         
   1  -9   6        861.33        860.48        23.16 o                         
   2  -9   6        242.16        245.98        15.49 o                         
  -6  -8   6        106.70         97.85        14.85 o                         
  -5  -8   6        127.85         83.39        11.24 o                         
  -4  -8   6        402.63        365.11        17.30 o                         
  -3  -8   6       1573.36       1488.65        28.44 o                         
  -2  -8   6        906.54        898.70        16.74 o                         
  -1  -8   6          8.39          7.33         5.72 o                         
   0  -8   6        598.38        598.28        12.38 o                         
   1  -8   6       1645.24       1584.31        23.73 o                         
   2  -8   6       1853.86       1880.72        51.43 o                         
   3  -8   6         64.51         57.81         6.57 o                         
   4  -8   6         40.36         32.86         9.94 o                         
  -7  -7   6        820.01        802.14        36.58 o                         
  -6  -7   6        431.04        449.04        19.14 o                         
  -5  -7   6         42.07         28.67         6.11 o                         
  -4  -7   6        867.89        865.76        28.41 o                         
  -3  -7   6        241.86        267.77         9.03 o                         
  -2  -7   6       1033.20       1092.27        21.09 o                         
  -1  -7   6         55.78         50.94         4.25 o                         
   0  -7   6          2.52         -2.12         3.00 o                         
   1  -7   6         75.97         77.18         5.46 o                         
   2  -7   6        258.73        234.85         8.59 o                         
   3  -7   6       1068.77       1062.92        18.27 o                         
   4  -7   6        540.26        468.46        14.25 o                         
   5  -7   6        130.87        106.47        13.02 o                         
  -7  -6   6       1914.58       1939.23        86.45 o                         
  -6  -6   6        653.77        614.16        15.73 o                         
  -5  -6   6        447.56        448.28        16.68 o                         
  -4  -6   6         62.93         63.75         6.19 o                         
  -3  -6   6        441.40        456.85        12.41 o                         
  -2  -6   6       1382.22       1414.50        18.15 o                         
  -1  -6   6        822.94        836.00        13.37 o                         
   0  -6   6         65.46         73.83         4.68 o                         
   1  -6   6        680.93        740.01        12.44 o                         
   2  -6   6       1561.55       1583.70        19.88 o                         
   3  -6   6       1759.03       1781.78        28.41 o                         
   4  -6   6        839.98        784.76        22.58 o                         
   5  -6   6         12.23         14.48         4.90 o                         
   6  -6   6        621.84        528.50        22.58 o                         
  -8  -5   6          7.56          9.70        12.29 o                         
  -7  -5   6        977.07        937.12        27.11 o                         
  -6  -5   6       1194.81       1194.78        21.05 o                         
  -5  -5   6       1071.17       1068.26        18.30 o                         
  -4  -5   6        295.30        264.74        11.54 o                         
  -3  -5   6        644.39        623.30        13.98 o                         
  -2  -5   6        183.80        187.29         8.33 o                         
  -1  -5   6       1611.18       1703.49        17.43 o                         
   0  -5   6       1132.38       1140.99        14.30 o                         
   1  -5   6         63.72         71.62         4.93 o                         
   2  -5   6       1044.48       1022.87        14.14 o                         
   3  -5   6       5245.90       5182.58        50.33 o                         
   4  -5   6       1508.03       1454.88        19.00 o                         
   5  -5   6        264.69        258.12         8.66 o                         
   6  -5   6        244.65        213.24        10.66 o                         
   7  -5   6        316.99        289.37        16.14 o                         
  -8  -4   6         36.17          3.56         9.30 o                         
  -7  -4   6        283.85        289.47        19.16 o                         
  -6  -4   6       1677.84       1686.49        25.97 o                         
  -5  -4   6          7.82          4.39         3.69 o                         
  -4  -4   6        159.56        132.06         7.79 o                         
  -3  -4   6         14.17         19.37         3.29 o                         
  -2  -4   6        273.92        271.22         7.07 o                         
  -1  -4   6       1810.31       1834.53        21.34 o                         
   0  -4   6        944.44        961.88        12.25 o                         
   1  -4   6         95.64         84.58         4.06 o                         
   2  -4   6         26.39         28.77         2.62 o                         
   3  -4   6       2067.15       2095.05        23.34 o                         
   4  -4   6       2417.11       2366.92        26.59 o                         
   5  -4   6       1063.86       1028.74        15.71 o                         
   6  -4   6        158.54        140.04         7.97 o                         
   7  -4   6        258.13        246.35        10.79 o                         
   8  -4   6        192.33        180.26        14.71 o                         
  -8  -3   6        480.89        450.38        17.67 o                         
  -7  -3   6         16.85          9.60         5.20 o                         
  -6  -3   6        611.78        576.67        12.65 o                         
  -5  -3   6        416.20        422.34        10.35 o                         
  -4  -3   6       1917.00       1875.30        20.67 o                         
  -3  -3   6        295.77        274.43         8.55 o                         
  -2  -3   6        467.95        436.29         9.75 o                         
  -1  -3   6        891.32        884.11        12.43 o                         
   0  -3   6       8222.85       8699.93        82.41 o                         
   1  -3   6       5099.77       5400.39        45.10 o                         
   2  -3   6         31.37         21.68         2.25 o                         
   3  -3   6        460.85        439.85         7.38 o                         
   4  -3   6       2521.46       2417.06        28.09 o                         
   5  -3   6        153.60        143.17         6.77 o                         
   6  -3   6        217.13        204.96         8.00 o                         
   7  -3   6         35.56         22.69         6.27 o                         
   8  -3   6         64.17         58.87         8.09 o                         
  -8  -2   6        472.96        470.37        21.74 o                         
  -7  -2   6         51.60         62.67         6.23 o                         
  -6  -2   6        794.35        782.75        14.99 o                         
  -5  -2   6        427.14        466.06        10.39 o                         
  -4  -2   6       1170.65       1172.61        14.67 o                         
  -3  -2   6        779.89        849.13        17.91 o                         
  -2  -2   6        388.88        363.05         7.81 o                         
  -1  -2   6        752.75        769.09        10.98 o                         
   0  -2   6       4286.26       4297.25        41.29 o                         
   1  -2   6       8442.49       8518.02        72.18 o                         
   2  -2   6        833.99        793.99        10.34 o                         
   3  -2   6         61.31         52.24         3.15 o                         
   4  -2   6        750.14        710.97         9.63 o                         
   5  -2   6       2767.84       2775.21        29.04 o                         
   6  -2   6       1046.10       1082.34        15.84 o                         
   7  -2   6        325.94        341.66        19.15 o                         
   8  -2   6         46.05         37.60         6.67 o                         
   9  -2   6        536.15        539.12        22.99 o                         
  -8  -1   6        476.91        467.94        21.16 o                         
  -7  -1   6        408.21        377.06        20.62 o                         
  -6  -1   6         23.14         17.50         4.43 o                         
  -5  -1   6        661.30        633.79        11.04 o                         
  -4  -1   6        456.44        398.86         7.62 o                         
  -3  -1   6       2175.51       2105.40        20.14 o                         
  -2  -1   6        853.87        890.36        10.35 o                         
  -1  -1   6        312.41        281.31         9.73 o                         
   0  -1   6        821.73        958.39        13.99 o                         
   1  -1   6       4282.77       4708.26        39.05 o                         
   2  -1   6       1352.25       1418.23        14.57 o                         
   3  -1   6        341.46        327.74         6.08 o                         
   4  -1   6          6.21          2.97         1.71 o                         
   5  -1   6       1404.61       1371.31        15.88 o                         
   6  -1   6       2475.26       2504.86        32.70 o                         
   7  -1   6        582.87        613.83        17.01 o                         
   8  -1   6          0.30         -5.55         5.55 o                         
   9  -1   6        332.90        301.78        15.76 o                         
  -8   0   6        691.82        797.32        43.38 o                         
  -7   0   6        685.47        735.50        23.94 o                         
  -6   0   6        730.09        693.31        20.53 o                         
  -5   0   6        118.97        145.56         6.64 o                         
  -4   0   6         81.71         70.07         6.21 o                         
  -3   0   6        913.79        942.56        11.73 o                         
  -2   0   6        870.14        870.79        10.39 o                         
  -1   0   6         13.56         10.73         1.44 o                         
   0   0   6        572.88        551.02         7.27 o                         
   1   0   6       6766.18       6569.79        52.92 o                         
   2   0   6       6411.38       6463.67        55.29 o                         
   3   0   6         17.10         25.37         1.85 o                         
   4   0   6        826.94        804.72         9.68 o                         
   5   0   6        614.95        656.39        10.67 o                         
   6   0   6       3564.38       3615.63        37.39 o                         
   7   0   6        491.84        490.26        14.76 o                         
   8   0   6         62.93         50.48         6.42 o                         
   9   0   6        134.48        145.54        13.54 o                         
  10   0   6        247.28        264.27        17.04 o                         
  -8   1   6        742.52        696.07        24.99 o                         
  -7   1   6       1260.40       1234.07        28.78 o                         
  -6   1   6        589.65        567.30        22.97 o                         
  -5   1   6        351.70        375.60         9.24 o                         
  -4   1   6        155.55        123.05         5.72 o                         
  -3   1   6        459.45        389.27         6.73 o                         
  -2   1   6       1087.07        998.26        14.33 o                         
  -1   1   6       1085.77       1179.74        12.60 o                         
   0   1   6        129.09        115.64         3.10 o                         
   1   1   6       1502.67       1774.77        17.30 o                         
   2   1   6       3987.57       4085.62        38.49 o                         
   3   1   6       3262.57       3100.82        27.05 o                         
   4   1   6       8524.38       8645.62        69.28 o                         
   5   1   6        308.90        285.78         6.81 o                         
   6   1   6       3064.19       3035.31        32.13 o                         
   7   1   6        772.36        763.58        16.40 o                         
   8   1   6        156.75        161.41        10.71 o                         
   9   1   6        201.93        219.63        12.73 o                         
  10   1   6         84.62         55.07         8.36 o                         
  -7   2   6        610.12        619.17        23.73 o                         
  -6   2   6        489.86        513.60        16.97 o                         
  -5   2   6        111.76         80.73         6.61 o                         
  -4   2   6         18.03         17.15         5.10 o                         
  -3   2   6        155.45        157.68         4.92 o                         
  -2   2   6        896.72        981.85        11.67 o                         
  -1   2   6       4645.15       4705.31        43.90 o                         
   0   2   6        792.58        747.32        10.21 o                         
   1   2   6        469.48        474.71         6.13 o                         
   2   2   6       8039.37       8050.71        64.18 o                         
   3   2   6       3386.74       3414.62        31.27 o                         
   4   2   6        379.74        347.40         6.58 o                         
   5   2   6        111.74        115.59         3.57 o                         
   6   2   6        121.09        142.45         5.71 o                         
   7   2   6        947.66        961.60        18.33 o                         
   8   2   6          8.98          3.61         4.49 o                         
   9   2   6        172.26        202.37        13.64 o                         
  10   2   6         20.52         17.30         8.47 o                         
  -7   3   6        264.46        221.88        15.72 o                         
  -6   3   6        473.22        462.92        33.29 o                         
  -5   3   6        201.34        211.05         9.76 o                         
  -4   3   6        285.81        321.41         8.09 o                         
  -3   3   6        422.95        403.02         8.44 o                         
  -2   3   6       1496.59       1439.84        15.57 o                         
  -1   3   6       4565.30       4576.27        50.37 o                         
   0   3   6       1813.81       1845.66        20.25 o                         
   1   3   6        557.88        534.68         8.39 o                         
   2   3   6        266.98        287.24         4.71 o                         
   3   3   6       3113.70       2983.55        29.22 o                         
   4   3   6       1218.49       1183.66        13.48 o                         
   5   3   6       1157.29       1174.01        12.85 o                         
   6   3   6        107.82         92.74         5.08 o                         
   7   3   6        115.23        123.56         6.82 o                         
   8   3   6        246.67        236.28         9.95 o                         
   9   3   6        321.42        320.59        15.66 o                         
  10   3   6        488.64        506.81        17.72 o                         
  -7   4   6          0.06         -9.78         9.78 o                         
  -6   4   6        311.01        349.17        27.34 o                         
  -5   4   6        697.69        677.73        23.92 o                         
  -4   4   6         90.24         98.21         5.88 o                         
  -3   4   6        204.37        207.84         6.30 o                         
  -2   4   6         18.62         14.16         2.08 o                         
  -1   4   6       1708.79       1678.54        19.54 o                         
   0   4   6       6497.13       6344.49        62.94 o                         
   1   4   6        632.07        609.09         9.45 o                         
   2   4   6         82.16        105.91         2.92 o                         
   3   4   6          0.75          3.08         1.33 o                         
   4   4   6       1509.89       1519.52        15.51 o                         
   5   4   6        805.48        822.31        10.91 o                         
   6   4   6        585.20        576.99         8.82 o                         
   7   4   6         77.95         63.98         5.86 o                         
   8   4   6         78.86         58.77         5.59 o                         
   9   4   6        654.45        663.71        16.28 o                         
  10   4   6       1167.75       1206.28        32.73 o                         
  11   4   6         58.92         23.32        10.78 o                         
  -6   5   6         43.83         23.13         8.00 o                         
  -5   5   6        638.39        679.65        18.09 o                         
  -4   5   6       2572.34       2622.87        30.88 o                         
  -3   5   6       1766.12       1813.85        22.32 o                         
  -2   5   6        280.94        282.96         6.49 o                         
  -1   5   6        646.20        591.75         8.53 o                         
   0   5   6       3676.51       3711.89        37.17 o                         
   1   5   6       2911.83       2910.32        32.16 o                         
   2   5   6        360.24        348.25         6.17 o                         
   3   5   6          8.22          4.40         1.75 o                         
   4   5   6       1649.21       1602.93        16.46 o                         
   5   5   6       1249.15       1248.51        13.91 o                         
   6   5   6        667.99        689.89        10.57 o                         
   7   5   6        570.88        537.60        10.73 o                         
   8   5   6          1.12         -0.02         2.75 o                         
   9   5   6        581.45        604.86        15.07 o                         
  10   5   6       1649.37       1710.86        32.99 o                         
  11   5   6        721.97        709.31        22.84 o                         
  -5   6   6        548.61        545.15        25.69 o                         
  -4   6   6        376.43        360.29        11.62 o                         
  -3   6   6        187.63        187.51         8.46 o                         
  -2   6   6        172.03        181.76         6.97 o                         
  -1   6   6         53.57         49.36         3.91 o                         
   0   6   6        350.72        370.98         6.49 o                         
   1   6   6       1239.25       1145.93        12.59 o                         
   2   6   6       1815.77       1729.61        17.31 o                         
   3   6   6         16.94         18.89         2.65 o                         
   4   6   6        268.74        280.60         5.92 o                         
   5   6   6       2904.50       2997.14        29.27 o                         
   6   6   6       1828.35       1917.05        23.39 o                         
   7   6   6        719.25        724.46        11.55 o                         
   8   6   6        186.03        171.87         7.70 o                         
   9   6   6        135.32        118.04         7.17 o                         
  10   6   6       1787.47       1744.32        33.16 o                         
  -5   7   6        238.32        255.17        18.83 o                         
  -4   7   6        192.40        228.15        14.67 o                         
  -3   7   6        874.98        860.70        15.97 o                         
  -2   7   6        388.00        365.21        12.34 o                         
  -1   7   6         48.59         38.35         3.31 o                         
   0   7   6        366.00        345.73         7.28 o                         
   1   7   6       1671.83       1660.56        18.87 o                         
   2   7   6       2345.44       2382.49        24.09 o                         
   3   7   6        724.40        706.41         9.72 o                         
   4   7   6         45.78         53.93         3.82 o                         
   5   7   6        819.44        802.14        12.06 o                         
   6   7   6        943.78        900.82        13.26 o                         
   7   7   6        744.35        723.20        12.49 o                         
   8   7   6        168.64        177.36         7.42 o                         
   9   7   6         38.45         24.70         4.87 o                         
  10   7   6        263.48        262.11        18.49 o                         
  -4   8   6        333.68        355.44        18.32 o                         
  -3   8   6        485.17        555.10        18.70 o                         
  -2   8   6        557.55        572.80        11.52 o                         
  -1   8   6        512.48        541.19        10.86 o                         
   0   8   6        213.56        186.36         6.47 o                         
   1   8   6        639.77        615.55        10.60 o                         
   2   8   6       3450.53       3418.63        37.19 o                         
   3   8   6       2909.20       2848.06        32.07 o                         
   4   8   6         65.30         64.34         5.21 o                         
   5   8   6         26.10         25.44         3.27 o                         
   6   8   6         59.09         59.59         4.73 o                         
   7   8   6        288.89        295.52        14.56 o                         
   8   8   6        611.59        630.04        14.04 o                         
   9   8   6          0.65          7.48         7.55 o                         
  10   8   6         64.42         91.38        13.71 o                         
  -3   9   6        113.99         91.76        10.67 o                         
  -2   9   6       1194.14       1217.29        27.43 o                         
  -1   9   6       1188.10       1213.22        22.80 o                         
   0   9   6        703.17        595.90        12.43 o                         
   1   9   6          6.27          8.26         3.37 o                         
   2   9   6       1449.77       1445.64        21.14 o                         
   3   9   6       1821.85       1874.92        23.74 o                         
   4   9   6       1943.92       1987.78        24.89 o                         
   5   9   6        830.13        850.80        14.40 o                         
   6   9   6        246.67        205.37         7.81 o                         
   7   9   6        935.04        952.83        16.48 o                         
   8   9   6        512.53        469.11        13.84 o                         
   9   9   6        321.56        332.38        17.96 o                         
  10   9   6          8.55          7.32         9.89 o                         
  -2  10   6        666.44        660.13        42.03 o                         
  -1  10   6       1112.32       1038.63        25.99 o                         
   0  10   6        602.90        628.92        18.98 o                         
   1  10   6        232.45        227.22        11.96 o                         
   2  10   6        571.01        558.44        12.56 o                         
   3  10   6       2191.50       2213.87        29.95 o                         
   4  10   6          1.00          0.74         4.18 o                         
   5  10   6         53.80         32.13         4.59 o                         
   6  10   6        121.69        112.10         7.60 o                         
   7  10   6        293.25        274.97        15.66 o                         
   8  10   6        825.39        879.40        24.09 o                         
   9  10   6        292.16        327.88        25.87 o                         
   0  11   6       1229.12       1168.24        28.25 o                         
   1  11   6        392.22        331.29        17.47 o                         
   2  11   6          0.03         -2.76         9.07 o                         
   3  11   6        933.17        940.14        20.39 o                         
   4  11   6        819.20        825.83        16.73 o                         
   5  11   6       1485.75       1493.73        26.43 o                         
   6  11   6        129.43        102.44        11.44 o                         
   7  11   6        441.01        442.63        40.66 o                         
   8  11   6       1250.14       1218.63        29.62 o                         
   2  12   6         68.12         72.75        10.54 o                         
   3  12   6         42.93         35.58         7.61 o                         
   4  12   6        940.98        904.72        20.67 o                         
   5  12   6        591.67        582.59        19.07 o                         
   6  12   6        842.39        854.04        36.52 o                         
  -4  -9   7        304.33        302.56        26.90 o                         
  -3  -9   7        301.46        327.46        20.45 o                         
  -2  -9   7        234.97        178.75        20.71 o                         
  -1  -9   7         29.42         19.78        10.22 o                         
   0  -9   7        569.23        577.33        25.03 o                         
   1  -9   7       1738.35       1691.19        45.28 o                         
  -5  -8   7         29.51         18.91        12.11 o                         
  -4  -8   7        452.75        469.59        21.63 o                         
  -3  -8   7       1177.86       1185.88        27.50 o                         
  -2  -8   7       1623.10       1575.94        32.39 o                         
  -1  -8   7         42.39         39.36         5.33 o                         
   0  -8   7        512.11        510.87        14.57 o                         
   1  -8   7       1160.42       1188.31        21.14 o                         
   2  -8   7       2689.74       2650.21        40.06 o                         
   3  -8   7        835.03        831.80        20.71 o                         
  -6  -7   7        215.91        216.64        24.51 o                         
  -5  -7   7        225.93        218.64        16.99 o                         
  -4  -7   7        285.97        262.96        22.52 o                         
  -3  -7   7        508.57        490.06        18.91 o                         
  -2  -7   7       1585.67       1640.37        27.96 o                         
  -1  -7   7        669.30        649.97        13.37 o                         
   0  -7   7         64.46         81.58         8.40 o                         
   1  -7   7       1142.83       1168.81        17.83 o                         
   2  -7   7        814.43        777.38        23.28 o                         
   3  -7   7         16.81         23.80         5.17 o                         
   4  -7   7         80.54         64.88         7.84 o                         
   5  -7   7         19.38         22.37         7.48 o                         
  -7  -6   7        629.83        620.17        99.42 o                         
  -6  -6   7        534.61        560.95        24.45 o                         
  -5  -6   7        757.17        751.60        29.43 o                         
  -4  -6   7          3.83          2.15         5.71 o                         
  -3  -6   7        593.29        622.76        15.48 o                         
  -2  -6   7       1276.74       1345.91        23.85 o                         
  -1  -6   7       1345.96       1379.66        28.19 o                         
   0  -6   7        199.72        202.43         8.18 o                         
   1  -6   7          0.13          5.99         3.63 o                         
   2  -6   7        357.91        320.14         9.04 o                         
   3  -6   7       2065.86       2018.27        32.94 o                         
   4  -6   7        547.63        552.95        13.21 o                         
   5  -6   7         50.54         33.40         8.35 o                         
   6  -6   7         71.57         72.78        10.65 o                         
  -7  -5   7        526.98        561.66        23.16 o                         
  -6  -5   7       1079.39       1132.12        30.04 o                         
  -5  -5   7        283.82        282.31        13.37 o                         
  -4  -5   7        606.27        596.16        19.81 o                         
  -3  -5   7         32.99         25.48         4.73 o                         
  -2  -5   7        520.79        575.57        18.35 o                         
  -1  -5   7       3502.08       3548.36        51.64 o                         
   0  -5   7        734.80        748.01        10.99 o                         
   1  -5   7          2.90          5.04         2.48 o                         
   2  -5   7        217.58        221.55         7.79 o                         
   3  -5   7       2098.59       2129.87        24.77 o                         
   4  -5   7        781.52        759.86        17.52 o                         
   5  -5   7        524.59        527.50        17.65 o                         
   6  -5   7          2.46          4.69         5.08 o                         
   7  -5   7        379.48        384.11        29.15 o                         
  -7  -4   7         14.32          8.21         8.56 o                         
  -6  -4   7        270.80        255.12        18.05 o                         
  -5  -4   7        786.01        806.46        17.77 o                         
  -4  -4   7        167.54        167.19         9.32 o                         
  -3  -4   7        161.80        178.53         8.31 o                         
  -2  -4   7        563.53        557.20        12.07 o                         
  -1  -4   7       1797.16       1854.96        28.40 o                         
   0  -4   7       2971.75       3099.70        32.96 o                         
   1  -4   7        514.87        477.47         8.55 o                         
   2  -4   7         13.37         12.86         2.47 o                         
   3  -4   7       1147.84       1092.47        15.01 o                         
   4  -4   7       3676.21       3689.83        37.96 o                         
   5  -4   7        648.36        623.03        12.18 o                         
   6  -4   7        242.66        222.38         9.50 o                         
   7  -4   7         47.98         48.00         8.71 o                         
  -7  -3   7          3.41         -2.66         8.40 o                         
  -6  -3   7        131.09        118.08         8.40 o                         
  -5  -3   7          6.05          7.00         4.13 o                         
  -4  -3   7        411.46        424.85        14.12 o                         
  -3  -3   7       1470.25       1534.14        33.37 o                         
  -2  -3   7          0.17          3.58         2.58 o                         
  -1  -3   7       1422.56       1515.27        19.90 o                         
   0  -3   7       4233.89       4227.72        50.03 o                         
   1  -3   7       4363.60       4385.33        37.87 o                         
   2  -3   7        224.49        234.45         5.50 o                         
   3  -3   7          0.54          0.03         2.09 o                         
   4  -3   7       2666.08       2644.11        30.46 o                         
   5  -3   7        726.99        705.47        13.05 o                         
   6  -3   7         76.64         77.44         5.99 o                         
   7  -3   7          5.80         -3.92         6.19 o                         
   8  -3   7         49.65         75.47        10.02 o                         
  -8  -2   7        141.85        108.77        15.79 o                         
  -7  -2   7         58.16         52.06         9.87 o                         
  -6  -2   7         11.17         14.89         5.37 o                         
  -5  -2   7        400.13        415.15         9.65 o                         
  -4  -2   7       1948.20       1903.77        21.44 o                         
  -3  -2   7       1349.32       1382.87        21.98 o                         
  -2  -2   7        556.76        542.23        10.26 o                         
  -1  -2   7       2426.08       2465.87        30.12 o                         
   0  -2   7       4250.05       4380.16        55.24 o                         
   1  -2   7       3233.34       3471.87        32.55 o                         
   2  -2   7       1127.37       1113.79        12.86 o                         
   3  -2   7          1.75          1.69         2.06 o                         
   4  -2   7        774.39        752.86        10.79 o                         
   5  -2   7        619.90        616.87        10.37 o                         
   6  -2   7         16.12         10.90         4.19 o                         
   7  -2   7        503.34        502.07        24.99 o                         
   8  -2   7          2.31         -0.93         6.86 o                         
   9  -2   7        274.58        261.21        20.64 o                         
  -7  -1   7        337.70        353.55        19.11 o                         
  -6  -1   7        395.91        392.74        16.51 o                         
  -5  -1   7        621.41        606.59        11.17 o                         
  -4  -1   7        897.06        944.37        14.07 o                         
  -3  -1   7       2329.61       2415.55        25.35 o                         
  -2  -1   7       2653.64       2667.19        28.40 o                         
  -1  -1   7          0.11          3.05         2.13 o                         
   0  -1   7       1271.87       1284.91        15.77 o                         
   1  -1   7       2214.38       2010.56        19.94 o                         
   2  -1   7       2501.22       2396.35        23.60 o                         
   3  -1   7         35.92         38.52         2.78 o                         
   4  -1   7        341.01        350.38         6.99 o                         
   5  -1   7        470.09        454.70         7.91 o                         
   6  -1   7         69.77         84.04        10.17 o                         
   7  -1   7        157.18        162.08        11.50 o                         
   8  -1   7        129.33        104.20        11.45 o                         
   9  -1   7        536.98        597.90        20.75 o                         
  -7   0   7        253.61        276.69        18.01 o                         
  -6   0   7        405.17        431.17        15.93 o                         
  -5   0   7        129.24        125.16         7.67 o                         
  -4   0   7        119.56        130.69         6.15 o                         
  -3   0   7       2653.30       2553.88        28.73 o                         
  -2   0   7       2856.96       2858.69        25.92 o                         
  -1   0   7        213.10        206.51         4.23 o                         
   0   0   7        846.56        925.47        10.81 o                         
   1   0   7         11.05         13.77         1.59 o                         
   2   0   7        533.75        581.36         8.40 o                         
   3   0   7       1775.45       1765.97        17.48 o                         
   4   0   7         12.89         13.57         2.08 o                         
   5   0   7        448.84        472.26         7.40 o                         
   6   0   7        224.68        195.51         7.91 o                         
   7   0   7        308.18        290.41        12.00 o                         
   8   0   7       1477.96       1510.49        30.00 o                         
   9   0   7         26.89         21.01         7.70 o                         
  10   0   7        554.85        574.49        22.23 o                         
  -7   1   7       1111.00       1125.00        27.47 o                         
  -6   1   7        998.57        949.25        31.73 o                         
  -5   1   7        397.46        414.74        10.65 o                         
  -4   1   7        285.58        285.32         8.65 o                         
  -3   1   7        478.90        472.93         8.26 o                         
  -2   1   7        649.51        579.30        10.90 o                         
  -1   1   7       1177.45       1160.74        13.19 o                         
   0   1   7        606.55        687.05         8.34 o                         
   1   1   7        102.05        125.51         3.68 o                         
   2   1   7       2645.63       2451.17        23.68 o                         
   3   1   7        520.70        492.88         7.17 o                         
   4   1   7        603.71        668.56         9.49 o                         
   5   1   7        376.44        405.05         6.63 o                         
   6   1   7        270.05        247.20         7.82 o                         
   7   1   7        321.97        340.84        17.92 o                         
   8   1   7        955.34        965.83        28.46 o                         
   9   1   7        887.35        899.87        28.69 o                         
  10   1   7          0.14          9.23         9.21 o                         
  -7   2   7        456.92        475.71        25.66 o                         
  -6   2   7        235.40        263.09        15.26 o                         
  -5   2   7        432.37        444.55        11.39 o                         
  -4   2   7         42.53         45.98         4.66 o                         
  -3   2   7        405.41        369.64         7.76 o                         
  -2   2   7       1758.97       1784.59        20.15 o                         
  -1   2   7       4878.65       4932.76        41.42 o                         
   0   2   7        388.82        334.15         5.19 o                         
   1   2   7         49.32         61.72         2.67 o                         
   2   2   7        279.22        307.58         5.31 o                         
   3   2   7       9134.54       9358.48        83.56 o                         
   4   2   7       5039.90       4999.51        42.20 o                         
   5   2   7        124.94        124.44         4.30 o                         
   6   2   7         14.50         11.39         2.88 o                         
   7   2   7        937.11        924.76        21.52 o                         
   8   2   7       1228.97       1340.14        27.53 o                         
   9   2   7        764.65        778.42        20.87 o                         
  10   2   7          8.53         -1.04         6.98 o                         
  -7   3   7        100.95         73.72        18.91 o                         
  -6   3   7        662.87        733.58        25.71 o                         
  -5   3   7        292.97        308.98        15.50 o                         
  -4   3   7        300.07        320.69         8.65 o                         
  -3   3   7         13.62         13.30         3.00 o                         
  -2   3   7        298.63        315.06         6.15 o                         
  -1   3   7       3156.13       3129.76        32.26 o                         
   0   3   7       6396.53       6378.03        63.52 o                         
   1   3   7       1976.33       1960.51        21.61 o                         
   2   3   7         65.42         54.21         2.57 o                         
   3   3   7       3675.80       3640.46        33.62 o                         
   4   3   7        736.01        777.89         9.79 o                         
   5   3   7        880.85        884.32        11.00 o                         
   6   3   7        598.88        582.16         9.32 o                         
   7   3   7          7.53          4.47         3.36 o                         
   8   3   7        756.77        786.86        17.46 o                         
   9   3   7       1645.09       1797.28        33.94 o                         
  10   3   7        285.01        302.72        15.33 o                         
  -6   4   7         27.93         17.50         8.79 o                         
  -5   4   7        266.20        242.09        11.61 o                         
  -4   4   7        728.22        770.31        16.47 o                         
  -3   4   7        197.95        208.91         7.23 o                         
  -2   4   7        266.47        256.73         5.95 o                         
  -1   4   7        310.33        274.11         7.17 o                         
   0   4   7       5039.46       4979.29        51.24 o                         
   1   4   7       1208.11       1193.88        15.32 o                         
   2   4   7          4.60          6.45         1.97 o                         
   3   4   7         54.98         46.87         2.74 o                         
   4   4   7       1119.76       1049.93        12.12 o                         
   5   4   7        411.56        405.91         7.04 o                         
   6   4   7         96.08        103.83         5.14 o                         
   7   4   7         19.06         16.50         3.55 o                         
   8   4   7        436.58        451.50        13.30 o                         
   9   4   7        881.42        867.04        19.31 o                         
  10   4   7        866.87        909.43        23.34 o                         
  -6   5   7        179.89        168.64        23.46 o                         
  -5   5   7        930.48        996.82        37.43 o                         
  -4   5   7       1100.94       1070.44        16.87 o                         
  -3   5   7       2686.26       2668.35        30.90 o                         
  -2   5   7        421.67        381.37         7.52 o                         
  -1   5   7        283.30        253.90         8.25 o                         
   0   5   7       3052.33       3079.39        32.40 o                         
   1   5   7       3656.07       3700.47        37.45 o                         
   2   5   7       1121.37       1137.53        15.12 o                         
   3   5   7          1.71          3.85         1.66 o                         
   4   5   7        475.59        481.45         7.60 o                         
   5   5   7        336.70        359.61         6.82 o                         
   6   5   7        400.74        378.35         8.48 o                         
   7   5   7        403.63        395.20         9.18 o                         
   8   5   7        174.37        171.59         9.93 o                         
   9   5   7        793.26        809.00        19.94 o                         
  10   5   7       1382.21       1421.52        29.93 o                         
  -5   6   7        140.33        104.96        10.86 o                         
  -4   6   7        972.40       1051.06        24.52 o                         
  -3   6   7        961.36       1025.00        19.04 o                         
  -2   6   7        899.82        867.64        13.08 o                         
  -1   6   7          0.13          3.93         3.77 o                         
   0   6   7        767.38        752.73        15.95 o                         
   1   6   7       1667.68       1615.82        21.31 o                         
   2   6   7        383.62        361.52         8.83 o                         
   3   6   7        197.17        191.80         4.84 o                         
   4   6   7        326.75        341.44         6.58 o                         
   5   6   7       1490.22       1520.63        17.44 o                         
   6   6   7       1381.79       1412.32        17.74 o                         
   7   6   7       1729.88       1775.66        21.26 o                         
   8   6   7         16.53         11.33         4.01 o                         
   9   6   7        343.45        369.77        12.51 o                         
  10   6   7       1256.30       1201.76        26.89 o                         
  -4   7   7        338.33        338.70        17.87 o                         
  -3   7   7        484.97        455.49        13.16 o                         
  -2   7   7        751.93        715.86        20.88 o                         
  -1   7   7        394.38        354.72         8.87 o                         
   0   7   7          0.10         -2.61         3.75 o                         
   1   7   7       1323.66       1349.66        22.44 o                         
   2   7   7       1807.41       1824.24        20.39 o                         
   3   7   7       1498.49       1408.13        16.97 o                         
   4   7   7        587.50        627.99         9.90 o                         
   5   7   7        671.14        690.73        12.28 o                         
   6   7   7       1538.59       1568.75        20.94 o                         
   7   7   7        438.82        438.03         9.63 o                         
   8   7   7        700.71        747.09        13.47 o                         
   9   7   7          0.96          6.30         4.66 o                         
  10   7   7        484.81        477.20        21.83 o                         
  -3   8   7        327.33        351.61        26.98 o                         
  -2   8   7       1472.52       1376.09        26.73 o                         
  -1   8   7       1168.72       1141.32        20.61 o                         
   0   8   7          8.04         14.00         2.82 o                         
   1   8   7       1148.58       1118.20        16.64 o                         
   2   8   7       1052.97       1053.15        14.96 o                         
   3   8   7       1897.21       1926.72        22.10 o                         
   4   8   7       1370.82       1383.82        18.74 o                         
   5   8   7         11.75         16.25         3.41 o                         
   6   8   7       1746.63       1749.63        23.55 o                         
   7   8   7        369.14        372.58        11.00 o                         
   8   8   7        801.44        791.14        14.38 o                         
   9   8   7         75.06         58.91         6.64 o                         
  10   8   7        204.72        221.25        23.91 o                         
  -2   9   7       1018.47       1082.98        34.13 o                         
  -1   9   7       1890.55       1779.98        28.15 o                         
   0   9   7        974.39        928.53        16.23 o                         
   1   9   7         28.18         24.67         4.25 o                         
   2   9   7       1471.10       1438.49        21.37 o                         
   3   9   7       2883.89       2897.56        36.74 o                         
   4   9   7       1231.12       1244.80        18.20 o                         
   5   9   7        213.60        201.39         7.91 o                         
   6   9   7        359.16        365.48        14.07 o                         
   7   9   7        723.53        740.19        14.94 o                         
   8   9   7        380.31        348.95        13.65 o                         
   9   9   7        717.96        731.42        21.83 o                         
  -1  10   7       2405.73       2317.49        52.22 o                         
   0  10   7        927.39        983.82        24.87 o                         
   1  10   7         37.43         35.65         6.98 o                         
   2  10   7        104.00        112.30         8.40 o                         
   3  10   7        588.12        588.22        12.77 o                         
   4  10   7        907.94        946.66        16.00 o                         
   5  10   7         12.05         18.60         4.06 o                         
   6  10   7        879.59        820.76        22.24 o                         
   7  10   7        265.21        274.95        13.44 o                         
   8  10   7        283.53        308.48        19.17 o                         
   9  10   7        590.77        551.41        24.67 o                         
   0  11   7       1012.06        935.04        55.29 o                         
   1  11   7        160.02        172.49        18.58 o                         
   2  11   7          2.36          2.58         5.29 o                         
   3  11   7        202.45        217.80        11.73 o                         
   4  11   7        277.22        269.83        16.47 o                         
   5  11   7         82.25         82.60         7.20 o                         
   6  11   7         13.12         20.43         6.48 o                         
   7  11   7          0.22         -1.69         6.92 o                         
   8  11   7         67.80         55.64         9.49 o                         
   3  12   7         36.35         24.96         9.55 o                         
   4  12   7        304.69        274.88        16.14 o                         
   5  12   7        289.53        295.26        14.07 o                         
  -4  -8   8        156.19        109.72        15.80 o                         
  -3  -8   8        875.71        857.09        40.88 o                         
  -2  -8   8       1478.03       1458.99        31.99 o                         
  -1  -8   8        539.59        483.34        19.66 o                         
   0  -8   8         78.78         69.88         9.21 o                         
   1  -8   8        924.84        905.68        21.64 o                         
   2  -8   8        865.43        834.36        23.53 o                         
  -5  -7   8        329.81        343.53        21.06 o                         
  -4  -7   8        131.78        121.49        11.80 o                         
  -3  -7   8       1486.54       1459.13        34.23 o                         
  -2  -7   8       2280.23       2314.25        41.41 o                         
  -1  -7   8        319.79        307.06        23.45 o                         
   0  -7   8         40.59         33.52         8.09 o                         
   1  -7   8        256.83        249.13        11.12 o                         
   2  -7   8       1154.07       1158.80        22.72 o                         
   3  -7   8        152.80        146.61        12.29 o                         
   4  -7   8          0.45         -0.70         8.02 o                         
  -6  -6   8        783.11        824.71        29.61 o                         
  -5  -6   8       1083.21       1071.57        26.51 o                         
  -4  -6   8        139.56        170.94        13.37 o                         
  -3  -6   8        696.51        672.02        17.29 o                         
  -2  -6   8       1140.27       1172.33        26.71 o                         
  -1  -6   8       2830.08       2915.15        56.55 o                         
   0  -6   8        857.25        900.53        14.82 o                         
   1  -6   8         15.78         17.62         3.66 o                         
   2  -6   8        239.84        229.61         9.13 o                         
   3  -6   8        741.45        733.89        16.40 o                         
   4  -6   8        448.17        462.45        14.19 o                         
   5  -6   8         97.66        116.88        12.42 o                         
  -6  -5   8        717.58        711.03        25.32 o                         
  -5  -5   8        549.81        542.77        16.34 o                         
  -4  -5   8       1137.53       1130.58        24.95 o                         
  -3  -5   8         94.64         96.59         9.59 o                         
  -2  -5   8        569.10        589.17        15.19 o                         
  -1  -5   8       1364.77       1385.45        24.95 o                         
   0  -5   8        524.49        525.70        15.88 o                         
   1  -5   8        119.92        120.95         7.28 o                         
   2  -5   8         34.76         30.36         3.64 o                         
   3  -5   8        874.21        822.46        13.60 o                         
   4  -5   8        596.01        550.72        12.99 o                         
   5  -5   8        583.11        574.88        14.03 o                         
   6  -5   8          3.22          0.56         8.23 o                         
  -7  -4   8         18.55         12.06        15.16 o                         
  -6  -4   8        947.28        952.98        28.51 o                         
  -5  -4   8       1068.62       1042.45        21.74 o                         
  -4  -4   8       1075.83       1066.74        29.72 o                         
  -3  -4   8         52.27         58.19         5.90 o                         
  -2  -4   8       1608.94       1590.50        26.23 o                         
  -1  -4   8        291.29        307.03        10.63 o                         
   0  -4   8       2049.21       2073.42        50.88 o                         
   1  -4   8       1213.00       1215.05        15.60 o                         
   2  -4   8       1347.08       1417.84        17.95 o                         
   3  -4   8        521.94        556.11        10.53 o                         
   4  -4   8        317.00        313.91         9.05 o                         
   5  -4   8        269.44        245.65         9.31 o                         
   6  -4   8        565.17        577.26        16.89 o                         
   7  -4   8         18.63         16.21         6.49 o                         
  -7  -3   8        259.74        226.92        20.76 o                         
  -6  -3   8          0.39          1.89         6.15 o                         
  -5  -3   8        263.70        260.64        13.54 o                         
  -4  -3   8        362.76        378.28        18.29 o                         
  -3  -3   8       1015.98       1034.54        18.11 o                         
  -2  -3   8          9.91          8.67         3.53 o                         
  -1  -3   8        310.35        290.53         9.13 o                         
   0  -3   8        777.37        759.49        14.57 o                         
   1  -3   8       1910.71       1949.36        19.60 o                         
   2  -3   8        281.04        291.25         6.65 o                         
   3  -3   8         60.17         68.95         4.44 o                         
   4  -3   8        341.11        294.19         9.78 o                         
   5  -3   8        480.23        457.01        11.00 o                         
   6  -3   8        475.93        476.06        13.55 o                         
   7  -3   8         28.24         29.88         8.09 o                         
   8  -3   8         78.03         51.54        12.84 o                         
  -7  -2   8         97.04        115.68        13.78 o                         
  -6  -2   8          1.31         13.83         5.30 o                         
  -5  -2   8        392.54        358.76        16.26 o                         
  -4  -2   8       1222.05       1227.71        20.82 o                         
  -3  -2   8        937.92       1021.91        17.44 o                         
  -2  -2   8        967.35        971.17        16.46 o                         
  -1  -2   8        146.64        134.94         6.35 o                         
   0  -2   8        657.52        614.01        11.32 o                         
   1  -2   8       4387.48       4454.27        41.05 o                         
   2  -2   8       1475.48       1360.33        19.52 o                         
   3  -2   8          0.50          2.38         2.48 o                         
   4  -2   8        521.06        503.28         9.48 o                         
   5  -2   8          0.99          7.87         3.27 o                         
   6  -2   8        336.16        306.05        14.93 o                         
   7  -2   8       1198.89       1206.24        28.57 o                         
   8  -2   8         27.74         15.25         6.92 o                         
  -7  -1   8        167.29        128.19        12.35 o                         
  -6  -1   8        454.75        412.92        14.06 o                         
  -5  -1   8         83.47         52.76         5.73 o                         
  -4  -1   8       1029.69       1014.19        21.48 o                         
  -3  -1   8       3858.94       3898.49        52.10 o                         
  -2  -1   8       2382.74       2377.21        30.39 o                         
  -1  -1   8        189.63        215.42         6.68 o                         
   0  -1   8        108.78        111.99         5.88 o                         
   1  -1   8       1044.26       1083.69        12.17 o                         
   2  -1   8       1475.32       1594.40        17.69 o                         
   3  -1   8         29.81         39.18         2.87 o                         
   4  -1   8        653.67        647.65         9.91 o                         
   5  -1   8         37.85         37.71         3.63 o                         
   6  -1   8       1015.54       1049.28        18.28 o                         
   7  -1   8        574.92        564.62        17.06 o                         
   8  -1   8        282.07        265.06        14.26 o                         
   9  -1   8         10.72         25.19         7.98 o                         
  -7   0   8        461.85        469.90        24.54 o                         
  -6   0   8        437.74        439.97        20.88 o                         
  -5   0   8         23.17         21.14         4.97 o                         
  -4   0   8         60.33         63.03         4.64 o                         
  -3   0   8       1616.82       1687.40        27.97 o                         
  -2   0   8       2659.29       2705.10        28.27 o                         
  -1   0   8       3462.42       3506.03        33.57 o                         
   0   0   8        169.03        199.11         4.49 o                         
   1   0   8       1165.11       1165.25        12.74 o                         
   2   0   8       2469.93       2402.82        22.60 o                         
   3   0   8        515.30        492.71         7.75 o                         
   4   0   8        778.03        773.59        10.34 o                         
   5   0   8         23.69         23.79         2.94 o                         
   6   0   8       2217.60       2260.06        37.29 o                         
   7   0   8       1566.78       1600.39        30.30 o                         
   8   0   8       1043.16       1071.10        29.93 o                         
   9   0   8        249.22        226.03        15.37 o                         
  -7   1   8        581.88        586.89        33.19 o                         
  -6   1   8        809.59        754.78        20.02 o                         
  -5   1   8       1587.05       1542.62        34.75 o                         
  -4   1   8          4.34         -0.64         3.67 o                         
  -3   1   8        275.01        270.96         7.38 o                         
  -2   1   8       1965.25       1906.37        21.40 o                         
  -1   1   8       1753.24       1624.37        18.62 o                         
   0   1   8          6.46          6.51         2.01 o                         
   1   1   8         93.54         71.30         4.18 o                         
   2   1   8        135.13        143.24         4.21 o                         
   3   1   8        552.62        572.40         8.28 o                         
   4   1   8        521.82        498.03         7.84 o                         
   5   1   8        618.66        601.14         8.95 o                         
   6   1   8         11.81          9.83         3.56 o                         
   7   1   8       3269.39       3395.86        52.07 o                         
   8   1   8       1055.72       1086.93        25.17 o                         
   9   1   8        430.52        423.45        16.63 o                         
  10   1   8         50.83         40.93        11.16 o                         
  -6   2   8        768.81        795.75        23.08 o                         
  -5   2   8        883.02        888.33        28.64 o                         
  -4   2   8        172.49        174.89         9.16 o                         
  -3   2   8        132.68        119.22         8.59 o                         
  -2   2   8        485.60        518.61        10.07 o                         
  -1   2   8       2017.41       2107.41        21.12 o                         
   0   2   8       1969.94       1991.75        19.87 o                         
   1   2   8        119.85        134.94         4.38 o                         
   2   2   8        293.88        270.82         5.57 o                         
   3   2   8       2851.48       2893.32        27.73 o                         
   4   2   8       2861.34       2975.19        27.27 o                         
   5   2   8        891.56        914.64        11.69 o                         
   6   2   8          2.90          8.28         3.46 o                         
   7   2   8        940.66        989.37        21.82 o                         
   8   2   8        944.97        980.46        23.82 o                         
   9   2   8       1578.61       1644.23        33.54 o                         
  10   2   8        322.89        319.58        17.17 o                         
  -6   3   8        470.89        501.21        20.38 o                         
  -5   3   8        214.11        224.77        18.72 o                         
  -4   3   8        905.98        936.02        18.45 o                         
  -3   3   8        397.70        370.21         9.51 o                         
  -2   3   8        387.06        375.32         8.64 o                         
  -1   3   8       2659.31       2533.42        27.90 o                         
   0   3   8       3072.12       3051.15        31.88 o                         
   1   3   8        554.81        527.24         9.31 o                         
   2   3   8        272.92        289.60         5.21 o                         
   3   3   8        735.09        803.02        10.38 o                         
   4   3   8       1432.23       1455.86        16.33 o                         
   5   3   8       1640.79       1594.80        18.03 o                         
   6   3   8         75.76         82.77         4.93 o                         
   7   3   8        296.96        295.90        11.01 o                         
   8   3   8        756.14        764.13        37.65 o                         
   9   3   8        313.90        345.48        15.10 o                         
  10   3   8        302.40        300.75        19.30 o                         
  -6   4   8        194.20        169.74        32.98 o                         
  -5   4   8        541.35        626.68        32.60 o                         
  -4   4   8        902.30        906.20        16.66 o                         
  -3   4   8        936.64        870.74        16.31 o                         
  -2   4   8        353.46        354.91        10.85 o                         
  -1   4   8        236.14        239.00         8.18 o                         
   0   4   8       1945.52       1927.82        22.63 o                         
   1   4   8       4199.04       4137.26        41.29 o                         
   2   4   8       1139.28       1153.01        15.42 o                         
   3   4   8        186.62        189.81         4.64 o                         
   4   4   8       1136.08       1099.29        12.87 o                         
   5   4   8         83.52         86.22         4.49 o                         
   6   4   8        379.41        406.53         8.48 o                         
   7   4   8        597.05        585.73        11.23 o                         
   8   4   8        290.53        290.18        12.67 o                         
   9   4   8        962.52        996.07        23.74 o                         
  10   4   8       1418.27       1458.01        31.30 o                         
  -5   5   8        211.34        232.29        20.78 o                         
  -4   5   8        783.00        699.10        21.80 o                         
  -3   5   8       3365.37       3328.17        46.36 o                         
  -2   5   8       2861.66       2848.38        40.12 o                         
  -1   5   8        128.41        114.15         8.60 o                         
   0   5   8       2180.20       2178.96        28.79 o                         
   1   5   8       1903.56       1844.49        22.08 o                         
   2   5   8       1899.39       1896.82        22.41 o                         
   3   5   8        748.75        755.61         9.69 o                         
   4   5   8        372.73        360.71         6.85 o                         
   5   5   8        602.50        646.24        10.00 o                         
   6   5   8        688.68        697.69        11.29 o                         
   7   5   8        514.06        534.96         9.97 o                         
   8   5   8        165.52        152.91         9.73 o                         
   9   5   8        175.08        181.59        15.30 o                         
  10   5   8        993.97       1003.16        25.12 o                         
  -4   6   8       1323.12       1316.09        28.71 o                         
  -3   6   8       2447.62       2243.90        35.00 o                         
  -2   6   8        824.49        787.57        20.41 o                         
  -1   6   8        107.98         92.47         7.17 o                         
   0   6   8         72.05         69.65         6.16 o                         
   1   6   8       1921.63       1927.30        26.58 o                         
   2   6   8       2616.75       2671.16        29.60 o                         
   3   6   8         59.07         70.63         4.20 o                         
   4   6   8        302.79        311.46         7.45 o                         
   5   6   8        918.91        927.87        13.36 o                         
   6   6   8        667.97        681.59        11.46 o                         
   7   6   8       2125.18       2170.72        25.07 o                         
   8   6   8        682.44        713.87        12.93 o                         
   9   6   8        707.22        692.31        20.18 o                         
  10   6   8       1250.91       1213.27        27.48 o                         
  -4   7   8        226.02        270.45        25.82 o                         
  -3   7   8       1566.31       1519.70        30.97 o                         
  -2   7   8       1757.60       1795.56        29.25 o                         
  -1   7   8         90.16         72.79         7.91 o                         
   0   7   8         91.56        101.78         7.98 o                         
   1   7   8        732.27        709.33        15.70 o                         
   2   7   8       1317.13       1289.82        22.49 o                         
   3   7   8        432.43        443.25         8.28 o                         
   4   7   8         57.92         54.75         3.68 o                         
   5   7   8        167.27        168.40         6.70 o                         
   6   7   8       1435.05       1468.24        18.96 o                         
   7   7   8       1491.04       1510.69        19.79 o                         
   8   7   8        726.16        713.85        13.60 o                         
   9   7   8         58.44         48.52         5.87 o                         
  10   7   8        448.77        454.94        22.60 o                         
  -3   8   8        154.33        126.60        13.47 o                         
  -2   8   8        832.28        778.89        33.49 o                         
  -1   8   8        301.28        347.00        12.93 o                         
   0   8   8         37.95         40.65         5.32 o                         
   1   8   8         19.10         19.90         4.81 o                         
   2   8   8        995.88       1004.17        19.71 o                         
   3   8   8       1581.98       1584.82        22.75 o                         
   4   8   8         29.71         26.98         3.73 o                         
   5   8   8          0.13          2.54         4.77 o                         
   6   8   8        392.38        401.16         9.55 o                         
   7   8   8        760.08        784.04        17.22 o                         
   8   8   8        740.07        762.79        16.27 o                         
   9   8   8         71.13         86.73         9.40 o                         
  10   8   8          6.70          0.39         9.22 o                         
  -2   9   8        582.47        527.67        25.48 o                         
  -1   9   8        845.82        852.55        37.74 o                         
   0   9   8        212.93        230.01        14.12 o                         
   1   9   8        112.23         90.39         7.67 o                         
   2   9   8        176.25        182.38        10.29 o                         
   3   9   8        789.81        798.28        17.88 o                         
   4   9   8         65.35         53.47         5.48 o                         
   5   9   8        115.37        116.27         8.92 o                         
   6   9   8        606.94        603.41        17.93 o                         
   7   9   8        245.97        267.36        13.32 o                         
   8   9   8        930.19        939.66        20.39 o                         
   9   9   8        152.03        125.32        11.27 o                         
   0  10   8       1320.57       1209.90        45.93 o                         
   1  10   8        401.52        351.79        15.16 o                         
   2  10   8         77.47         66.64         6.43 o                         
   3  10   8        610.63        604.53        15.10 o                         
   4  10   8        462.78        490.88        14.16 o                         
   5  10   8        235.91        231.44        11.29 o                         
   6  10   8          6.01         24.19         6.47 o                         
   7  10   8        192.63        175.45        11.96 o                         
   8  10   8        226.79        224.97        18.56 o                         
   1  11   8        393.70        370.50        22.67 o                         
   2  11   8         87.65         52.09         9.94 o                         
   3  11   8         17.87         11.76         6.74 o                         
   4  11   8         82.44         87.08         7.98 o                         
   5  11   8         67.14         69.23         7.77 o                         
   6  11   8        736.37        741.83        18.86 o                         
   7  11   8        186.37        165.34        16.38 o                         
  -2  -8   9        837.46        807.50        25.09 o                         
  -1  -8   9        448.53        418.82        22.65 o                         
   0  -8   9          2.66         -9.09         9.09 o                         
  -4  -7   9         88.64         78.94        11.74 o                         
  -3  -7   9        336.34        300.52        17.30 o                         
  -2  -7   9       1402.10       1353.32        30.46 o                         
  -1  -7   9       1493.50       1567.42        38.82 o                         
   0  -7   9         19.29         22.86         8.93 o                         
   1  -7   9        334.55        350.43        16.45 o                         
   2  -7   9        262.58        250.98        12.59 o                         
   3  -7   9        574.60        511.35        16.53 o                         
  -5  -6   9        527.24        508.25        20.72 o                         
  -4  -6   9        226.10        236.55        19.14 o                         
  -3  -6   9        146.79        156.28        13.88 o                         
  -2  -6   9        418.77        480.77        21.21 o                         
  -1  -6   9       1600.59       1671.14        40.22 o                         
   0  -6   9        201.17        223.78        13.87 o                         
   1  -6   9         31.99         29.01         5.34 o                         
   2  -6   9         80.20         63.94         8.12 o                         
   3  -6   9          5.02          1.65         5.02 o                         
   4  -6   9        487.80        527.02        22.42 o                         
  -5  -5   9       1001.55       1039.67        29.47 o                         
  -4  -5   9        714.88        698.18        22.00 o                         
  -3  -5   9         17.84          1.24         8.02 o                         
  -2  -5   9          4.67         -0.43         5.66 o                         
  -1  -5   9        766.45        740.17        20.60 o                         
   0  -5   9        526.38        498.27        16.60 o                         
   1  -5   9         42.91         59.65         6.72 o                         
   2  -5   9         85.27         80.49         7.06 o                         
   3  -5   9          5.05         16.39         4.14 o                         
   4  -5   9        419.39        402.69        14.38 o                         
   5  -5   9        431.57        434.34        14.45 o                         
   6  -5   9        120.58        134.65        16.35 o                         
  -6  -4   9        363.70        336.09        22.40 o                         
  -5  -4   9        681.93        658.24        21.35 o                         
  -4  -4   9       1133.27       1152.14        26.56 o                         
  -3  -4   9       2328.28       2377.46        41.31 o                         
  -2  -4   9         74.27         71.39         8.37 o                         
  -1  -4   9        999.62       1017.58        22.87 o                         
   0  -4   9        447.67        469.93        15.16 o                         
   1  -4   9        415.67        414.45        10.62 o                         
   2  -4   9        332.86        338.46         8.98 o                         
   3  -4   9        265.97        273.55         8.72 o                         
   4  -4   9       1226.31       1198.11        21.99 o                         
   5  -4   9       1295.95       1251.75        22.03 o                         
   6  -4   9        456.85        460.02        14.82 o                         
  -6  -3   9          8.67         -0.04         7.25 o                         
  -5  -3   9        977.49       1097.89        26.32 o                         
  -4  -3   9        334.73        324.67        14.95 o                         
  -3  -3   9         57.14         31.93         6.11 o                         
  -2  -3   9        335.92        374.32        12.36 o                         
  -1  -3   9         53.06         52.11         5.94 o                         
   0  -3   9        720.15        751.62        16.48 o                         
   1  -3   9        854.04        828.83        16.41 o                         
   2  -3   9        550.55        550.45        10.62 o                         
   3  -3   9        770.55        752.19        13.01 o                         
   4  -3   9        404.45        411.62        11.35 o                         
   5  -3   9       1235.58       1237.79        24.36 o                         
   6  -3   9        907.38        832.06        20.18 o                         
   7  -3   9        786.50        833.80        26.57 o                         
  -6  -2   9        118.96         92.73        16.85 o                         
  -5  -2   9         13.43          6.42         6.28 o                         
  -4  -2   9        889.47        911.86        22.18 o                         
  -3  -2   9       3019.50       3185.15        55.76 o                         
  -2  -2   9       2553.30       2571.18        36.86 o                         
  -1  -2   9         63.87         57.87         5.45 o                         
   0  -2   9       1043.83       1010.61        22.75 o                         
   1  -2   9        989.52       1031.61        18.99 o                         
   2  -2   9       3156.29       3249.21        43.66 o                         
   3  -2   9        882.35        931.04        14.49 o                         
   4  -2   9         57.95         68.28         5.80 o                         
   5  -2   9       1927.70       1967.35        25.09 o                         
   6  -2   9        481.85        479.20        11.45 o                         
   7  -2   9        457.62        455.23        16.83 o                         
   8  -2   9        301.18        239.06        15.27 o                         
  -6  -1   9        375.44        360.51        17.22 o                         
  -5  -1   9          6.61         -0.58         5.34 o                         
  -4  -1   9        251.37        263.59         8.58 o                         
  -3  -1   9       1832.48       1904.04        39.77 o                         
  -2  -1   9       2381.41       2532.77        35.89 o                         
  -1  -1   9       1282.50       1299.90        23.85 o                         
   0  -1   9          2.51         -0.50         2.71 o                         
   1  -1   9        801.67        812.38        10.81 o                         
   2  -1   9       2764.56       2710.83        29.17 o                         
   3  -1   9        547.46        535.84         9.51 o                         
   4  -1   9         37.20         27.85         3.14 o                         
   5  -1   9        273.81        257.78         7.80 o                         
   6  -1   9        938.34        893.39        17.36 o                         
   7  -1   9        986.93       1014.13        24.34 o                         
   8  -1   9        747.87        783.04        28.51 o                         
  -6   0   9        690.38        632.31        30.23 o                         
  -5   0   9        368.34        321.96        18.14 o                         
  -4   0   9        101.36         88.56         7.23 o                         
  -3   0   9       1405.04       1397.97        20.51 o                         
  -2   0   9       1881.08       1874.65        23.41 o                         
  -1   0   9       1742.39       1773.95        22.44 o                         
   0   0   9         17.39         23.58         2.21 o                         
   1   0   9         81.96         94.36         4.13 o                         
   2   0   9        265.56        291.42         6.91 o                         
   3   0   9        539.96        536.26        10.24 o                         
   4   0   9        270.93        274.19         6.99 o                         
   5   0   9         79.56         83.45         4.94 o                         
   6   0   9        832.59        837.80        13.99 o                         
   7   0   9       1312.56       1313.72        31.34 o                         
   8   0   9       1042.36       1044.57        24.85 o                         
   9   0   9        364.56        354.68        21.57 o                         
  -6   1   9        598.29        663.10        23.80 o                         
  -5   1   9       3123.92       3064.58        43.80 o                         
  -4   1   9        328.08        321.25        16.49 o                         
  -3   1   9        277.16        269.92         7.92 o                         
  -2   1   9       1063.59       1070.56        16.13 o                         
  -1   1   9       1903.00       1949.30        23.15 o                         
   0   1   9        412.59        384.58         8.82 o                         
   1   1   9         27.54         32.08         2.68 o                         
   2   1   9        128.04         91.25         4.89 o                         
   3   1   9        760.61        753.20        10.21 o                         
   4   1   9        303.87        306.13         7.17 o                         
   5   1   9        254.41        237.72         6.68 o                         
   6   1   9          1.86          1.74         2.67 o                         
   7   1   9        621.20        624.50        19.25 o                         
   8   1   9       1335.29       1413.12        29.46 o                         
   9   1   9        596.44        605.31        20.19 o                         
  -6   2   9        975.39        931.92        23.13 o                         
  -5   2   9       1427.31       1489.36        27.13 o                         
  -4   2   9        999.41        984.24        16.30 o                         
  -3   2   9          8.95          6.02         3.82 o                         
  -2   2   9        308.56        301.52         8.38 o                         
  -1   2   9       1044.10       1027.45        14.58 o                         
   0   2   9       3279.41       3352.28        33.05 o                         
   1   2   9        414.79        425.84         8.12 o                         
   2   2   9         71.96         75.80         3.82 o                         
   3   2   9        404.75        415.56         7.56 o                         
   4   2   9       1669.18       1676.04        18.60 o                         
   5   2   9       5156.28       5306.69        50.90 o                         
   6   2   9        556.83        565.77        10.93 o                         
   7   2   9       1125.85       1155.88        24.57 o                         
   8   2   9       1401.08       1363.05        30.37 o                         
   9   2   9       1535.55       1573.83        32.36 o                         
  10   2   9        757.43        718.94        22.74 o                         
  -5   3   9       1250.35       1198.17        24.41 o                         
  -4   3   9       1548.74       1604.50        26.86 o                         
  -3   3   9         13.60          8.92         4.51 o                         
  -2   3   9        233.91        241.73         9.77 o                         
  -1   3   9        280.51        285.19         9.02 o                         
   0   3   9       2934.53       3029.07        36.96 o                         
   1   3   9        975.41        957.36        14.17 o                         
   2   3   9         18.24         25.30         2.35 o                         
   3   3   9        578.64        560.07         9.21 o                         
   4   3   9       1809.89       1838.32        22.93 o                         
   5   3   9       2025.67       1992.80        21.43 o                         
   6   3   9        145.17        151.87         6.84 o                         
   7   3   9         37.63         30.10         5.29 o                         
   8   3   9        507.80        492.74        22.65 o                         
   9   3   9        988.36       1098.29        30.60 o                         
  10   3   9        708.87        803.90        23.66 o                         
  -5   4   9        964.30        937.04        30.14 o                         
  -4   4   9        669.56        621.67        16.60 o                         
  -3   4   9        901.11        891.34        15.03 o                         
  -2   4   9          7.79         14.29         5.50 o                         
  -1   4   9       1113.62       1089.83        18.22 o                         
   0   4   9       4308.23       4294.06        49.97 o                         
   1   4   9       1675.78       1654.13        22.03 o                         
   2   4   9        102.44        106.03         5.68 o                         
   3   4   9         33.91         38.85         3.07 o                         
   4   4   9        980.30       1021.46        13.20 o                         
   5   4   9       1472.20       1548.43        17.95 o                         
   6   4   9        855.59        843.74        14.05 o                         
   7   4   9         49.82         50.69         4.40 o                         
   8   4   9        527.83        514.39        16.53 o                         
   9   4   9        327.49        323.55        15.07 o                         
  10   4   9        639.01        680.68        25.78 o                         
  -4   5   9       1517.51       1495.91        31.74 o                         
  -3   5   9        537.96        578.72        18.29 o                         
  -2   5   9        412.70        373.12        13.86 o                         
  -1   5   9        312.67        296.34        10.45 o                         
   0   5   9        291.47        290.31        11.27 o                         
   1   5   9       2657.56       2671.97        34.21 o                         
   2   5   9        140.38        134.29         7.44 o                         
   3   5   9         50.34         62.53         4.72 o                         
   4   5   9          3.89          5.23         2.56 o                         
   5   5   9        980.99       1032.98        14.52 o                         
   6   5   9        726.88        750.48        12.20 o                         
   7   5   9        251.76        263.75         7.95 o                         
   8   5   9          7.20         10.47         5.31 o                         
   9   5   9        343.46        329.71        18.34 o                         
  10   5   9       1147.31       1191.08        28.19 o                         
  -4   6   9        497.26        431.66        28.49 o                         
  -3   6   9       1312.16       1326.48        28.89 o                         
  -2   6   9       2188.72       2310.53        35.88 o                         
  -1   6   9          5.06          0.68         5.38 o                         
   0   6   9        499.91        523.39        14.11 o                         
   1   6   9        770.05        764.02        17.84 o                         
   2   6   9         53.78         47.61         5.38 o                         
   3   6   9        203.96        213.44         9.57 o                         
   4   6   9        274.17        262.06         7.65 o                         
   5   6   9        205.09        185.98         6.53 o                         
   6   6   9       1167.17       1185.02        16.44 o                         
   7   6   9        437.65        472.47        10.31 o                         
   8   6   9        833.97        851.91        15.42 o                         
   9   6   9         26.60          9.97         6.30 o                         
  10   6   9        440.67        416.37        17.55 o                         
  -3   7   9        533.57        533.20        19.32 o                         
  -2   7   9        535.19        526.96        20.27 o                         
  -1   7   9        400.83        411.65        14.12 o                         
   0   7   9         32.84         37.71         5.68 o                         
   1   7   9        168.47        192.69        10.11 o                         
   2   7   9         30.41         35.24         5.27 o                         
   3   7   9        132.74        135.74        11.32 o                         
   4   7   9        213.10        204.52         7.06 o                         
   5   7   9          2.57         -2.13         2.98 o                         
   6   7   9       1014.31       1012.24        16.17 o                         
   7   7   9        796.80        760.29        13.30 o                         
   8   7   9       1119.21       1088.54        20.77 o                         
   9   7   9         84.71         87.90         8.67 o                         
  10   7   9        150.52        157.96        15.18 o                         
  -2   8   9        263.46        237.09        23.70 o                         
  -1   8   9        822.50        858.06        22.32 o                         
   0   8   9         70.89         57.49         6.57 o                         
   1   8   9         62.08         53.66         6.27 o                         
   2   8   9         38.04         31.05         6.17 o                         
   3   8   9        577.50        580.89        18.03 o                         
   4   8   9        785.51        765.04        16.99 o                         
   5   8   9        893.07        938.15        16.08 o                         
   6   8   9        171.00        172.97         7.99 o                         
   7   8   9       1374.46       1443.86        19.93 o                         
   8   8   9       1257.65       1307.77        24.18 o                         
   9   8   9        723.23        687.19        17.81 o                         
  -1   9   9        704.89        721.91        31.61 o                         
   0   9   9        345.75        352.79        15.73 o                         
   1   9   9        143.67        153.74        12.04 o                         
   2   9   9         11.14         18.44         8.10 o                         
   3   9   9        275.72        270.46        13.08 o                         
   4   9   9       1829.14       1775.25        28.68 o                         
   5   9   9        776.97        764.09        14.82 o                         
   6   9   9         27.58         20.82         4.62 o                         
   7   9   9         45.64         32.82         5.62 o                         
   8   9   9        289.30        269.25        12.72 o                         
   9   9   9       1129.84       1119.30        27.36 o                         
   0  10   9        922.07        916.99        32.11 o                         
   1  10   9        622.89        585.03        19.28 o                         
   2  10   9         11.49         -0.05         6.94 o                         
   3  10   9        476.17        510.67        21.74 o                         
   4  10   9        760.00        779.21        21.54 o                         
   5  10   9       1213.40       1188.58        37.73 o                         
   6  10   9        571.42        564.15        18.66 o                         
   7  10   9        325.20        311.33        16.03 o                         
   8  10   9        781.99        836.25        31.92 o                         
   2  11   9        100.15         94.33        22.31 o                         
   3  11   9          1.95         11.20         7.28 o                         
   4  11   9        420.27        437.28        17.85 o                         
   5  11   9        249.30        276.38        15.89 o                         
   6  11   9         91.11         71.39        11.75 o                         
  -2  -7  10        474.43        476.73        23.74 o                         
  -1  -7  10        628.13        632.08        22.26 o                         
   0  -7  10        469.55        441.84        19.80 o                         
   1  -7  10         60.84         59.69         9.25 o                         
  -3  -6  10          1.26         -0.43         9.07 o                         
  -2  -6  10        268.93        213.08        24.10 o                         
  -1  -6  10        398.93        392.49        25.94 o                         
   0  -6  10        822.60        838.45        23.55 o                         
   1  -6  10        968.10        955.36        25.21 o                         
   2  -6  10          5.13          6.37         6.90 o                         
   3  -6  10        179.57        152.98        14.52 o                         
  -4  -5  10       1762.96       1813.40        43.01 o                         
  -3  -5  10        246.90        211.00        15.65 o                         
  -2  -5  10        212.52        221.93        14.70 o                         
  -1  -5  10        249.98        228.30        14.44 o                         
   0  -5  10        728.72        761.62        21.28 o                         
   1  -5  10        917.88        968.70        24.31 o                         
   2  -5  10         29.88         18.42         5.17 o                         
   3  -5  10        251.09        221.07        11.13 o                         
   4  -5  10        455.30        459.70        14.73 o                         
   5  -5  10       1121.25       1071.61        25.66 o                         
  -5  -4  10       1935.85       1925.97        39.00 o                         
  -4  -4  10       1477.67       1518.99        33.27 o                         
  -3  -4  10       1486.87       1482.82        32.22 o                         
  -2  -4  10          3.06         -3.17         5.52 o                         
  -1  -4  10        191.68        198.52        14.16 o                         
   0  -4  10        796.12        805.84        36.11 o                         
   1  -4  10       1416.03       1535.86        34.84 o                         
   2  -4  10        275.19        285.63        11.11 o                         
   3  -4  10         33.66         25.18         4.23 o                         
   4  -4  10       1364.50       1355.13        22.61 o                         
   5  -4  10       1416.84       1417.17        25.83 o                         
   6  -4  10        976.72        958.34        28.18 o                         
  -5  -3  10        169.88        123.44        13.06 o                         
  -4  -3  10        696.37        665.52        20.97 o                         
  -3  -3  10        695.71        773.17        21.32 o                         
  -2  -3  10          0.38          4.58         6.16 o                         
  -1  -3  10         32.85         35.08         7.39 o                         
   0  -3  10        241.98        255.17        12.28 o                         
   1  -3  10        842.40        849.65        20.64 o                         
   2  -3  10        151.65        158.41         9.91 o                         
   3  -3  10          9.74         -0.31         3.41 o                         
   4  -3  10         48.78         34.92         4.63 o                         
   5  -3  10       1119.82       1094.86        24.64 o                         
   6  -3  10       1824.61       1755.49        63.59 o                         
   7  -3  10        712.49        687.39        21.22 o                         
  -5  -2  10         97.81         76.90        12.20 o                         
  -4  -2  10        442.29        426.93        20.36 o                         
  -3  -2  10        366.19        373.52        18.81 o                         
  -2  -2  10       1171.39       1149.85        30.46 o                         
  -1  -2  10        140.82        141.50         9.50 o                         
   0  -2  10         21.86         12.02         4.16 o                         
   1  -2  10        308.09        330.05        11.34 o                         
   2  -2  10       3444.71       3452.06        39.31 o                         
   3  -2  10        195.83        182.98         7.25 o                         
   4  -2  10         13.01          4.86         3.57 o                         
   5  -2  10        515.12        496.53        15.45 o                         
   6  -2  10        730.47        699.55        17.16 o                         
   7  -2  10        406.51        398.00        17.19 o                         
  -5  -1  10         82.33         83.87         9.10 o                         
  -4  -1  10         10.38         18.96         6.51 o                         
  -3  -1  10       1258.77       1240.70        43.69 o                         
  -2  -1  10       2976.33       3067.03       108.37 o                         
  -1  -1  10       1026.71       1036.12        19.57 o                         
   0  -1  10        127.48        112.76         9.80 o                         
   1  -1  10        465.18        444.01         8.22 o                         
   2  -1  10        951.13        969.34        14.09 o                         
   3  -1  10        932.98        996.17        14.30 o                         
   4  -1  10        423.23        443.57        12.35 o                         
   5  -1  10          0.04         10.25         3.61 o                         
   6  -1  10        953.37        944.18        20.81 o                         
   7  -1  10       1050.80       1037.14        25.90 o                         
   8  -1  10        476.47        448.38        23.24 o                         
  -5   0  10        708.07        709.17        21.21 o                         
  -4   0  10         14.59          6.12         5.97 o                         
  -3   0  10        679.81        663.25        14.04 o                         
  -2   0  10       1670.35       1730.77        29.96 o                         
  -1   0  10       2338.04       2446.85        34.69 o                         
   0   0  10        413.94        422.60         7.91 o                         
   1   0  10          3.20          4.46         2.33 o                         
   2   0  10        421.00        419.81         8.36 o                         
   3   0  10       2455.72       2454.43        26.80 o                         
   4   0  10        203.46        202.90         7.43 o                         
   5   0  10         82.80         68.51         5.05 o                         
   6   0  10         12.26         15.22         4.10 o                         
   7   0  10       1093.88       1055.96        24.49 o                         
   8   0  10       1407.04       1474.34        31.27 o                         
  -5   1  10        922.75        857.22        29.85 o                         
  -4   1  10        462.44        399.31        33.36 o                         
  -3   1  10         12.77          9.23         4.07 o                         
  -2   1  10       1858.63       1830.06        23.71 o                         
  -1   1  10       1870.88       1888.41        22.68 o                         
   0   1  10         28.11         23.14         2.85 o                         
   1   1  10        221.98        226.58         6.95 o                         
   2   1  10         52.56         56.70         3.99 o                         
   3   1  10        449.04        509.80         9.36 o                         
   4   1  10       1259.84       1297.47        16.87 o                         
   5   1  10        145.81        160.32         6.70 o                         
   6   1  10        161.68        153.54         8.02 o                         
   7   1  10       1107.28       1133.84        25.08 o                         
   8   1  10       1017.18       1028.75        24.85 o                         
   9   1  10        757.42        735.41        22.26 o                         
  -5   2  10       1217.88       1173.46        29.94 o                         
  -4   2  10       1031.50       1002.76        22.85 o                         
  -3   2  10         70.71         70.86         6.21 o                         
  -2   2  10       1079.26       1104.47        20.49 o                         
  -1   2  10        903.08        941.82        13.35 o                         
   0   2  10         43.18         44.37         3.62 o                         
   1   2  10          5.46         10.25         3.70 o                         
   2   2  10        101.91        115.22         5.08 o                         
   3   2  10       1102.56       1104.87        14.75 o                         
   4   2  10       1198.12       1168.08        15.59 o                         
   5   2  10        849.60        885.71        13.29 o                         
   6   2  10       1043.15       1056.64        16.00 o                         
   7   2  10          6.83          3.97         6.38 o                         
   8   2  10       1368.94       1389.17        29.36 o                         
   9   2  10        826.39        889.98        24.15 o                         
  -5   3  10        346.44        260.43        24.41 o                         
  -4   3  10        517.58        570.55        19.55 o                         
  -3   3  10        320.44        308.25        12.90 o                         
  -2   3  10         98.16         75.77         7.14 o                         
  -1   3  10        388.40        380.76        12.55 o                         
   0   3  10        335.41        344.91        11.62 o                         
   1   3  10         72.11         71.48         6.64 o                         
   2   3  10        119.78        114.38         5.44 o                         
   3   3  10        170.95        191.34         6.96 o                         
   4   3  10       1711.55       1747.95        22.38 o                         
   5   3  10       2429.96       2551.26        27.97 o                         
   6   3  10        511.42        554.50        10.98 o                         
   7   3  10        128.22        114.09         6.35 o                         
   8   3  10        745.24        766.16        47.75 o                         
   9   3  10       1000.41       1001.49        25.09 o                         
  -4   4  10        453.57        467.29        30.35 o                         
  -3   4  10        543.60        528.68        20.47 o                         
  -2   4  10         18.14         15.16         4.96 o                         
  -1   4  10        454.35        457.02        13.91 o                         
   0   4  10        108.84        107.30         8.32 o                         
   1   4  10        230.91        198.93         9.03 o                         
   2   4  10        741.36        748.11        15.04 o                         
   3   4  10        592.25        620.03         9.74 o                         
   4   4  10       1075.78       1027.67        14.25 o                         
   5   4  10       1154.26       1230.51        17.57 o                         
   6   4  10        653.45        685.30        16.95 o                         
   7   4  10        720.56        693.46        13.70 o                         
   8   4  10          1.01         10.00         5.89 o                         
   9   4  10        133.76        109.59        10.14 o                         
  -4   5  10         65.37         73.90        14.55 o                         
  -3   5  10        657.92        681.08        20.63 o                         
  -2   5  10        626.06        650.10        19.40 o                         
  -1   5  10          0.05          7.45         5.04 o                         
   0   5  10        145.92        124.37        10.09 o                         
   1   5  10        359.37        367.35        11.66 o                         
   2   5  10       1212.46       1180.70        21.45 o                         
   3   5  10        155.80        146.41         7.97 o                         
   4   5  10         75.16         64.61         4.57 o                         
   5   5  10          1.02          6.85         3.24 o                         
   6   5  10        934.76        954.66        15.50 o                         
   7   5  10        916.27        936.28        18.27 o                         
   8   5  10        221.58        199.75        12.46 o                         
   9   5  10        196.85        164.25        13.29 o                         
  -3   6  10        871.01        883.89        28.35 o                         
  -2   6  10       2122.81       1997.02        43.89 o                         
  -1   6  10        480.90        469.47        16.69 o                         
   0   6  10          7.54          6.99         5.29 o                         
   1   6  10         68.23         73.24        10.74 o                         
   2   6  10       1850.02       1930.19        34.53 o                         
   3   6  10       1873.88       1983.26        35.09 o                         
   4   6  10        236.10        241.27         6.63 o                         
   5   6  10        401.11        405.81         9.43 o                         
   6   6  10        857.71        906.16        15.17 o                         
   7   6  10        789.15        733.75        13.72 o                         
   8   6  10       1044.59        971.95        19.87 o                         
   9   6  10         60.71         41.22         7.56 o                         
  -2   7  10        822.52        820.84        23.18 o                         
  -1   7  10        676.97        705.21        20.62 o                         
   0   7  10         15.55          0.63         6.55 o                         
   1   7  10         81.92         63.76         8.27 o                         
   2   7  10        261.44        213.70        16.43 o                         
   3   7  10        850.22        836.24        21.03 o                         
   4   7  10        224.57        233.13        12.32 o                         
   5   7  10        215.06        222.00         8.61 o                         
   6   7  10        292.30        279.52         9.05 o                         
   7   7  10       1985.23       1988.77        26.26 o                         
   8   7  10       2411.85       2488.83        37.47 o                         
   9   7  10        218.18        198.50        14.39 o                         
  -1   8  10        247.25        208.68        13.95 o                         
   0   8  10         45.44         49.38         7.57 o                         
   1   8  10          2.28         -5.99         5.99 o                         
   2   8  10        124.53        115.60        10.40 o                         
   3   8  10       1362.64       1480.89        34.91 o                         
   4   8  10        812.41        830.99        21.45 o                         
   5   8  10        233.38        210.35         9.02 o                         
   6   8  10         29.60         31.90         4.94 o                         
   7   8  10        920.55        870.30        19.31 o                         
   8   8  10       1086.24        990.92        21.21 o                         
   9   8  10        767.35        780.11        22.13 o                         
   0   9  10        255.83        255.97        15.74 o                         
   1   9  10         61.90         61.46         8.09 o                         
   2   9  10         74.93         69.12         8.10 o                         
   3   9  10        169.28        150.60        13.23 o                         
   4   9  10       1197.29       1186.45        32.04 o                         
   5   9  10        926.61        963.28        19.57 o                         
   6   9  10        156.47        138.85        10.46 o                         
   7   9  10        329.25        322.75        13.05 o                         
   8   9  10        300.07        341.77        14.16 o                         
   1  10  10        422.90        346.52        40.01 o                         
   2  10  10        329.15        316.14        25.03 o                         
   3  10  10         10.24          4.05         7.16 o                         
   4  10  10       1448.72       1492.61        37.28 o                         
   5  10  10       1160.56       1142.53        32.10 o                         
   6  10  10       1023.08       1038.99        26.17 o                         
   7  10  10        139.62        150.86        11.42 o                         
  -1  -6  11       1084.01       1045.55        28.08 o                         
   0  -6  11        543.79        542.82        20.97 o                         
   1  -6  11         33.61         39.29         8.68 o                         
  -3  -5  11        455.96        462.60        24.69 o                         
  -2  -5  11         70.43         58.83         9.84 o                         
  -1  -5  11        334.54        347.24        17.02 o                         
   0  -5  11        759.99        776.20        22.69 o                         
   1  -5  11        238.32        273.77        15.48 o                         
   2  -5  11         10.16         16.02         7.63 o                         
   3  -5  11         32.49         27.27         8.54 o                         
  -3  -4  11        844.03        826.16        24.24 o                         
  -2  -4  11        194.16        189.19        13.78 o                         
  -1  -4  11         18.69         -5.60         6.68 o                         
   0  -4  11        564.09        600.16        24.81 o                         
   1  -4  11        612.49        596.63        18.78 o                         
   2  -4  11         33.26          5.60         8.09 o                         
   3  -4  11        154.90        125.29        10.43 o                         
   4  -4  11        203.17        203.59        11.63 o                         
   5  -4  11       1379.15       1365.07        26.11 o                         
  -4  -3  11       1083.29       1035.43        37.35 o                         
  -3  -3  11       1136.16       1125.71        27.38 o                         
  -2  -3  11          5.27          0.24         6.65 o                         
  -1  -3  11        462.54        451.43        25.91 o                         
   0  -3  11         53.18         43.53         9.31 o                         
   1  -3  11        232.95        248.82        13.08 o                         
   2  -3  11       1201.25       1264.05        19.85 o                         
   3  -3  11         40.49         40.15         5.15 o                         
   4  -3  11        115.80        102.11         8.95 o                         
   5  -3  11        900.28        927.23        20.15 o                         
   6  -3  11       1174.59       1203.18        28.01 o                         
  -4  -2  11        535.35        557.21        20.27 o                         
  -3  -2  11        333.11        379.34        16.24 o                         
  -2  -2  11        531.63        555.65        18.12 o                         
  -1  -2  11        424.33        428.88        18.25 o                         
   0  -2  11         45.10         37.74         6.68 o                         
   1  -2  11        473.07        495.38        15.98 o                         
   2  -2  11       1646.41       1615.59        25.80 o                         
   3  -2  11        568.31        576.65        14.19 o                         
   4  -2  11        676.81        696.95        13.65 o                         
   5  -2  11        188.67        162.36         9.71 o                         
   6  -2  11       1359.00       1307.28        25.68 o                         
   7  -2  11        955.25        995.28        25.70 o                         
  -4  -1  11        299.83        282.63        15.66 o                         
  -3  -1  11       1020.75       1007.98        21.92 o                         
  -2  -1  11        140.69        153.10        10.59 o                         
  -1  -1  11        188.92        181.77        11.17 o                         
   0  -1  11        279.17        268.74        11.13 o                         
   1  -1  11        242.58        237.88        11.94 o                         
   2  -1  11       1709.61       1781.58        44.49 o                         
   3  -1  11       2210.62       2193.67        39.93 o                         
   4  -1  11        392.05        371.69        10.13 o                         
   5  -1  11          0.04          5.44         4.02 o                         
   6  -1  11        547.89        552.73        18.42 o                         
   7  -1  11        394.65        385.71        19.32 o                         
  -4   0  11          1.92         -0.14         6.68 o                         
  -3   0  11       1164.48       1151.24        28.88 o                         
  -2   0  11        643.95        656.33        19.94 o                         
  -1   0  11        461.52        450.58        21.18 o                         
   0   0  11        327.59        334.33        11.69 o                         
   1   0  11        250.32        247.46         7.04 o                         
   2   0  11        245.99        238.33         7.33 o                         
   3   0  11        911.50        935.77        15.22 o                         
   4   0  11        462.53        514.70        11.10 o                         
   5   0  11        370.33        371.43        10.00 o                         
   6   0  11         36.11         38.96         5.20 o                         
   7   0  11        617.06        625.52        20.35 o                         
   8   0  11        642.44        658.63        27.28 o                         
  -4   1  11        127.76        120.20        14.54 o                         
  -3   1  11          1.28         20.99         5.53 o                         
  -2   1  11         30.87         27.69         3.91 o                         
  -1   1  11         99.94        112.68         7.34 o                         
   0   1  11       1091.36       1105.65        15.81 o                         
   1   1  11        256.33        252.47         7.14 o                         
   2   1  11        449.31        451.88         9.48 o                         
   3   1  11        735.41        764.89        12.28 o                         
   4   1  11        608.69        615.76        11.62 o                         
   5   1  11        602.88        570.91        11.16 o                         
   6   1  11          9.62          5.96         3.95 o                         
   7   1  11        952.83        873.63        26.07 o                         
   8   1  11        689.84        733.21        21.66 o                         
  -4   2  11       1203.93       1092.97        27.19 o                         
  -3   2  11         53.56         67.51         9.10 o                         
  -2   2  11          0.53         18.74         6.64 o                         
  -1   2  11         38.56         51.70         4.99 o                         
   0   2  11        383.06        372.55        10.13 o                         
   1   2  11        190.57        219.49         7.62 o                         
   2   2  11        145.90        135.74         7.57 o                         
   3   2  11         72.35         45.34         5.08 o                         
   4   2  11        585.08        630.48        11.35 o                         
   5   2  11       1298.87       1303.88        18.69 o                         
   6   2  11        733.11        718.26        14.15 o                         
   7   2  11        323.90        247.10        12.34 o                         
   8   2  11        383.33        416.62        16.80 o                         
   9   2  11        718.87        729.96        22.71 o                         
  -4   3  11        924.17        987.29        26.59 o                         
  -3   3  11        236.61        173.38        14.22 o                         
  -2   3  11          1.23          9.19         5.76 o                         
  -1   3  11          1.29          5.60         5.08 o                         
   0   3  11        455.73        473.49        13.26 o                         
   1   3  11       1167.41       1118.24        20.48 o                         
   2   3  11        195.61        203.75         9.02 o                         
   3   3  11          4.69          9.67         3.06 o                         
   4   3  11        467.18        488.70        10.70 o                         
   5   3  11       3340.40       3306.97        44.16 o                         
   6   3  11       1712.13       1631.98        23.41 o                         
   7   3  11        247.74        214.28        11.76 o                         
   8   3  11        145.62        145.46        12.43 o                         
   9   3  11        538.60        587.63        20.76 o                         
  -3   4  11        404.52        401.84        20.19 o                         
  -2   4  11        267.79        284.54        16.69 o                         
  -1   4  11         42.98         34.23         6.08 o                         
   0   4  11        295.13        288.88        11.35 o                         
   1   4  11       3768.32       3869.10        55.25 o                         
   2   4  11       1295.19       1318.40        23.29 o                         
   3   4  11        434.64        407.38         8.14 o                         
   4   4  11        125.79        141.16         6.41 o                         
   5   4  11       1800.30       1791.53        25.22 o                         
   6   4  11       2486.17       2417.37        29.52 o                         
   7   4  11        638.70        640.37        15.72 o                         
   8   4  11          3.55          2.02         5.95 o                         
   9   4  11        152.09        159.29        14.67 o                         
  -3   5  11        253.45        253.19        19.26 o                         
  -2   5  11        448.74        420.62        30.07 o                         
  -1   5  11         69.80         75.23         8.51 o                         
   0   5  11         17.75         21.87         6.13 o                         
   1   5  11        252.05        222.88        14.18 o                         
   2   5  11       1654.90       1634.62        35.59 o                         
   3   5  11       1008.00       1098.66        24.06 o                         
   4   5  11         72.62         68.15         5.32 o                         
   5   5  11        239.70        213.71         7.80 o                         
   6   5  11       1343.42       1279.58        19.11 o                         
   7   5  11        484.28        477.74        19.20 o                         
   8   5  11        244.32        243.46        14.06 o                         
   9   5  11          0.78         -6.83         6.83 o                         
  -2   6  11        667.26        669.93        27.30 o                         
  -1   6  11       1293.43       1256.01        29.20 o                         
   0   6  11         81.75         53.31         7.21 o                         
   1   6  11        781.40        749.14        20.33 o                         
   2   6  11       1828.59       1882.36        39.70 o                         
   3   6  11        550.78        557.60        19.79 o                         
   4   6  11        621.20        565.89        20.53 o                         
   5   6  11          4.17          7.32         4.27 o                         
   6   6  11        586.18        536.51        11.88 o                         
   7   6  11        561.82        546.91        14.37 o                         
   8   6  11        646.16        670.80        23.29 o                         
   9   6  11          0.57          3.25         7.70 o                         
  -1   7  11        473.13        432.36        23.49 o                         
   0   7  11         41.73         37.57         7.24 o                         
   1   7  11          3.33          9.20         6.51 o                         
   2   7  11        240.26        261.77        14.52 o                         
   3   7  11       1452.57       1437.02        35.42 o                         
   4   7  11        373.70        377.98        20.07 o                         
   5   7  11         63.04         59.02         6.48 o                         
   6   7  11        282.62        300.74        11.51 o                         
   7   7  11        880.82        890.01        19.50 o                         
   8   7  11        634.72        641.55        19.12 o                         
   0   8  11        151.08        143.26        14.36 o                         
   1   8  11         89.91         81.52        10.61 o                         
   2   8  11         65.41         52.50         9.14 o                         
   3   8  11        657.63        655.32        24.21 o                         
   4   8  11        697.20        694.07        20.58 o                         
   5   8  11        876.22        887.80        28.46 o                         
   6   8  11        176.58        211.00        11.13 o                         
   7   8  11        578.48        566.07        16.05 o                         
   8   8  11        768.21        815.95        19.62 o                         
   1   9  11        470.48        472.97        26.29 o                         
   2   9  11          0.53         -4.11         7.16 o                         
   3   9  11        403.19        416.05        17.59 o                         
   4   9  11       1384.87       1417.98        31.05 o                         
   5   9  11        758.63        722.74        21.88 o                         
   6   9  11        502.32        448.86        17.97 o                         
   7   9  11        112.34         82.93        12.46 o                         
   3  10  11          4.75         34.68        19.40 o                         
   4  10  11       1142.79       1239.90        30.56 o                         
   5  10  11       1518.86       1536.66        33.78 o                         
  -2  -4  12        166.46        191.93        15.60 o                         
  -1  -4  12          1.04         -5.83         7.47 o                         
   0  -4  12        129.07        122.47        11.78 o                         
   1  -4  12        812.64        812.09        23.20 o                         
   2  -4  12        512.12        537.77        19.66 o                         
   3  -4  12         93.69         81.63        13.44 o                         
  -2  -3  12        794.87        836.91        64.55 o                         
  -1  -3  12         59.60         65.21         8.68 o                         
   0  -3  12        923.45        966.69        24.84 o                         
   1  -3  12        249.57        270.48        16.48 o                         
   2  -3  12        851.04        849.18        22.80 o                         
   3  -3  12        314.16        298.46        15.40 o                         
   4  -3  12        100.15         96.47         8.52 o                         
   5  -3  12        542.69        494.22        15.93 o                         
  -3  -2  12          1.05         -3.07         7.36 o                         
  -2  -2  12         41.28         39.21         7.60 o                         
  -1  -2  12         47.10         51.48         7.57 o                         
   0  -2  12          0.01         -0.11         5.68 o                         
   1  -2  12         24.15         22.49         6.33 o                         
   2  -2  12        812.37        909.11        28.25 o                         
   3  -2  12        818.15        841.00        22.00 o                         
   4  -2  12        554.13        524.47        17.82 o                         
   5  -2  12         66.00         82.34        13.73 o                         
   6  -2  12        819.88        846.58        23.54 o                         
  -3  -1  12          9.05          0.05         7.41 o                         
  -2  -1  12        249.29        258.66        26.95 o                         
  -1  -1  12        877.75        894.81        21.75 o                         
   0  -1  12        184.89        186.58        12.06 o                         
   1  -1  12         69.24         73.47         7.05 o                         
   2  -1  12        332.32        304.83        13.55 o                         
   3  -1  12       2478.94       2458.59        36.22 o                         
   4  -1  12        812.61        849.11        24.72 o                         
   5  -1  12        215.94        243.43        11.96 o                         
   6  -1  12         78.98         71.86         7.31 o                         
  -3   0  12        114.31         80.38         8.58 o                         
  -2   0  12        383.49        361.18        21.67 o                         
  -1   0  12       1299.03       1309.74        33.08 o                         
   0   0  12        798.21        835.43        18.19 o                         
   1   0  12        159.53        164.02         8.04 o                         
   2   0  12          9.30          3.17         3.27 o                         
   3   0  12       2027.21       2010.46        25.59 o                         
   4   0  12       1361.33       1299.07        19.42 o                         
   5   0  12        276.41        250.01         9.71 o                         
   6   0  12          2.07          0.16         5.30 o                         
   7   0  12        133.74        115.89        10.61 o                         
  -3   1  12        154.68        132.95        18.33 o                         
  -2   1  12         52.74         43.66        12.53 o                         
  -1   1  12       1135.00       1153.61        24.45 o                         
   0   1  12       1170.17       1121.91        18.02 o                         
   1   1  12        648.77        663.01        11.82 o                         
   2   1  12          6.78         16.94         4.41 o                         
   3   1  12        533.54        542.37        12.25 o                         
   4   1  12       1565.39       1501.88        19.86 o                         
   5   1  12        622.17        631.26        13.10 o                         
   6   1  12        455.97        415.83        13.38 o                         
   7   1  12        156.93        167.73        13.37 o                         
  -3   2  12        823.42        804.47        29.49 o                         
  -2   2  12          0.34         -4.40         6.67 o                         
  -1   2  12        499.10        487.03        19.19 o                         
   0   2  12       1204.25       1256.41        26.06 o                         
   1   2  12        761.30        753.18        19.13 o                         
   2   2  12         82.12         66.69         4.85 o                         
   3   2  12          2.70          8.87         3.85 o                         
   4   2  12        936.66        852.22        13.88 o                         
   5   2  12       1076.68       1064.39        20.59 o                         
   6   2  12         19.18         34.47         5.47 o                         
   7   2  12         70.34         55.45         9.51 o                         
   8   2  12         15.06          7.35         8.38 o                         
  -3   3  12        377.66        395.41        18.83 o                         
  -2   3  12         78.91         69.26        11.32 o                         
  -1   3  12        188.30        186.63        14.35 o                         
   0   3  12        502.99        534.75        15.44 o                         
   1   3  12        807.95        814.58        24.68 o                         
   2   3  12        905.46        936.58        15.79 o                         
   3   3  12         71.48         67.94         6.24 o                         
   4   3  12        470.76        459.39        11.41 o                         
   5   3  12       1794.02       1775.48        27.93 o                         
   6   3  12       1892.38       1874.46        34.03 o                         
   7   3  12        683.03        621.69        15.81 o                         
   8   3  12         27.02         24.59         7.21 o                         
  -2   4  12        178.01        169.61        15.02 o                         
  -1   4  12         45.55         42.83         8.29 o                         
   0   4  12         57.28         54.29         6.90 o                         
   1   4  12       1114.15       1100.14        30.87 o                         
   2   4  12       1265.24       1247.05        43.82 o                         
   3   4  12        542.93        555.02        26.74 o                         
   4   4  12         23.83          9.57         4.50 o                         
   5   4  12        552.35        514.86        11.46 o                         
   6   4  12       1585.25       1574.85        22.31 o                         
   7   4  12        501.13        486.51        14.25 o                         
   8   4  12        105.41        118.35        17.82 o                         
  -2   5  12        280.18        283.98        19.27 o                         
  -1   5  12        160.67        149.14        13.38 o                         
   0   5  12        206.31        198.78        14.09 o                         
   1   5  12        620.12        669.12        20.00 o                         
   2   5  12       1126.73       1093.63        25.65 o                         
   3   5  12       1196.16       1206.06        26.73 o                         
   4   5  12        131.40        121.30         8.49 o                         
   5   5  12        405.27        406.35        13.54 o                         
   6   5  12        553.69        574.49        15.53 o                         
   7   5  12        107.35         96.51         9.48 o                         
   8   5  12        317.54        317.39        15.77 o                         
  -1   6  12       1199.81       1280.79        36.59 o                         
   0   6  12        680.74        648.36        20.85 o                         
   1   6  12          2.52          3.30         8.34 o                         
   2   6  12       1410.56       1480.91        31.07 o                         
   3   6  12       1520.92       1601.97        32.58 o                         
   4   6  12       1471.04       1530.61        31.41 o                         
   5   6  12        197.48        192.86         9.52 o                         
   6   6  12        259.96        286.60        12.68 o                         
   7   6  12        453.10        447.56        16.34 o                         
   8   6  12        393.49        427.69        27.69 o                         
   0   7  12        420.38        449.10        28.11 o                         
   1   7  12         73.81         79.72         9.49 o                         
   2   7  12        301.46        292.59        15.71 o                         
   3   7  12       1221.01       1208.03        27.87 o                         
   4   7  12        523.54        503.15        18.45 o                         
   5   7  12         82.44         78.90         8.56 o                         
   6   7  12          0.52          7.12         5.12 o                         
   7   7  12        256.96        247.78        12.39 o                         
   8   7  12        322.69        315.78        29.33 o                         
   1   8  12         13.87         24.48        10.72 o                         
   2   8  12         87.39         89.22         9.73 o                         
   3   8  12        541.73        564.69        20.20 o                         
   4   8  12       1067.01       1088.34        26.83 o                         
   5   8  12        458.72        474.47        25.45 o                         
   6   8  12         47.09         50.49        11.20 o                         
   7   8  12        266.74        264.99        18.83 o                         
   3   9  12         16.21         29.27         8.22 o                         
   4   9  12        955.93        979.59        26.61 o                         
   5   9  12        736.06        773.15        33.85 o                         
   0  -3  13         10.28         -9.10         9.40 o                         
   1  -3  13        862.85        869.44        24.75 o                         
   2  -3  13        977.41        990.30        28.73 o                         
  -1  -2  13         59.82         57.60         8.79 o                         
   0  -2  13        151.74        152.83        14.30 o                         
   1  -2  13          0.73         -1.17        10.81 o                         
   2  -2  13        970.86        912.25        25.15 o                         
   3  -2  13        680.36        661.43        20.71 o                         
   4  -2  13        218.43        224.35        15.02 o                         
  -2  -1  13        330.03        315.69        24.99 o                         
  -1  -1  13        784.62        784.63        22.88 o                         
   0  -1  13        930.28        954.18        24.53 o                         
   1  -1  13         16.58         30.44         6.93 o                         
   2  -1  13        307.43        303.19        14.92 o                         
   3  -1  13       2165.43       2203.74        54.60 o                         
   4  -1  13       1078.26       1058.29        24.64 o                         
   5  -1  13        235.82        197.43        14.34 o                         
  -2   0  13        365.67        391.35        27.61 o                         
  -1   0  13       1217.32       1195.34        47.46 o                         
   0   0  13       1870.46       1854.82        35.49 o                         
   1   0  13        235.60        247.69        15.51 o                         
   2   0  13        142.76        111.64        12.59 o                         
   3   0  13       1344.61       1294.35        23.60 o                         
   4   0  13        949.15       1019.34        22.88 o                         
   5   0  13        372.08        359.67        14.09 o                         
   6   0  13         78.24         97.64         9.11 o                         
  -2   1  13        303.97        274.91        21.74 o                         
  -1   1  13        464.93        511.98        23.39 o                         
   0   1  13       1071.15       1043.62        27.20 o                         
   1   1  13       1423.54       1464.38        24.80 o                         
   2   1  13         10.67          9.52         4.81 o                         
   3   1  13        106.21         91.04         7.89 o                         
   4   1  13       1407.42       1398.02        25.02 o                         
   5   1  13        462.71        417.48        13.79 o                         
   6   1  13        103.20         92.65        10.56 o                         
  -2   2  13         72.86         65.83        10.87 o                         
  -1   2  13        152.75         95.90        11.32 o                         
   0   2  13        760.82        780.44        21.10 o                         
   1   2  13       1050.64       1072.47        20.09 o                         
   2   2  13         32.89         39.84         7.19 o                         
   3   2  13         33.97         30.87         4.89 o                         
   4   2  13         78.55         77.98         5.95 o                         
   5   2  13        320.35        361.72        12.84 o                         
   6   2  13        207.99        244.47        12.27 o                         
   7   2  13          9.57          1.49         7.13 o                         
  -1   3  13         21.69         28.31         8.14 o                         
   0   3  13        312.85        342.50        16.11 o                         
   1   3  13        890.03        872.79        22.68 o                         
   2   3  13       1124.72       1161.21        23.59 o                         
   3   3  13        159.49        129.09         9.15 o                         
   4   3  13        121.29         95.14         8.91 o                         
   5   3  13        490.65        461.01        13.92 o                         
   6   3  13        652.72        659.29        17.16 o                         
   7   3  13       1053.49       1071.92        26.09 o                         
  -1   4  13          1.76         15.79         9.64 o                         
   0   4  13         24.29         20.30        10.12 o                         
   1   4  13        493.97        492.45        18.29 o                         
   2   4  13       1424.97       1421.13        26.15 o                         
   3   4  13        951.61        962.99        27.67 o                         
   4   4  13         39.64         38.62         5.22 o                         
   5   4  13        153.86        144.48        10.92 o                         
   6   4  13       1167.52       1158.15        22.57 o                         
   7   4  13        726.87        711.64        21.13 o                         
   0   5  13         17.67         19.04         8.55 o                         
   1   5  13        708.23        709.47        35.51 o                         
   2   5  13       1672.78       1691.94        38.86 o                         
   3   5  13        646.92        657.08        23.33 o                         
   4   5  13        356.90        365.77        18.60 o                         
   5   5  13          9.67          3.28         5.70 o                         
   6   5  13        651.88        627.21        23.70 o                         
   7   5  13        329.26        308.48        13.31 o                         
   0   6  13         29.68         -5.58        15.03 o                         
   1   6  13        184.97        176.46        18.30 o                         
   2   6  13        463.56        472.75        20.55 o                         
   3   6  13       1706.48       1697.36        40.75 o                         
   4   6  13        637.59        653.76        21.28 o                         
   5   6  13        100.79        120.15        15.16 o                         
   6   6  13          0.12         22.98         8.47 o                         
   7   6  13        300.15        277.18        13.64 o                         
   2   7  13        108.43        131.64        12.42 o                         
   3   7  13        944.01        982.40        26.07 o                         
   4   7  13        702.82        797.08        23.95 o                         
   5   7  13        274.35        335.87        17.47 o                         
   6   7  13          0.45         -5.09         7.43 o                         
   4   8  13        442.09        455.04        23.13 o                         
   2  -1  14         13.43         -1.38         8.41 o                         
   1   0  14        491.11        487.06        21.63 o                         
   2   0  14          9.46         -2.84         7.12 o                         
   3   0  14        396.63        421.15        17.56 o                         
   4   0  14        742.11        801.10        26.72 o                         
   0   1  14        947.05        956.30        32.27 o                         
   1   1  14       1434.90       1459.93        38.89 o                         
   2   1  14         59.25         54.39         7.99 o                         
   3   1  14          7.31          9.21         6.66 o                         
   4   1  14        504.92        494.23        16.10 o                         
   5   1  14        704.16        728.98        18.77 o                         
   0   2  14        827.65        833.58        30.07 o                         
   1   2  14       1270.63       1231.17        72.37 o                         
   2   2  14        462.29        407.66        21.53 o                         
   3   2  14          0.03         -6.04         6.04 o                         
   4   2  14        225.78        216.36        14.43 o                         
   5   2  14        228.89        200.49        13.27 o                         
   1   3  14        656.25        706.95        27.09 o                         
   2   3  14        524.20        547.45        22.86 o                         
   3   3  14        159.82        127.89        15.77 o                         
   4   3  14         49.70         26.89         8.39 o                         
   5   3  14        224.18        226.45        19.13 o                         
   1   4  14        336.87        317.62        17.83 o                         
   2   4  14        616.02        598.03        29.10 o                         
   3   4  14        528.16        577.61        21.42 o                         
   4   4  14         42.38         41.70         9.16 o                         
   5   4  14        143.51        167.87        14.88 o                         
   6   4  14        552.86        521.00        61.23 o                         
   2   5  14       1303.36       1322.68        35.99 o                         
   3   5  14        845.73        900.87        25.00 o                         
   4   5  14        294.96        283.62        20.79 o                         
   5   5  14          0.26         -7.76         7.76 o                         
   3   6  14        684.89        738.27        40.74 o                         
   4   6  14        661.91        703.81        26.58 o                         
                                                                                
